# Supplementary material for: Genomic diversity and comprehensive taxonomical classification of 61 Bacillus subtilis group member infecting bacteriophages, and the identification of ortholog taxonomic signature genes
Source: BMC Genomics. 2022 Dec 16;23:835. doi: 10.1186/s12864-022-09055-w (PMC9756591; doi:10.1186/s12864-022-09055-w)
Supplement: Supplementary file 3 — Additional file 3. Phylogenomic relationships of 61 BSPs. [file 12864_2022_9055_MOESM3_ESM.xlsx]

## Sheet: Genomic similarity
	Phylogenomic relationships of 61 BSPs.
BSPs	1	2	3	4	5	6	7	8	9	10	11	12	13	14	15	16	17	18	19	20	21	22	23	24	25	26	27	28	29	30	31	32	33	34	35	36	37	38	39	40	41	42	43	44	45	46	47	48	49
1: 000TH008	0	99	93	94	71	49	52	43	47	44	44	46	47	47	47	48	49	48	0	0	0	0	0	0	0	0	0	0	0	0	0	0	0	0	0	0	0	0	0	0	0	0	0	0	0	0	0	0	0
2: 000TH009	99	100	93	94	71	49	51	44	47	45	45	45	45	45	46	46	49	49	0	0	0	0	0	0	0	0	0	0	0	0	0	0	0	0	0	0	0	0	0	0	0	0	0	0	0	0	0	0	0
3: 015DV004	93	93	100	95	71	51	45	43	64	58	58	47	46	46	46	45	47	48	0	0	0	0	0	0	0	0	0	0	0	0	0	0	0	0	0	0	0	0	0	0	0	0	0	0	0	0	0	0	0
4: 015DV002	94	94	95	100	72	52	49	50	63	58	58	47	48	48	48	50	49	48	0	0	0	0	0	0	0	0	0	0	0	0	0	0	0	0	0	0	0	0	0	54	54	54	54	54	0	0	0	0	0
5: SIOphi	71	71	71	72	100	56	61	67	71	71	71	51	50	50	50	50	47	48	0	0	0	0	0	0	0	0	0	0	0	0	0	0	0	0	0	0	0	0	0	0	0	0	0	0	0	0	0	0	0
6: BSP38	52	52	52	53	56	100	75	74	73	73	73	63	63	63	62	60	56	56	0	0	0	0	0	0	0	0	0	0	0	0	45	0	0	0	0	0	0	0	0	0	0	0	0	0	0	0	0	0	0
7: Grass	50	50	45	48	61	76	100	87	86	86	86	69	70	70	70	69	56	59	0	0	0	0	0	0	0	0	0	0	0	0	0	0	0	0	0	0	0	0	0	0	0	0	0	0	0	0	0	0	0
8: phiNIT1	44	44	45	49	70	75	87	100	92	92	92	68	69	69	70	70	56	57	0	0	0	0	0	0	0	0	0	0	0	0	0	65	65	0	0	0	0	0	0	0	0	0	0	0	0	0	0	0	0
9: BSP9	51	51	65	63	70	73	86	92	100	94	94	69	70	70	71	70	55	56	0	0	0	0	53	0	0	0	0	0	0	0	0	50	54	0	0	0	0	0	0	0	0	0	0	0	0	0	0	0	0
10: BSP10	47	47	60	59	73	73	86	92	94	100	100	69	70	70	70	69	54	57	0	0	0	0	59	0	0	0	0	0	0	0	0	65	65	0	0	0	0	0	0	0	0	0	0	0	0	0	0	0	0
11: BSTP3	46	46	61	59	75	74	86	92	94	100	100	69	70	70	70	69	54	56	0	0	0	0	53	0	0	0	0	0	0	0	0	49	53	42	43	43	43	0	0	0	0	0	0	0	0	0	0	0	0
12: 035JT004	47	47	46	47	50	64	69	68	69	69	69	100	78	78	77	77	56	54	0	0	0	0	0	0	0	0	0	0	0	0	0	0	0	0	0	0	0	0	0	0	0	0	0	0	0	0	0	0	0
13: 010DV005	48	48	48	50	50	63	70	69	70	69	69	78	100	100	96	91	56	53	0	0	0	0	0	61	0	0	0	0	0	0	0	0	0	0	0	0	0	0	0	0	0	0	0	0	0	0	0	0	0
14: 010DV004	49	49	48	50	50	63	70	69	70	69	69	78	100	100	96	91	55	53	0	0	0	0	0	61	0	0	0	0	0	0	0	0	0	0	0	0	0	0	0	0	0	0	0	0	0	0	0	0	0
15: 043JT007	48	48	46	48	49	63	70	69	70	69	69	77	96	96	100	90	56	54	0	0	0	0	0	50	0	0	0	0	0	0	0	0	0	0	0	0	0	42	0	0	0	0	0	0	0	0	0	0	0
16: 278BB001	52	52	49	52	49	60	70	69	70	69	69	77	91	91	90	100	57	56	0	0	0	0	0	65	0	0	0	0	0	0	0	0	0	0	0	0	0	44	0	0	0	0	0	0	0	0	0	0	0
17: Goe3	46	46	43	46	48	56	57	57	56	56	56	58	57	57	56	60	100	95	0	0	0	0	0	0	0	0	0	0	0	0	0	0	0	0	0	0	0	0	0	0	0	0	0	0	0	0	0	0	0
18: Goe7	50	50	46	49	50	57	59	57	56	56	56	56	56	56	55	56	95	100	51	0	0	0	0	0	0	0	0	0	0	0	0	0	0	0	0	0	0	0	0	0	0	0	0	0	0	0	0	0	0
19: Ray17	0	0	0	0	0	0	0	0	0	0	0	0	0	0	0	0	0	47	100	56	54	59	0	54	0	0	0	0	0	0	0	0	0	0	0	0	0	0	0	0	0	0	0	0	0	0	0	0	0
20: SPP1	0	0	0	0	0	0	0	0	0	0	0	0	0	0	0	0	0	0	55	100	82	82	65	64	0	0	0	0	0	0	0	0	0	0	0	0	58	0	0	0	0	0	0	0	0	0	0	0	0
21: 049ML001	0	0	0	0	0	0	0	0	0	0	0	0	0	0	0	0	0	0	50	82	100	96	61	65	58	58	0	0	0	0	64	0	0	0	0	0	52	0	0	0	0	0	0	0	0	0	0	0	0
22: 049ML003	0	0	0	0	0	0	0	0	0	0	0	0	0	0	0	0	0	0	55	82	96	100	64	65	64	64	0	0	0	0	63	0	0	0	0	0	47	0	0	0	0	0	0	0	0	0	0	0	0
23: PM1	0	0	0	0	0	0	0	0	61	61	61	0	0	0	0	0	0	0	0	63	61	65	100	45	0	0	0	0	0	0	0	0	0	0	0	0	0	0	0	0	0	0	0	0	0	0	0	0	0
24: 000TH010	0	0	0	0	0	0	0	0	0	0	0	0	61	61	61	61	0	0	54	64	65	65	42	100	65	65	79	84	84	81	59	0	0	0	0	0	0	0	0	0	0	0	0	0	0	0	0	0	0
25: 019DV002	0	0	0	0	0	0	0	0	0	0	0	0	0	0	0	0	0	0	0	0	57	55	0	64	100	100	92	90	90	89	0	0	0	0	0	0	0	0	0	0	0	0	0	0	0	0	0	0	0
26: 019DV004	0	0	0	0	0	0	0	0	0	0	0	0	0	0	0	0	0	0	0	0	57	55	0	64	100	100	92	90	90	89	0	0	0	0	0	0	0	0	0	0	0	0	0	0	0	0	0	0	0
27: 056SW001B	0	0	0	0	0	0	0	0	0	0	0	0	0	0	0	0	0	0	0	0	0	0	0	79	92	92	100	90	90	89	59	0	0	0	0	0	0	0	0	0	0	0	0	0	0	0	0	0	0
28: 276BB001	0	0	0	0	0	0	0	0	0	0	0	0	0	0	0	0	0	0	0	0	0	0	0	84	90	90	90	100	100	94	58	0	0	0	62	62	72	0	0	0	0	0	0	0	0	0	0	0	0
29: 274BB002	0	0	0	0	0	0	0	0	0	0	0	0	0	0	0	0	0	0	0	0	0	0	0	84	90	90	90	100	100	94	58	0	0	0	63	63	72	0	0	0	0	0	0	0	0	0	0	0	0
30: 268TH004	0	0	0	0	0	0	0	0	0	0	0	0	0	0	0	0	0	0	0	0	0	0	0	82	89	89	89	94	94	100	62	0	0	0	78	78	73	0	0	0	0	0	0	0	0	0	0	0	0
31: SP10	0	0	0	0	0	46	0	0	0	0	0	0	0	0	0	0	0	0	0	0	55	55	0	62	0	0	61	60	60	61	100	0	0	0	0	0	0	0	0	0	0	0	0	0	0	0	0	0	0
32: BUCT082	0	0	0	0	0	0	0	62	62	62	62	0	0	0	0	0	0	0	0	0	0	0	0	0	0	0	0	0	0	0	0	100	88	88	84	86	84	0	0	0	0	0	0	0	0	0	0	0	0
33: Spbeta	0	0	0	46	0	0	0	50	50	50	50	0	0	0	0	0	0	0	0	0	0	0	0	0	0	0	0	0	0	0	0	88	100	92	89	90	88	0	0	0	0	0	0	0	0	0	0	0	0
34: phi3T	0	0	0	0	0	0	0	0	0	0	0	0	0	0	0	0	0	0	0	0	0	0	0	0	0	0	0	0	0	0	0	88	93	100	88	89	87	0	0	0	0	0	0	0	0	0	0	0	0
35: Goe12	0	0	0	0	0	0	0	0	0	0	0	0	0	0	0	0	0	0	0	0	0	0	0	0	0	0	0	70	70	70	0	85	89	88	100	99	91	0	0	0	0	0	0	0	0	0	0	0	0
36: Goe13	0	0	0	0	0	0	0	0	0	41	41	0	0	0	0	0	0	0	0	0	0	0	0	0	0	0	0	70	70	70	0	86	90	89	99	100	91	0	0	0	0	0	0	0	0	0	0	0	0
37: Goe11	0	0	0	0	0	0	0	0	0	0	0	0	0	0	0	0	0	0	0	58	48	48	0	0	0	0	0	72	72	72	0	84	88	87	91	92	100	0	0	0	0	0	0	0	0	0	0	0	0
38: SP8	0	0	0	0	0	0	0	0	0	0	0	0	0	0	0	0	0	0	0	0	0	0	0	0	0	0	0	0	0	0	0	0	0	0	0	0	0	100	69	70	70	69	68	68	0	0	0	0	0
39: Goe9	0	0	0	0	0	0	0	0	0	0	0	0	0	0	0	0	0	0	0	0	0	0	0	0	0	0	0	0	0	0	0	0	0	0	0	0	0	69	100	90	87	74	74	75	0	0	0	0	0
40: Goe10	0	0	0	50	0	0	0	0	0	0	0	0	0	0	0	0	0	0	0	0	0	0	0	0	0	0	0	0	0	0	0	0	0	0	0	0	0	70	89	100	91	80	81	81	0	0	0	0	0
41: phi18	0	0	0	50	0	0	0	0	0	0	0	0	0	0	0	0	0	0	0	0	0	0	0	0	0	0	0	0	0	0	0	0	0	0	0	0	0	70	87	91	100	81	80	82	0	0	0	0	0
42: Goe2	0	0	0	47	0	0	0	0	0	0	0	0	0	0	0	0	0	0	0	0	0	0	0	0	0	0	0	0	0	0	0	0	0	0	0	0	0	70	74	80	81	100	92	91	0	0	0	0	0
43: Camphawk	0	0	0	49	0	0	0	0	0	0	0	0	0	0	0	0	0	0	0	0	0	0	0	0	0	0	0	0	0	0	0	0	0	0	0	0	0	68	74	81	79	92	100	92	0	0	0	0	0
44: SPO1	0	0	0	52	0	0	0	0	0	0	0	0	0	0	0	0	0	0	0	0	0	0	0	0	0	0	0	0	0	0	0	0	0	0	0	0	0	68	74	80	81	91	93	100	0	0	0	0	0
45: SP15	0	0	0	0	0	0	0	0	0	0	0	0	0	0	0	0	0	0	0	0	0	0	0	0	0	0	0	0	0	0	0	0	0	0	0	0	0	0	0	0	0	0	0	0	100	0	0	0	0
46: BSP7	0	0	0	0	0	0	0	0	0	0	0	0	0	0	0	0	0	0	0	0	0	0	0	0	0	0	0	0	0	0	0	0	0	0	0	0	0	0	0	0	0	0	0	0	0	100	95	0	0
47: BSTP12	0	0	0	0	0	0	0	0	0	0	0	0	0	0	0	0	0	0	0	0	0	0	0	0	0	0	0	0	0	0	0	0	0	0	0	0	0	0	0	0	0	0	0	0	0	95	100	0	0
48: PBS1	0	0	0	0	0	0	0	0	0	0	0	0	0	0	0	0	0	0	0	0	0	0	0	0	0	0	0	0	0	0	0	0	0	0	0	0	0	0	0	0	0	0	0	0	0	0	0	100	97
49: AR9	0	0	0	0	0	0	0	0	0	0	0	0	0	0	0	0	0	0	0	0	0	0	0	0	0	0	0	0	0	0	0	0	0	0	0	0	0	0	0	0	0	0	0	0	0	0	0	97	100
50: GA1	0	0	0	0	0	0	0	0	0	0	0	0	0	0	0	0	0	0	0	0	0	0	0	0	0	0	0	0	0	0	0	0	0	0	0	0	0	0	0	0	0	0	0	0	0	0	0	0	0
51: phi105	0	0	0	0	0	0	0	0	0	0	0	0	0	0	0	0	0	0	0	0	0	0	0	0	0	0	0	0	0	0	0	0	0	0	0	0	0	0	0	0	0	0	0	0	0	0	0	0	0
52: Stitch	0	0	0	0	0	0	0	0	0	0	0	0	0	0	0	0	0	0	0	0	0	0	0	0	0	0	0	0	0	0	0	0	0	0	0	0	0	0	0	0	0	0	0	0	0	0	0	0	0
53: B103	0	0	0	0	0	0	0	0	0	0	0	0	0	0	0	0	0	0	0	0	0	0	0	0	0	0	0	0	0	0	0	0	0	0	0	0	0	0	0	0	0	0	0	0	0	0	0	0	0
54: Nf	0	0	0	0	0	0	0	0	0	0	0	0	0	0	0	0	0	0	0	0	0	0	0	0	0	0	0	0	0	0	0	0	0	0	0	0	0	0	0	0	0	0	0	0	0	0	0	0	0
55: Goe1	0	0	0	0	0	0	0	0	0	0	0	0	0	0	0	0	0	0	0	0	0	0	0	0	0	0	0	0	0	0	0	0	0	0	0	0	0	0	0	0	0	0	0	0	0	0	0	0	0
56: PZA	0	0	0	0	0	0	0	0	0	0	0	0	0	0	0	0	0	0	0	0	0	0	0	0	0	0	0	0	0	0	0	0	0	0	0	0	0	0	0	0	0	0	0	0	0	0	0	0	0
57: Goe6	0	0	0	0	0	0	0	0	0	0	0	0	0	0	0	0	0	0	0	0	0	0	0	0	0	0	0	0	0	0	0	0	0	0	0	0	0	0	0	0	0	0	0	0	0	0	0	0	0
58: phi29	0	0	0	0	0	0	0	0	0	0	0	0	0	0	0	0	0	0	0	0	0	0	0	0	0	0	0	0	0	0	0	0	0	0	0	0	0	0	0	0	0	0	0	0	0	0	0	0	0
59: BSTP4	0	0	0	0	0	0	0	0	0	0	0	0	0	0	0	0	0	0	0	0	0	0	0	0	0	0	0	0	0	0	0	0	0	0	0	0	0	0	0	0	0	0	0	0	0	0	0	0	0
60: BSTP6	0	0	0	0	0	0	0	0	0	0	0	0	0	0	0	0	0	0	0	0	0	0	0	0	0	0	0	0	0	0	0	0	0	0	0	0	0	0	0	0	0	0	0	0	0	0	0	0	0
61: Gxv1	0	0	0	0	0	0	0	0	0	0	0	0	0	0	0	0	0	0	0	0	0	0	0	0	0	0	0	0	0	0	0	0	0	0	0	0	0	0	0	0	0	0	0	0	0	0	0	0	0
[truncated: 15 more columns]
