# Supplementary material for: Genomic diversity and comprehensive taxonomical classification of 61 Bacillus subtilis group member infecting bacteriophages, and the identification of ortholog taxonomic signature genes
Source: BMC Genomics. 2022 Dec 16;23:835. doi: 10.1186/s12864-022-09055-w (PMC9756591; doi:10.1186/s12864-022-09055-w)
Supplement: Supplementary file 4 — Additional file 4. Proteome-based clustering of 61 BSPs. [file 12864_2022_9055_MOESM4_ESM.xlsx]

## Sheet: proteomic similarity
	Proteome-based clustering of 61 BSPs
Organism	1	2	3	4	5	6	7	8	9	10	11	12	13	14	15	16	17	18	19	20	21	22	23	24	25	26	27	28	29	30	31	32	33	34	35	36	37	38	39	40	41	42	43	44	45	46	47	48	49
1: 000TH008	100	98	86	88	65	37	37	38	37	37	37	37	37	37	35	36	36	36	12	9	9	9	9	9	9	9	7	6	8	8	6	6	7	6	6	6	6	8	8	8	8	8	8	7	7	7	7	7	7
2: 000TH009	98	100	87	88	64	37	37	38	37	37	36	36	36	37	35	36	35	35	12	9	10	9	9	9	9	9	7	6	8	8	6	6	7	6	6	6	6	8	8	8	8	8	8	7	7	7	7	7	7
3: 015DV002	87	87	100	91	63	37	37	38	37	37	36	36	36	37	35	36	36	36	12	10	10	10	10	10	10	10	7	6	8	8	6	6	7	6	6	6	6	8	8	8	8	8	8	7	6	6	6	6	6
4: 015DV004	87	87	89	100	62	36	36	37	37	36	36	36	36	36	35	36	36	36	11	9	9	9	9	9	9	9	7	6	8	8	6	6	7	6	6	6	6	8	8	8	8	8	8	7	7	7	6	6	6
5: SIOphi	67	67	65	66	100	37	37	39	38	37	38	38	38	38	38	39	38	38	11	9	10	10	10	9	10	9	7	7	8	8	6	6	7	7	7	7	6	9	8	8	8	8	9	6	6	6	6	6	6
6: Goe7	36	36	35	36	35	100	92	49	44	43	44	44	44	43	42	42	42	42	11	9	9	9	9	9	9	9	7	6	8	8	6	6	7	6	6	6	6	8	8	8	8	8	8	6	6	6	6	6	6
7: Goe3	37	37	37	37	35	93	100	50	45	45	45	45	45	45	43	43	44	44	11	9	9	9	9	9	9	9	7	7	8	8	6	6	7	6	6	6	6	8	8	8	8	8	8	6	6	6	6	6	6
8: BSP38	38	38	38	38	37	50	50	100	51	50	50	50	50	52	49	49	50	50	12	9	9	9	9	9	9	9	7	6	8	8	6	6	6	6	6	6	6	8	8	8	8	8	8	7	6	6	7	7	7
9: 035JT004	36	36	35	35	35	43	43	50	100	72	74	74	74	67	64	64	64	64	11	9	9	9	9	9	9	9	7	6	8	8	6	6	6	6	6	6	6	8	8	8	8	8	8	7	6	6	6	6	6
10: 278BB001	37	36	37	36	35	44	44	49	75	100	84	84	84	68	65	64	65	65	12	10	10	9	9	9	9	9	7	7	8	8	6	6	6	6	6	6	7	8	8	8	8	8	8	7	6	6	6	6	6
11: 043JT007	35	35	35	35	35	43	44	49	75	82	100	94	94	67	65	65	66	66	11	9	9	9	9	9	9	9	7	6	8	8	6	6	6	6	6	6	7	8	8	8	8	8	8	6	6	6	6	6	6
12: 010DV005	36	35	35	35	35	43	43	49	74	83	93	100	100	68	65	65	66	65	12	9	9	9	9	9	9	9	7	7	8	8	6	6	6	6	6	6	7	8	8	8	8	8	8	6	6	6	6	6	6
13: 010DV004	36	35	35	35	35	43	43	49	74	83	93	100	100	68	65	65	65	65	12	9	9	9	9	9	9	9	7	7	8	8	6	6	6	6	6	6	7	8	8	8	8	8	8	6	6	6	6	6	6
14: Grass	37	37	37	37	36	44	44	52	70	70	70	70	70	100	80	77	78	78	11	9	9	9	9	9	9	9	7	7	8	8	6	6	6	6	6	6	6	8	8	8	8	8	8	6	6	6	6	6	6
15: phiNIT1	36	35	35	35	36	43	43	50	68	66	68	68	68	80	100	84	83	83	12	10	10	9	9	9	9	9	7	6	8	8	6	6	6	6	6	6	6	8	8	8	8	8	8	6	6	6	6	6	6
16: BSP9	36	36	37	37	38	43	43	48	65	65	66	65	65	77	82	100	85	86	11	9	9	9	9	9	9	9	7	6	8	8	6	6	6	6	6	6	6	8	8	8	8	8	8	6	6	6	6	6	6
17: BSTP3	35	35	36	36	36	42	43	49	66	66	66	66	66	78	81	86	100	99	11	9	9	9	9	9	9	9	7	7	8	8	6	6	6	6	6	6	6	8	8	8	8	8	8	6	6	6	6	6	6
18: BSP10	36	36	37	36	37	43	43	49	67	66	68	67	67	79	82	87	100	100	12	9	9	9	9	9	9	9	7	7	8	8	6	6	6	6	6	6	6	8	8	8	8	8	8	6	6	6	6	6	6
19: SP10	12	12	12	12	12	12	12	12	12	13	12	12	12	12	13	12	12	12	100	14	14	13	13	13	13	13	7	6	8	8	6	7	6	6	7	6	7	8	8	8	8	8	8	6	6	6	6	6	6
20: SP8	10	10	10	10	10	10	10	10	10	10	10	10	10	10	10	10	10	10	14	100	73	71	70	69	70	68	7	6	7	7	6	6	6	6	6	6	6	7	7	7	7	7	7	6	6	6	6	6	6
21: Goe9	10	10	10	10	9	10	10	9	10	10	10	10	10	10	10	9	10	10	14	72	100	85	82	71	72	71	7	6	7	7	7	7	6	6	6	6	6	7	7	7	7	7	7	6	6	6	6	6	6
22: Goe10	9	9	10	9	9	9	9	9	9	9	9	9	9	9	9	9	9	9	13	71	86	100	87	77	77	76	7	6	7	7	7	7	6	6	6	6	6	7	7	7	7	7	7	6	6	6	6	6	6
23: phi18	9	10	10	10	9	9	9	9	9	9	9	9	9	9	9	9	9	9	13	72	84	88	100	77	78	77	7	6	7	7	7	7	6	6	6	6	6	7	7	7	7	7	7	6	6	6	6	6	6
24: Camphawk	9	9	10	10	10	9	9	9	9	9	9	9	9	9	9	9	9	9	13	71	74	79	79	100	88	87	7	6	7	7	7	7	6	6	6	6	6	7	7	7	7	7	7	6	6	6	6	6	6
25: Goe2	10	10	10	10	10	9	9	9	9	9	9	9	9	9	9	9	9	9	13	71	74	77	78	88	100	85	7	6	7	7	7	7	6	6	6	6	6	7	7	7	7	7	7	6	6	6	6	6	6
26: SPO1	10	10	10	10	10	10	10	10	10	10	10	10	10	10	10	9	10	9	13	71	75	78	78	89	86	100	7	6	7	7	7	7	6	6	6	6	6	7	7	7	7	7	7	6	6	6	6	6	6
27: SP15	7	7	7	7	7	7	7	7	7	7	7	7	7	7	7	7	7	7	7	7	7	7	7	7	7	7	100	6	7	7	7	7	6	6	6	6	6	6	7	7	7	7	7	6	6	6	6	6	6
28: PM1	7	7	7	7	7	7	7	8	8	8	8	8	8	8	8	8	8	8	8	7	7	7	7	7	7	7	7	100	7	7	7	7	8	11	11	11	11	8	7	8	8	8	8	9	9	9	9	9	9
29: PBS1	7	7	7	7	7	7	7	7	7	7	7	7	7	7	7	7	7	7	8	7	7	7	7	7	7	7	7	6	100	95	7	7	6	6	6	6	6	7	7	7	7	7	7	6	6	6	6	6	6
30: AR9	7	7	7	7	7	7	7	7	7	7	7	7	7	7	7	7	7	7	7	7	7	7	7	7	7	7	7	6	94	100	7	7	6	6	6	6	6	7	7	7	7	7	7	6	6	6	6	6	6
31: BSTP12	7	7	7	7	7	7	7	7	7	7	7	7	7	7	7	7	7	7	8	8	8	8	8	8	8	8	9	7	9	9	100	96	6	7	7	7	7	7	7	7	7	7	7	7	7	7	7	7	7
32: BSP7	7	7	7	7	7	7	7	7	7	7	7	7	7	7	7	7	7	7	8	8	8	8	8	8	8	8	9	7	9	9	97	100	7	6	6	7	7	7	7	7	7	7	7	7	7	7	7	7	7
33: Ray17	8	8	8	8	8	8	8	8	8	8	8	8	8	8	8	8	8	8	7	7	7	7	7	7	7	7	6	8	8	8	7	6	100	39	39	39	39	7	6	8	7	7	7	8	8	8	9	9	9
34: SPP1	8	8	8	8	8	8	8	8	8	8	8	8	8	8	8	8	8	8	8	7	7	7	7	7	7	7	6	12	7	7	7	7	39	100	74	75	63	8	6	8	8	8	8	8	8	8	7	7	7
35: 049ML003	8	8	8	8	8	8	8	8	8	8	8	8	8	8	8	8	8	8	8	7	7	7	7	7	7	7	6	12	7	7	7	7	38	75	100	93	63	8	7	8	8	8	8	8	8	8	7	7	7
36: 049ML001	7	7	8	7	8	8	8	7	8	8	8	8	8	7	8	8	8	8	8	7	7	7	7	7	7	7	6	12	7	7	7	7	38	74	93	100	63	8	7	8	8	8	8	8	8	8	7	7	7
37: 000TH010	8	8	8	8	8	8	8	8	8	8	8	8	8	8	8	8	8	8	8	7	7	7	7	7	7	7	6	11	7	7	7	7	37	60	60	60	100	8	7	8	7	7	8	9	8	8	8	8	8
38: BUCT082	9	9	9	9	9	9	9	9	9	9	9	9	9	9	9	9	9	9	8	7	7	7	7	7	7	7	7	7	8	8	6	6	6	7	7	7	7	100	56	53	52	44	43	7	7	7	7	7	7
39: phi3T	9	9	9	9	9	8	8	8	8	8	8	8	8	8	8	8	8	8	8	7	7	7	7	7	7	7	7	6	8	8	6	6	6	6	6	6	6	55	100	61	59	50	50	6	6	6	6	6	6
40: Spbeta	9	9	9	9	9	8	8	9	9	9	8	9	9	9	8	9	9	9	8	7	7	7	7	7	7	7	7	7	8	8	6	6	6	7	7	7	7	49	59	100	62	54	53	7	7	7	6	6	6
41: Goe13	9	9	9	9	9	9	9	9	9	9	9	9	9	9	9	9	9	9	9	7	7	7	7	7	7	7	7	7	8	8	6	6	6	7	7	6	7	52	59	66	100	86	64	7	7	7	7	7	7
42: Goe12	9	9	9	9	9	9	9	9	9	9	9	9	9	9	9	9	9	9	9	7	7	7	7	7	7	7	7	7	8	8	6	6	6	7	6	6	7	45	51	58	87	100	68	6	6	6	7	7	7
43: Goe11	9	9	9	9	9	9	9	9	9	9	9	9	9	9	9	9	9	9	9	7	7	7	7	7	7	7	7	7	8	8	6	6	6	7	7	7	6	42	52	56	64	67	100	6	7	7	7	7	7
44: 056SW001B	8	8	8	8	8	8	8	8	8	8	8	8	8	8	8	8	8	8	8	7	7	7	7	7	7	7	7	9	7	7	7	7	7	8	7	7	8	7	7	7	7	7	7	100	88	88	82	82	82
45: 019DV004	8	8	8	8	8	8	8	8	8	8	8	8	8	7	8	8	8	8	8	7	7	7	7	7	7	7	7	9	7	7	7	7	7	7	8	8	8	7	7	7	7	7	7	87	100	100	82	82	83
46: 019DV002	8	8	8	8	8	8	8	8	8	8	8	8	8	7	8	8	8	8	8	7	7	7	7	7	7	7	7	9	7	7	7	7	7	7	8	8	8	7	7	7	7	7	7	87	100	100	82	82	83
47: 268TH004	8	8	8	8	7	7	7	7	8	7	8	8	8	7	7	7	7	7	8	7	7	7	7	7	7	7	7	9	8	8	7	7	8	7	7	7	8	8	7	8	8	8	8	81	81	81	100	91	91
48: 274BB002	8	8	8	8	8	7	7	8	8	8	8	8	8	8	8	8	8	8	7	7	7	7	7	7	7	7	7	9	8	8	7	7	8	7	7	7	8	8	7	8	8	8	8	82	83	83	93	100	100
49: 276BB001	8	8	8	8	8	7	7	8	8	8	8	8	8	8	8	8	8	8	7	7	7	7	7	7	7	7	7	9	8	8	7	7	8	7	7	7	8	8	7	8	8	8	8	82	83	83	93	100	100
50: phi105	6	6	6	6	6	7	7	6	6	6	6	7	7	6	7	7	6	6	6	6	6	6	6	6	6	6	6	8	7	7	7	7	6	6	6	6	6	7	7	7	7	7	7	6	6	6	7	7	7
51: Stitch	7	7	7	7	7	7	7	7	7	7	7	7	7	7	7	7	7	7	7	6	7	6	7	7	6	7	7	7	7	7	6	6	7	6	6	6	7	7	7	7	7	7	7	6	6	6	6	6	6
52: GA1	7	7	7	7	7	7	7	6	7	7	6	6	6	6	7	6	6	6	6	6	6	6	6	6	6	6	6	7	7	7	7	7	6	7	7	7	7	6	7	6	7	7	6	6	6	6	6	6	6
53: B103	7	7	7	7	7	6	7	6	7	6	6	6	6	6	7	6	6	6	7	6	6	6	6	6	6	6	6	6	7	7	6	6	6	6	6	6	6	6	7	6	6	6	6	6	6	6	7	8	8
54: Nf	7	7	7	7	7	6	6	6	7	6	6	6	6	6	6	6	6	6	6	6	6	6	6	6	6	6	6	6	7	7	6	6	6	6	6	6	6	6	6	6	6	6	6	6	6	6	7	7	7
55: Goe1	6	6	6	6	7	6	6	6	6	6	6	6	6	6	6	6	6	6	6	7	6	6	6	6	6	6	6	6	7	7	6	6	6	6	6	6	6	6	6	6	6	6	6	6	6	6	7	7	7
56: PZA	7	7	7	6	7	6	7	6	7	6	6	7	7	6	6	7	7	7	6	7	6	7	6	6	6	6	6	6	7	7	6	6	6	6	6	6	6	6	6	6	6	6	6	6	6	6	7	7	7
57: BSTP6	7	7	7	7	7	6	6	6	6	6	6	7	7	6	7	7	7	7	6	7	7	7	6	7	7	7	6	6	7	7	6	6	6	6	6	6	6	6	6	6	6	6	6	6	6	6	7	7	7
58: phi29	7	7	7	7	7	7	6	6	7	6	7	7	7	6	7	7	7	7	6	7	7	7	7	7	7	7	6	6	7	7	6	6	6	6	6	6	6	6	6	6	6	6	6	6	6	6	7	7	7
59: BSTP4	7	7	7	7	7	6	7	6	6	6	6	6	6	6	7	6	7	7	7	7	7	7	7	7	7	7	6	6	7	7	6	6	6	6	6	6	6	6	6	6	6	6	6	6	6	6	8	8	8
60: Goe6	7	7	7	7	7	7	7	6	6	7	7	6	6	6	6	6	6	6	7	7	7	7	7	7	7	7	6	6	7	7	6	6	6	6	6	6	6	6	6	6	7	7	7	6	6	6	8	8	8
61: Gxv1	7	7	7	7	7	7	7	6	7	7	7	7	7	7	7	7	7	7	6	7	7	7	7	7	7	7	6	6	7	7	7	6	6	6	6	6	6	6	6	6	6	6	6	6	6	6	8	8	8
[truncated: 12 more columns]
