# Supplementary material for: Genomic diversity and comprehensive taxonomical classification of 61 Bacillus subtilis group member infecting bacteriophages, and the identification of ortholog taxonomic signature genes
Source: BMC Genomics. 2022 Dec 16;23:835. doi: 10.1186/s12864-022-09055-w (PMC9756591; doi:10.1186/s12864-022-09055-w)
Supplement: Supplementary file 5 — Additional file 5. Pangenome analysis of 61 BSPs. [file 12864_2022_9055_MOESM5_ESM.xlsx]

## Sheet: Pangenome
Pangenome analysis of 61 BSPs
			Herelleviridae																											Siphoviridae
			Bastillevirinae																		Spounavirinae									New subfamily1						New subfamily2
# Species	Genes	Alg.-Conn.	000TH008.fasta	000TH009.fasta	010DV004.fasta	010DV005.fasta	015DV002.fasta	015DV004.fasta	035JT004.fasta	043JT007.fasta	278BB001.fasta	BSP10.fasta	BSP38.fasta	BSP9.fasta	BSTP3.fasta	Goe3.fasta	Goe7.fasta	Grass.fasta	phiNIT1.fasta	SIOphi.fasta	CampHawk.fasta	Goe2.fasta	Goe9.fasta	Goe10.fasta	SP8.fasta	SPO1.fasta	SP10.fasta	phi18.fasta	Orthologs	000TH010.fasta	049ML001.fasta	049ML003.fasta	Ray17.fasta	SPP1.fasta	Orthologs	BUCT082.fasta	Goe11.fasta	Goe12.fasta	Goe13.fasta	SPbeta.fasta	phi3T.fasta	Orthologs	phi105.fasta	019DV002.fasta	019DV004.fasta	056SW001B.fasta	274BB002.fasta	276BB001.fasta	268TH004.fasta
18	18	0.00288	lcl|MW419084.1_prot_QQO40647.1_219	lcl|MW419085.1_prot_QQO40912.1_219	lcl|MZ501260.1_prot_QZA69173.1_236	lcl|MZ501261.1_prot_QZA69453.1_236	lcl|MW419086.1_prot_QQO41164.1_210	lcl|MW419087.1_prot_QQO41441.1_226	lcl|MZ501262.1_prot_QZA69732.1_238	lcl|MZ501263.1_prot_QZA70024.1_238	lcl|MZ501265.1_prot_QZA70382.1_231	lcl|MF422185.1_prot_AUO79578.1_175	lcl|NC_048726.1_prot_YP_009840505.1_37	lcl|MG000860.1_prot_ATN94513.1_164	lcl|MW354667.1_prot_QRI44578.1_32	lcl|NC_048652.1_prot_YP_009832018.1_32	lcl|MN043730.1_prot_QDP43062.1_32	lcl|NC_022771.1_prot_YP_008771401.1_35	lcl|NC_021856.1_prot_YP_008318295.1_36	lcl|NC_042133.1_prot_YP_009625697.1_47	*	*	*	*	*	*	*	*		*	*	*	*	*		*	*	*	*	*	*		*	*	*	*	*	*	*
14	14	0.00364	*	*	lcl|MZ501260.1_prot_QZA69182.1_245	lcl|MZ501261.1_prot_QZA69462.1_245	*	*	lcl|MZ501262.1_prot_QZA69741.1_247	lcl|MZ501263.1_prot_QZA70033.1_247	lcl|MZ501265.1_prot_QZA70391.1_240	*	*	*	*	*	*	lcl|NC_022771.1_prot_YP_008771392.1_26	lcl|NC_021856.1_prot_YP_008318285.1_26	*	lcl|NC_022761.1_prot_YP_008770107.1_173	lcl|KY368639.1_prot_APZ82410.1_170	lcl|MT601270.1_prot_QMV48476.1_170	lcl|MT601271.1_prot_QMV48699.1_168	lcl|MW001214.1_prot_QPX71738.1_180	lcl|NC_011421.1_prot_YP_002300445.1_169	*	lcl|MZ751040.1_prot_UAV84438.1_168		*	*	*	*	*		*	*	*	*	*	*		*	*	*	*	*	*	*
7	7	0.0135	*	*	*	*	*	*	lcl|MZ501262.1_prot_QZA69753.1_260	*	*	*	lcl|NC_048726.1_prot_YP_009840488.1_20	lcl|MG000860.1_prot_ATN94496.1_147	*	lcl|NC_048652.1_prot_YP_009832006.1_20	lcl|MN043730.1_prot_QDP43051.1_21	lcl|NC_022771.1_prot_YP_008771383.1_17	lcl|NC_021856.1_prot_YP_008318274.1_15	*	*	*	*	*	*	*	*	*		*	*	*	*	*		*	*	*	*	*	*		*	*	*	*	*	*	*
27	27	0.00876	lcl|MW419084.1_prot_QQO40639.1_211	lcl|MW419085.1_prot_QQO40904.1_211	lcl|MZ501260.1_prot_QZA69164.1_227	lcl|MZ501261.1_prot_QZA69444.1_227	lcl|MW419086.1_prot_QQO41156.1_202	lcl|MW419087.1_prot_QQO41433.1_218	lcl|MZ501262.1_prot_QZA69723.1_228	lcl|MZ501263.1_prot_QZA70014.1_228	lcl|MZ501265.1_prot_QZA70372.1_221	lcl|MF422185.1_prot_AUO79588.1_185	lcl|NC_048726.1_prot_YP_009840516.1_48	lcl|MG000860.1_prot_ATN94523.1_174	lcl|MW354667.1_prot_QRI44567.1_21	lcl|NC_048652.1_prot_YP_009832028.1_42	lcl|MN043730.1_prot_QDP43072.1_42	lcl|NC_022771.1_prot_YP_008771412.1_46	lcl|NC_021856.1_prot_YP_008318305.1_46	lcl|NC_042133.1_prot_YP_009625688.1_38	lcl|NC_022761.1_prot_YP_008770038.1_104	lcl|KY368639.1_prot_APZ82341.1_101	lcl|MT601270.1_prot_QMV48409.1_103	lcl|MT601271.1_prot_QMV48633.1_102	lcl|MW001214.1_prot_QPX71670.1_112	lcl|NC_011421.1_prot_YP_002300379.1_103	lcl|NC_019487.1_prot_YP_007003388.1_131	lcl|MZ751040.1_prot_UAV84373.1_103		*	*	*	*	*		*	*	*	*	*	*		*	*	*	*	*	*	*
33	33	0.0281	lcl|MW419084.1_prot_QQO40607.1_179	lcl|MW419085.1_prot_QQO40873.1_179	lcl|MZ501260.1_prot_QZA69131.1_194	lcl|MZ501261.1_prot_QZA69411.1_194	lcl|MW419086.1_prot_QQO41124.1_170	lcl|MW419087.1_prot_QQO41401.1_186	lcl|MZ501262.1_prot_QZA69692.1_194	lcl|MZ501263.1_prot_QZA69979.1_193	lcl|MZ501265.1_prot_QZA70338.1_187	lcl|MF422185.1_prot_AUO79620.1_217	lcl|NC_048726.1_prot_YP_009840550.1_82	lcl|MG000860.1_prot_ATN94557.1_208	lcl|MW354667.1_prot_QRI44800.1_254	lcl|NC_048652.1_prot_YP_009832061.1_75	lcl|MN043730.1_prot_QDP43103.1_73	lcl|NC_022771.1_prot_YP_008771444.1_78	lcl|NC_021856.1_prot_YP_008318338.1_79	lcl|NC_042133.1_prot_YP_009625656.1_6	lcl|NC_022761.1_prot_YP_008770000.1_66	lcl|KY368639.1_prot_APZ82303.1_63	lcl|MT601270.1_prot_QMV48371.1_65	lcl|MT601271.1_prot_QMV48596.1_65	lcl|MW001214.1_prot_QPX71625.1_67	lcl|NC_011421.1_prot_YP_002300340.1_64	lcl|NC_019487.1_prot_YP_007003390.1_133	lcl|MZ751040.1_prot_UAV84336.1_66	peptidoglycan binding protein	*	*	*	*	*		lcl|MZ969646.1_prot_UAW07927.1_108	lcl|MT601272.1_prot_QMV48880.1_126	lcl|MT601273.1_prot_QMV49054.1_125	lcl|MT601274.1_prot_QMV49234.1_131	lcl|NC_001884.1_prot_NP_046686.1_134	lcl|KY030782.1_prot_APD21285.1_142	hypothetical protein	*	*	*	*	*	*	*
16	16	0.00588	*	*	*	*	*	*	*	*	*	*	*	*	*	*	*	*	*	*	*	*	*	*	*	*	*	*		*	*	*	lcl|MH752385.1_prot_AYD80952.1_50	*		*	*	*	*	*	*		*	*	*	*	lcl|MZ501264.1_prot_QZA70103.1_33	lcl|MN176231.1_prot_QFG05873.1_33	lcl|MW394467.1_prot_QQO40378.1_32
10	10	0.0196	*	*	*	*	*	*	*	*	*	*	*	*	*	*	*	*	*	*	lcl|NC_022761.1_prot_YP_008770050.1_116	lcl|KY368639.1_prot_APZ82351.1_111	lcl|MT601270.1_prot_QMV48419.1_113	*	lcl|MW001214.1_prot_QPX71680.1_122	lcl|NC_011421.1_prot_YP_002300390.1_114	lcl|NC_019487.1_prot_YP_007003349.1_92	lcl|MZ751040.1_prot_UAV84384.1_114		*	*	*	*	*		*	*	*	*	*	*		*	*	*	*	*	*	*
26	26	0.0144	lcl|MW419084.1_prot_QQO40554.1_126	lcl|MW419085.1_prot_QQO40820.1_126	lcl|MZ501260.1_prot_QZA69080.1_143	lcl|MZ501261.1_prot_QZA69360.1_143	lcl|MW419086.1_prot_QQO41069.1_115	lcl|MW419087.1_prot_QQO41349.1_134	lcl|MZ501262.1_prot_QZA69643.1_145	lcl|MZ501263.1_prot_QZA69928.1_142	lcl|MZ501265.1_prot_QZA70287.1_136	lcl|MF422185.1_prot_AUO79432.1_29	lcl|NC_048726.1_prot_YP_009840604.1_136	lcl|MG000860.1_prot_ATN94377.1_28	lcl|MW354667.1_prot_QRI44747.1_201	lcl|NC_048652.1_prot_YP_009832107.1_121	lcl|MN043730.1_prot_QDP43153.1_123	lcl|NC_022771.1_prot_YP_008771497.1_131	lcl|NC_021856.1_prot_YP_008318389.1_130	lcl|NC_042133.1_prot_YP_009625818.1_168	lcl|NC_022761.1_prot_YP_008770077.1_143	lcl|KY368639.1_prot_APZ82378.1_138	lcl|MT601270.1_prot_QMV48445.1_139	lcl|MT601271.1_prot_QMV48670.1_139	lcl|MW001214.1_prot_QPX71706.1_148	lcl|NC_011421.1_prot_YP_002300417.1_141	lcl|NC_019487.1_prot_YP_007003448.1_191	lcl|MZ751040.1_prot_UAV84410.1_140	DNA polymerase	*	*	*	*	*		*	*	*	*	*	*		*	*	*	*	*	*	*
7	7	0.0662	*	*	lcl|MZ501260.1_prot_QZA68978.1_41	lcl|MZ501261.1_prot_QZA69258.1_41	*	*	*	*	lcl|MZ501265.1_prot_QZA70184.1_33	*	*	*	*	*	*	*	*	*	*	*	*	*	*	*	*	*		*	lcl|MN176227.1_prot_QFR56366.1_64	lcl|MN176228.1_prot_QFR56449.1_66	*	*		*	*	*	*	*	*		*	lcl|MN176220.1_prot_QFG05220.1_77	lcl|MN176221.1_prot_QFG05305.1_77	*	*	*	*
13	13	0.0111	lcl|MW419084.1_prot_QQO40445.1_17	lcl|MW419085.1_prot_QQO40711.1_17	lcl|MZ501260.1_prot_QZA68961.1_24	lcl|MZ501261.1_prot_QZA69241.1_24	lcl|MW419086.1_prot_QQO40973.1_15	lcl|MW419087.1_prot_QQO41234.1_18	lcl|MZ501262.1_prot_QZA69523.1_23	lcl|MZ501263.1_prot_QZA69810.1_24	*	*	lcl|NC_048726.1_prot_YP_009840720.1_252	*	*	lcl|NC_048652.1_prot_YP_009832221.1_235	lcl|MN043730.1_prot_QDP43269.1_239	*	*	lcl|NC_042133.1_prot_YP_009625738.1_88	*	*	*	*	*	*	lcl|NC_019487.1_prot_YP_007003294.1_37	*		*	*	*	*	*		*	*	*	*	*	*		*	*	*	*	*	*	*
26	26	0.000967	lcl|MW419084.1_prot_QQO40601.1_173	lcl|MW419085.1_prot_QQO40867.1_173	lcl|MZ501260.1_prot_QZA69126.1_189	lcl|MZ501261.1_prot_QZA69406.1_189	lcl|MW419086.1_prot_QQO41118.1_164	lcl|MW419087.1_prot_QQO41395.1_180	lcl|MZ501262.1_prot_QZA69687.1_189	lcl|MZ501263.1_prot_QZA69974.1_188	lcl|MZ501265.1_prot_QZA70333.1_182	lcl|MF422185.1_prot_AUO79625.1_222	lcl|NC_048726.1_prot_YP_009840555.1_87	lcl|MG000860.1_prot_ATN94563.1_214	lcl|MW354667.1_prot_QRI44794.1_248	lcl|NC_048652.1_prot_YP_009832066.1_80	lcl|MN043730.1_prot_QDP43109.1_79	lcl|NC_022771.1_prot_YP_008771449.1_83	lcl|NC_021856.1_prot_YP_008318346.1_87	lcl|NC_042133.1_prot_YP_009625855.1_205	lcl|NC_022761.1_prot_YP_008770021.1_87	lcl|KY368639.1_prot_APZ82324.1_84	lcl|MT601270.1_prot_QMV48392.1_86	lcl|MT601271.1_prot_QMV48616.1_85	lcl|MW001214.1_prot_QPX71646.1_88	lcl|NC_011421.1_prot_YP_002300361.1_85	lcl|NC_019487.1_prot_YP_007003410.1_153	lcl|MZ751040.1_prot_UAV84356.1_86	putative tail lysin	*	*	*	*	*		*	*	*	*	*	*		*	*	*	*	*	*	*
26	26	0.00544	lcl|MW419084.1_prot_QQO40612.1_184	lcl|MW419085.1_prot_QQO40878.1_184	lcl|MZ501260.1_prot_QZA69136.1_199	lcl|MZ501261.1_prot_QZA69416.1_199	lcl|MW419086.1_prot_QQO41129.1_175	lcl|MW419087.1_prot_QQO41406.1_191	lcl|MZ501262.1_prot_QZA69697.1_199	lcl|MZ501263.1_prot_QZA69984.1_198	lcl|MZ501265.1_prot_QZA70343.1_192	lcl|MF422185.1_prot_AUO79615.1_212	lcl|NC_048726.1_prot_YP_009840545.1_77	lcl|MG000860.1_prot_ATN94552.1_203	lcl|MW354667.1_prot_QRI44805.1_259	lcl|NC_048652.1_prot_YP_009832056.1_70	lcl|MN043730.1_prot_QDP43098.1_68	lcl|NC_022771.1_prot_YP_008771439.1_73	lcl|NC_021856.1_prot_YP_008318332.1_73	lcl|NC_042133.1_prot_YP_009625661.1_11	lcl|NC_022761.1_prot_YP_008770013.1_79	lcl|KY368639.1_prot_APZ82316.1_76	lcl|MT601270.1_prot_QMV48384.1_78	lcl|MT601271.1_prot_QMV48608.1_77	lcl|MW001214.1_prot_QPX71638.1_80	lcl|NC_011421.1_prot_YP_002300353.1_77	lcl|NC_019487.1_prot_YP_007003402.1_145	lcl|MZ751040.1_prot_UAV84349.1_79	hypothetical protein	*	*	*	*	*		*	*	*	*	*	*		*	*	*	*	*	*	*
26	26	0.00857	lcl|MW419084.1_prot_QQO40616.1_188	lcl|MW419085.1_prot_QQO40882.1_188	lcl|MZ501260.1_prot_QZA69140.1_203	lcl|MZ501261.1_prot_QZA69420.1_203	lcl|MW419086.1_prot_QQO41133.1_179	lcl|MW419087.1_prot_QQO41410.1_195	lcl|MZ501262.1_prot_QZA69701.1_203	lcl|MZ501263.1_prot_QZA69988.1_202	lcl|MZ501265.1_prot_QZA70347.1_196	lcl|MF422185.1_prot_AUO79611.1_208	lcl|NC_048726.1_prot_YP_009840541.1_73	lcl|MG000860.1_prot_ATN94548.1_199	lcl|MW354667.1_prot_QRI44809.1_263	lcl|NC_048652.1_prot_YP_009832052.1_66	lcl|MN043730.1_prot_QDP43094.1_64	lcl|NC_022771.1_prot_YP_008771435.1_69	lcl|NC_021856.1_prot_YP_008318328.1_69	lcl|NC_042133.1_prot_YP_009625665.1_15	lcl|NC_022761.1_prot_YP_008770009.1_75	lcl|KY368639.1_prot_APZ82312.1_72	lcl|MT601270.1_prot_QMV48380.1_74	lcl|MT601271.1_prot_QMV48604.1_73	lcl|MW001214.1_prot_QPX71634.1_76	lcl|NC_011421.1_prot_YP_002300349.1_73	lcl|NC_019487.1_prot_YP_007003398.1_141	lcl|MZ751040.1_prot_UAV84345.1_75		*	*	*	*	*		*	*	*	*	*	*		*	*	*	*	*	*	*
5	11	0.112	lcl|MW419084.1_prot_QQO40434.1_6,lcl|MW419084.1_prot_QQO40692.1_264	lcl|MW419085.1_prot_QQO40700.1_6,lcl|MW419085.1_prot_QQO40957.1_264	*	*	lcl|MW419086.1_prot_QQO40967.1_7,lcl|MW419086.1_prot_QQO41209.1_255	lcl|MW419087.1_prot_QQO41224.1_8,lcl|MW419087.1_prot_QQO41483.1_268,lcl|MW419087.1_prot_QQO41225.1_9,lcl|MW419087.1_prot_QQO41484.1_269	*	*	*	*	*	*	*	*	*	*	*	lcl|NC_042133.1_prot_YP_009625730.1_80	*	*	*	*	*	*	*	*		*	*	*	*	*		*	*	*	*	*	*		*	*	*	*	*	*	*
9	9	0.0373	*	*	lcl|MZ501260.1_prot_QZA69043.1_106	lcl|MZ501261.1_prot_QZA69323.1_106	*	*	lcl|MZ501262.1_prot_QZA69606.1_107	lcl|MZ501263.1_prot_QZA69891.1_105	lcl|MZ501265.1_prot_QZA70249.1_98	lcl|MF422185.1_prot_AUO79476.1_73	lcl|NC_048726.1_prot_YP_009840639.1_171	*	lcl|MW354667.1_prot_QRI44696.1_150	*	*	lcl|NC_022771.1_prot_YP_008771536.1_170	*	*	*	*	*	*	*	*	*	*		*	*	*	*	*		*	*	*	*	*	*		*	*	*	*	*	*	*
24	24	0.0192	lcl|MW419084.1_prot_QQO40587.1_159	lcl|MW419085.1_prot_QQO40853.1_159	lcl|MZ501260.1_prot_QZA69111.1_174	lcl|MZ501261.1_prot_QZA69391.1_174	lcl|MW419086.1_prot_QQO41104.1_150	lcl|MW419087.1_prot_QQO41381.1_166	lcl|MZ501262.1_prot_QZA69672.1_174	lcl|MZ501263.1_prot_QZA69959.1_173	lcl|MZ501265.1_prot_QZA70318.1_167	lcl|MF422185.1_prot_AUO79405.1_2	lcl|NC_048726.1_prot_YP_009840570.1_102	lcl|MG000860.1_prot_ATN94351.1_2	lcl|MW354667.1_prot_QRI44779.1_233	lcl|NC_048652.1_prot_YP_009832081.1_95	lcl|MN043730.1_prot_QDP43124.1_94	lcl|NC_022771.1_prot_YP_008771464.1_98	lcl|NC_021856.1_prot_YP_008318363.1_104	*	lcl|NC_022761.1_prot_YP_008770030.1_96	lcl|KY368639.1_prot_APZ82333.1_93	lcl|MT601270.1_prot_QMV48401.1_95	lcl|MT601271.1_prot_QMV48625.1_94	lcl|MW001214.1_prot_QPX71655.1_97	lcl|NC_011421.1_prot_YP_002300370.1_94	*	lcl|MZ751040.1_prot_UAV84365.1_95		*	*	*	*	*		*	*	*	*	*	*		*	*	*	*	*	*	*
32	32	0.00934	lcl|MW419084.1_prot_QQO40571.1_143	lcl|MW419085.1_prot_QQO40837.1_143	lcl|MZ501260.1_prot_QZA69095.1_158	lcl|MZ501261.1_prot_QZA69375.1_158	lcl|MW419086.1_prot_QQO41085.1_131	lcl|MW419087.1_prot_QQO41365.1_150	lcl|MZ501262.1_prot_QZA69656.1_158	lcl|MZ501263.1_prot_QZA69943.1_157	lcl|MZ501265.1_prot_QZA70302.1_151	lcl|MF422185.1_prot_AUO79422.1_19	lcl|NC_048726.1_prot_YP_009840588.1_120	lcl|MG000860.1_prot_ATN94368.1_19	lcl|MW354667.1_prot_QRI44757.1_211	lcl|NC_048652.1_prot_YP_009832098.1_112	lcl|MN043730.1_prot_QDP43141.1_111	lcl|NC_022771.1_prot_YP_008771479.1_113	lcl|NC_021856.1_prot_YP_008318378.1_119	lcl|NC_042133.1_prot_YP_009625829.1_179	lcl|NC_022761.1_prot_YP_008770001.1_67	lcl|KY368639.1_prot_APZ82304.1_64	lcl|MT601270.1_prot_QMV48372.1_66	lcl|MT601271.1_prot_QMV48597.1_66	lcl|MW001214.1_prot_QPX71626.1_68	lcl|NC_011421.1_prot_YP_002300341.1_65	lcl|NC_019487.1_prot_YP_007003433.1_176	lcl|MZ751040.1_prot_UAV84337.1_67		*	*	*	*	*		*	*	lcl|MT601273.1_prot_QMV49078.1_149	*	*	*		*	*	*	*	*	*	*
26	26	0.0117	lcl|MW419084.1_prot_QQO40547.1_119	lcl|MW419085.1_prot_QQO40813.1_119	lcl|MZ501260.1_prot_QZA69075.1_138	lcl|MZ501261.1_prot_QZA69355.1_138	lcl|MW419086.1_prot_QQO41063.1_109	lcl|MW419087.1_prot_QQO41341.1_126	lcl|MZ501262.1_prot_QZA69635.1_137	lcl|MZ501263.1_prot_QZA69923.1_137	lcl|MZ501265.1_prot_QZA70282.1_131	lcl|MF422185.1_prot_AUO79440.1_37	lcl|NC_048726.1_prot_YP_009840610.1_142	lcl|MG000860.1_prot_ATN94384.1_35	lcl|MW354667.1_prot_QRI44735.1_189	lcl|NC_048652.1_prot_YP_009832112.1_126	lcl|MN043730.1_prot_QDP43158.1_128	lcl|NC_022771.1_prot_YP_008771504.1_138	lcl|NC_021856.1_prot_YP_008318397.1_138	lcl|NC_042133.1_prot_YP_009625809.1_159	lcl|NC_022761.1_prot_YP_008770092.1_158	lcl|KY368639.1_prot_APZ82394.1_154	lcl|MT601270.1_prot_QMV48461.1_155	lcl|MT601271.1_prot_QMV48685.1_154	lcl|MW001214.1_prot_QPX71722.1_164	lcl|NC_011421.1_prot_YP_002300430.1_154	lcl|NC_019487.1_prot_YP_007003457.1_200	lcl|MZ751040.1_prot_UAV84423.1_153	RNA polymerase sigma factor	*	*	*	*	*		*	*	*	*	*	*		*	*	*	*	*	*	*
18	18	0.0346	lcl|MW419084.1_prot_QQO40532.1_104	lcl|MW419085.1_prot_QQO40798.1_104	lcl|MZ501260.1_prot_QZA69057.1_120	lcl|MZ501261.1_prot_QZA69337.1_120	lcl|MW419086.1_prot_QQO41045.1_91	lcl|MW419087.1_prot_QQO41323.1_108	lcl|MZ501262.1_prot_QZA69617.1_119	lcl|MZ501263.1_prot_QZA69905.1_119	lcl|MZ501265.1_prot_QZA70263.1_112	lcl|MF422185.1_prot_AUO79461.1_58	lcl|NC_048726.1_prot_YP_009840628.1_160	lcl|MG000860.1_prot_ATN94405.1_56	lcl|MW354667.1_prot_QRI44711.1_165	lcl|NC_048652.1_prot_YP_009832129.1_143	lcl|MN043730.1_prot_QDP43175.1_145	lcl|NC_022771.1_prot_YP_008771525.1_159	lcl|NC_021856.1_prot_YP_008318415.1_156	lcl|NC_042133.1_prot_YP_009625795.1_145	*	*	*	*	*	*	*	*		*	*	*	*	*		*	*	*	*	*	*		*	*	*	*	*	*	*
26	26	0.0115	lcl|MW419084.1_prot_QQO40609.1_181	lcl|MW419085.1_prot_QQO40875.1_181	lcl|MZ501260.1_prot_QZA69133.1_196	lcl|MZ501261.1_prot_QZA69413.1_196	lcl|MW419086.1_prot_QQO41126.1_172	lcl|MW419087.1_prot_QQO41403.1_188	lcl|MZ501262.1_prot_QZA69694.1_196	lcl|MZ501263.1_prot_QZA69981.1_195	lcl|MZ501265.1_prot_QZA70340.1_189	lcl|MF422185.1_prot_AUO79618.1_215	lcl|NC_048726.1_prot_YP_009840548.1_80	lcl|MG000860.1_prot_ATN94555.1_206	lcl|MW354667.1_prot_QRI44802.1_256	lcl|NC_048652.1_prot_YP_009832059.1_73	lcl|MN043730.1_prot_QDP43101.1_71	lcl|NC_022771.1_prot_YP_008771442.1_76	lcl|NC_021856.1_prot_YP_008318336.1_77	lcl|NC_042133.1_prot_YP_009625658.1_8	lcl|NC_022761.1_prot_YP_008770016.1_82	lcl|KY368639.1_prot_APZ82319.1_79	lcl|MT601270.1_prot_QMV48387.1_81	lcl|MT601271.1_prot_QMV48611.1_80	lcl|MW001214.1_prot_QPX71641.1_83	lcl|NC_011421.1_prot_YP_002300356.1_80	lcl|NC_019487.1_prot_YP_007003405.1_148	lcl|MZ751040.1_prot_UAV84352.1_82	tail sheath protein	*	*	*	*	*		*	*	*	*	*	*		*	*	*	*	*	*	*
8	8	0.0215	*	*	*	*	*	*	*	*	*	*	*	*	*	*	*	*	*	*	*	*	*	*	*	*	*	*		*	*	*	*	*		*	*	*	*	*	*		*	*	*	*	*	*	*
27	27	0.0653	lcl|MW419084.1_prot_QQO40546.1_118	lcl|MW419085.1_prot_QQO40812.1_118	lcl|MZ501260.1_prot_QZA69074.1_137	lcl|MZ501261.1_prot_QZA69354.1_137	lcl|MW419086.1_prot_QQO41062.1_108	lcl|MW419087.1_prot_QQO41340.1_125	lcl|MZ501262.1_prot_QZA69634.1_136	lcl|MZ501263.1_prot_QZA69922.1_136	lcl|MZ501265.1_prot_QZA70281.1_130	lcl|MF422185.1_prot_AUO79441.1_38	lcl|NC_048726.1_prot_YP_009840611.1_143	lcl|MG000860.1_prot_ATN94385.1_36	lcl|MW354667.1_prot_QRI44734.1_188	lcl|NC_048652.1_prot_YP_009832113.1_127	lcl|MN043730.1_prot_QDP43159.1_129	lcl|NC_022771.1_prot_YP_008771505.1_139	lcl|NC_021856.1_prot_YP_008318398.1_139	lcl|NC_042133.1_prot_YP_009625808.1_158	*	*	*	*	*	*	*	*		lcl|MN176219.1_prot_QFR56247.1_34	lcl|MN176227.1_prot_QFR56331.1_28	lcl|MN176228.1_prot_QFR56413.1_28	lcl|MH752385.1_prot_AYD80951.1_49	lcl|NC_004166.2_prot_NP_690704.1_48		*	*	*	*	lcl|NC_001884.1_prot_NP_046576.1_24	*		*	*	*	*	*	*	*
32	32	0.0124	lcl|MW419084.1_prot_QQO40634.1_206	lcl|MW419085.1_prot_QQO40899.1_206	lcl|MZ501260.1_prot_QZA69160.1_223	lcl|MZ501261.1_prot_QZA69440.1_223	lcl|MW419086.1_prot_QQO41151.1_197	lcl|MW419087.1_prot_QQO41428.1_213	lcl|MZ501262.1_prot_QZA69719.1_224	lcl|MZ501263.1_prot_QZA70010.1_224	lcl|MZ501265.1_prot_QZA70368.1_217	lcl|MF422185.1_prot_AUO79592.1_189	lcl|NC_048726.1_prot_YP_009840520.1_52	lcl|MG000860.1_prot_ATN94530.1_181	lcl|MW354667.1_prot_QRI44563.1_17	lcl|NC_048652.1_prot_YP_009832032.1_46	lcl|MN043730.1_prot_QDP43076.1_46	lcl|NC_022771.1_prot_YP_008771417.1_51	lcl|NC_021856.1_prot_YP_008318309.1_50	lcl|NC_042133.1_prot_YP_009625682.1_32	lcl|NC_022761.1_prot_YP_008769988.1_54	lcl|KY368639.1_prot_APZ82292.1_52	lcl|MT601270.1_prot_QMV48358.1_52	lcl|MT601271.1_prot_QMV48584.1_53	lcl|MW001214.1_prot_QPX71611.1_53	lcl|NC_011421.1_prot_YP_002300330.1_54	lcl|NC_019487.1_prot_YP_007003376.1_119	lcl|MZ751040.1_prot_UAV84325.1_55		*	*	*	*	*		*	*	*	*	*	*		*	lcl|MN176220.1_prot_QFG05153.1_8	lcl|MN176221.1_prot_QFG05237.1_8	lcl|MN176230.1_prot_QFR56474.1_8	lcl|MZ501264.1_prot_QZA70079.1_9	lcl|MN176231.1_prot_QFG05849.1_9	lcl|MW394467.1_prot_QQO40356.1_10
2	3	0.333	*	*	*	*	*	*	lcl|MZ501262.1_prot_QZA69508.1_8,lcl|MZ501262.1_prot_QZA69766.1_274	*	*	*	lcl|NC_048726.1_prot_YP_009840477.1_9	*	*	*	*	*	*	*	*	*	*	*	*	*	*	*		*	*	*	*	*		*	*	*	*	*	*		*	*	*	*	*	*	*
3	3	0.215	*	*	*	*	*	*	*	*	*	*	lcl|NC_048726.1_prot_YP_009840675.1_207	*	*	*	lcl|MN043730.1_prot_QDP43223.1_193	lcl|NC_022771.1_prot_YP_008771566.1_200	*	*	*	*	*	*	*	*	*	*		*	*	*	*	*		*	*	*	*	*	*		*	*	*	*	*	*	*
3	3	0.258	*	*	*	*	*	*	lcl|MZ501262.1_prot_QZA69742.1_248	*	*	*	*	*	*	*	*	*	*	*	*	*	*	*	*	*	lcl|NC_019487.1_prot_YP_007003281.1_24	*		*	*	*	*	*		*	*	*	*	*	*		*	*	*	*	*	*	lcl|MW394467.1_prot_QQO40393.1_47
2	4	0.5	*	*	*	*	*	*	lcl|MZ501262.1_prot_QZA69520.1_20,lcl|MZ501262.1_prot_QZA69778.1_286	*	lcl|MZ501265.1_prot_QZA70163.1_12,lcl|MZ501265.1_prot_QZA70418.1_269	*	*	*	*	*	*	*	*	*	*	*	*	*	*	*	*	*		*	*	*	*	*		*	*	*	*	*	*		*	*	*	*	*	*	*
2	4	0.5	*	*	*	*	*	*	lcl|MZ501262.1_prot_QZA69518.1_18,lcl|MZ501262.1_prot_QZA69776.1_284	*	lcl|MZ501265.1_prot_QZA70161.1_10,lcl|MZ501265.1_prot_QZA70416.1_267	*	*	*	*	*	*	*	*	*	*	*	*	*	*	*	*	*		*	*	*	*	*		*	*	*	*	*	*		*	*	*	*	*	*	*
2	4	0.5	*	*	*	*	*	*	*	*	*	*	*	*	*	lcl|NC_048652.1_prot_YP_009831991.1_5,lcl|NC_048652.1_prot_YP_009832227.1_241	lcl|MN043730.1_prot_QDP43036.1_6,lcl|MN043730.1_prot_QDP43276.1_246	*	*	*	*	*	*	*	*	*	*	*		*	*	*	*	*		*	*	*	*	*	*		*	*	*	*	*	*	*
2	4	0.5	*	*	lcl|MZ501260.1_prot_QZA68958.1_21,lcl|MZ501260.1_prot_QZA69218.1_281	lcl|MZ501261.1_prot_QZA69499.1_282,lcl|MZ501261.1_prot_QZA69500.1_21	*	*	*	*	*	*	*	*	*	*	*	*	*	*	*	*	*	*	*	*	*	*		*	*	*	*	*		*	*	*	*	*	*		*	*	*	*	*	*	*
2	4	0.5	*	*	*	*	*	*	*	*	*	*	*	*	*	*	*	*	*	*	lcl|NC_022761.1_prot_YP_008769956.1_22,lcl|NC_022761.1_prot_YP_008770157.1_223	lcl|KY368639.1_prot_APZ82261.1_21,lcl|KY368639.1_prot_APZ82459.1_219	*	*	*	*	*	*		*	*	*	*	*		*	*	*	*	*	*		*	*	*	*	*	*	*
2	3	0.333	*	*	*	*	*	*	*	*	*	*	*	*	*	*	lcl|MN043730.1_prot_QDP43040.1_10,lcl|MN043730.1_prot_QDP43280.1_250	*	*	lcl|NC_042133.1_prot_YP_009625724.1_74	*	*	*	*	*	*	*	*		*	*	*	*	*		*	*	*	*	*	*		*	*	*	*	*	*	*
2	4	0.5	lcl|MW419084.1_prot_QQO40435.1_7,lcl|MW419084.1_prot_QQO40693.1_265	lcl|MW419085.1_prot_QQO40701.1_7,lcl|MW419085.1_prot_QQO40958.1_265	*	*	*	*	*	*	*	*	*	*	*	*	*	*	*	*	*	*	*	*	*	*	*	*		*	*	*	*	*		*	*	*	*	*	*		*	*	*	*	*	*	*
3	3	0.313	*	*	*	*	*	*	*	*	*	*	*	*	*	*	*	*	*	*	*	*	*	*	*	*	*	*		*	*	*	*	*		*	*	*	*	*	lcl|KY030782.1_prot_APD21305.1_162		*	*	*	*	*	*	*
2	4	0.5	*	*	*	*	lcl|MW419086.1_prot_QQO40966.1_6,lcl|MW419086.1_prot_QQO41208.1_254	lcl|MW419087.1_prot_QQO41223.1_7,lcl|MW419087.1_prot_QQO41482.1_267	*	*	*	*	*	*	*	*	*	*	*	*	*	*	*	*	*	*	*	*		*	*	*	*	*		*	*	*	*	*	*		*	*	*	*	*	*	*
6	6	0.0661	*	*	*	*	*	*	*	*	*	*	*	*	*	*	*	*	*	*	*	*	*	*	*	*	*	*		*	*	*	*	*		lcl|MZ969646.1_prot_UAW07971.1_152	lcl|MT601272.1_prot_QMV48840.1_86	lcl|MT601273.1_prot_QMV49014.1_85	lcl|MT601274.1_prot_QMV49192.1_89	lcl|NC_001884.1_prot_NP_046640.1_88	lcl|KY030782.1_prot_APD21240.1_97	integrase	*	*	*	*	*	*	*
2	4	0.5	*	*	*	*	lcl|MW419086.1_prot_QQO40963.1_3,lcl|MW419086.1_prot_QQO41205.1_251	lcl|MW419087.1_prot_QQO41219.1_3,lcl|MW419087.1_prot_QQO41478.1_263	*	*	*	*	*	*	*	*	*	*	*	*	*	*	*	*	*	*	*	*		*	*	*	*	*		*	*	*	*	*	*		*	*	*	*	*	*	*
9	9	0.063	lcl|MW419084.1_prot_QQO40485.1_57	lcl|MW419085.1_prot_QQO40751.1_57	*	*	lcl|MW419086.1_prot_QQO41001.1_44	lcl|MW419087.1_prot_QQO41274.1_58	lcl|MZ501262.1_prot_QZA69567.1_68	*	*	*	*	*	*	lcl|NC_048652.1_prot_YP_009832180.1_194	lcl|MN043730.1_prot_QDP43228.1_198	lcl|NC_022771.1_prot_YP_008771571.1_205	*	lcl|NC_042133.1_prot_YP_009625760.1_110	*	*	*	*	*	*	*	*		*	*	*	*	*		*	*	*	*	*	*		*	*	*	*	*	*	*
24	24	0.0288	lcl|MW419084.1_prot_QQO40491.1_63	lcl|MW419085.1_prot_QQO40757.1_63	lcl|MZ501260.1_prot_QZA69011.1_74	lcl|MZ501261.1_prot_QZA69291.1_74	lcl|MW419086.1_prot_QQO41006.1_50	lcl|MW419087.1_prot_QQO41280.1_64	lcl|MZ501262.1_prot_QZA69575.1_76	lcl|MZ501263.1_prot_QZA69859.1_73	lcl|MZ501265.1_prot_QZA70213.1_62	lcl|MF422185.1_prot_AUO79507.1_104	lcl|NC_048726.1_prot_YP_009840673.1_205	lcl|MG000860.1_prot_ATN94439.1_90	lcl|MW354667.1_prot_QRI44661.1_115	lcl|NC_048652.1_prot_YP_009832175.1_189	lcl|MN043730.1_prot_QDP43221.1_191	lcl|NC_022771.1_prot_YP_008771564.1_198	lcl|NC_021856.1_prot_YP_008318448.1_189	lcl|NC_042133.1_prot_YP_009625764.1_114	*	*	*	*	*	*	*	*		*	*	*	*	*		lcl|MZ969646.1_prot_UAW07970.1_151	lcl|MT601272.1_prot_QMV48841.1_87	lcl|MT601273.1_prot_QMV49015.1_86	lcl|MT601274.1_prot_QMV49193.1_90	lcl|NC_001884.1_prot_NP_046641.1_89	lcl|KY030782.1_prot_APD21241.1_98		*	*	*	*	*	*	*
13	13	0.0198	*	*	lcl|MZ501260.1_prot_QZA69184.1_247	lcl|MZ501261.1_prot_QZA69464.1_247	*	*	lcl|MZ501262.1_prot_QZA69744.1_250	lcl|MZ501263.1_prot_QZA70035.1_249	lcl|MZ501265.1_prot_QZA70393.1_242	lcl|MF422185.1_prot_AUO79568.1_165	lcl|NC_048726.1_prot_YP_009840486.1_18	lcl|MG000860.1_prot_ATN94503.1_154	lcl|MW354667.1_prot_QRI44588.1_42	lcl|NC_048652.1_prot_YP_009831998.1_12	lcl|MN043730.1_prot_QDP43043.1_13	lcl|NC_022771.1_prot_YP_008771390.1_24	lcl|NC_021856.1_prot_YP_008318283.1_24	*	*	*	*	*	*	*	*	*		*	*	*	*	*		*	*	*	*	*	*		*	*	*	*	*	*	*
8	8	0.148	lcl|MW419084.1_prot_QQO40679.1_251	lcl|MW419085.1_prot_QQO40944.1_251	*	*	lcl|MW419086.1_prot_QQO41193.1_239	lcl|MW419087.1_prot_QQO41468.1_253	*	*	*	*	*	lcl|MG000860.1_prot_ATN94393.1_44	*	lcl|NC_048652.1_prot_YP_009832177.1_191	lcl|MN043730.1_prot_QDP43225.1_195	*	*	*	*	*	*	*	*	*	*	*		*	*	*	*	*		*	*	*	*	*	*		lcl|NC_004167.1_prot_NP_690793.1_40	*	*	*	*	*	*
9	9	0.0457	*	*	*	*	*	*	*	*	*	*	*	*	*	*	*	*	*	*	lcl|NC_022761.1_prot_YP_008770054.1_120	lcl|KY368639.1_prot_APZ82355.1_115	lcl|MT601270.1_prot_QMV48423.1_117	lcl|MT601271.1_prot_QMV48647.1_116	lcl|MW001214.1_prot_QPX71684.1_126	lcl|NC_011421.1_prot_YP_002300394.1_118	lcl|NC_019487.1_prot_YP_007003430.1_173	lcl|MZ751040.1_prot_UAV84388.1_118		*	*	*	*	*		*	*	*	*	*	*		*	*	*	*	*	*	*
11	11	0.022	*	*	*	*	*	*	*	*	*	*	*	*	*	*	*	*	*	*	*	*	*	*	*	*	*	*		lcl|MN176219.1_prot_QFR56246.1_33	lcl|MN176227.1_prot_QFR56330.1_27	lcl|MN176228.1_prot_QFR56412.1_27	*	lcl|NC_004166.2_prot_NP_690702.1_46		*	*	*	*	*	*		*	lcl|MN176220.1_prot_QFG05175.1_31	lcl|MN176221.1_prot_QFG05260.1_31	lcl|MN176230.1_prot_QFR56498.1_32	*	*	*
11	11	0.156	*	*	*	*	lcl|MW419086.1_prot_QQO41197.1_243	*	*	*	lcl|MZ501265.1_prot_QZA70397.1_246	lcl|MF422185.1_prot_AUO79563.1_160	lcl|NC_048726.1_prot_YP_009840491.1_23	lcl|MG000860.1_prot_ATN94499.1_150	lcl|MW354667.1_prot_QRI44593.1_47	*	*	lcl|NC_022771.1_prot_YP_008771386.1_20	lcl|NC_021856.1_prot_YP_008318279.1_20	*	lcl|NC_022761.1_prot_YP_008770061.1_127	lcl|KY368639.1_prot_APZ82362.1_122	*	*	*	lcl|NC_011421.1_prot_YP_002300401.1_125	*	*		*	*	*	*	*		*	*	*	*	*	*		*	*	*	*	*	*	*
6	6	0.0994	*	*	*	*	*	*	*	*	*	*	*	*	*	*	*	*	*	*	*	*	*	*	*	*	*	*		*	*	*	*	*		lcl|MZ969646.1_prot_UAW07919.1_100	lcl|MT601272.1_prot_QMV48894.1_140	lcl|MT601273.1_prot_QMV49066.1_137	lcl|MT601274.1_prot_QMV49249.1_146	lcl|NC_001884.1_prot_NP_046699.1_147	lcl|KY030782.1_prot_APD21298.1_155	hypothetical protein	*	*	*	*	*	*	*
10	10	0.0501	*	*	*	*	*	*	*	*	*	*	*	*	*	*	*	*	*	*	lcl|NC_022761.1_prot_YP_008770057.1_123	lcl|KY368639.1_prot_APZ82358.1_118	lcl|MT601270.1_prot_QMV48426.1_120	lcl|MT601271.1_prot_QMV48650.1_119	lcl|MW001214.1_prot_QPX71687.1_129	lcl|NC_011421.1_prot_YP_002300397.1_121	lcl|NC_019487.1_prot_YP_007003439.1_182	lcl|MZ751040.1_prot_UAV84391.1_121		*	*	*	*	*		*	*	*	*	*	*		*	*	*	*	*	*	*
17	17	0.085	lcl|MW419084.1_prot_QQO40471.1_43	lcl|MW419085.1_prot_QQO40737.1_43	lcl|MZ501260.1_prot_QZA68985.1_48	lcl|MZ501261.1_prot_QZA69265.1_48	lcl|MW419086.1_prot_QQO40986.1_29	lcl|MW419087.1_prot_QQO41259.1_43	lcl|MZ501262.1_prot_QZA69544.1_45	lcl|MZ501263.1_prot_QZA69832.1_46	lcl|MZ501265.1_prot_QZA70190.1_39	lcl|MF422185.1_prot_AUO79525.1_122	lcl|NC_048726.1_prot_YP_009840699.1_231	lcl|MG000860.1_prot_ATN94464.1_115	lcl|MW354667.1_prot_QRI44641.1_95	lcl|NC_048652.1_prot_YP_009832198.1_212	lcl|MN043730.1_prot_QDP43244.1_214	lcl|NC_022771.1_prot_YP_008771587.1_221	*	lcl|NC_042133.1_prot_YP_009625752.1_102	*	*	*	*	*	*	*	*		*	*	*	*	*		*	*	*	*	*	*		*	*	*	*	*	*	*
24	24	0.0922	lcl|MW419084.1_prot_QQO40645.1_217	lcl|MW419085.1_prot_QQO40910.1_217	lcl|MZ501260.1_prot_QZA69171.1_234	lcl|MZ501261.1_prot_QZA69451.1_234	lcl|MW419086.1_prot_QQO41162.1_208	lcl|MW419087.1_prot_QQO41439.1_224	lcl|MZ501262.1_prot_QZA69730.1_236	lcl|MZ501263.1_prot_QZA70022.1_236	lcl|MZ501265.1_prot_QZA70380.1_229	lcl|MF422185.1_prot_AUO79580.1_177	lcl|NC_048726.1_prot_YP_009840507.1_39	lcl|MG000860.1_prot_ATN94515.1_166	lcl|MW354667.1_prot_QRI44575.1_29	lcl|NC_048652.1_prot_YP_009832020.1_34	lcl|MN043730.1_prot_QDP43064.1_34	lcl|NC_022771.1_prot_YP_008771404.1_38	lcl|NC_021856.1_prot_YP_008318297.1_38	lcl|NC_042133.1_prot_YP_009625694.1_44	*	*	*	*	*	*	*	*		*	*	*	*	*		*	*	*	*	*	*		*	lcl|MN176220.1_prot_QFG05199.1_56	lcl|MN176221.1_prot_QFG05284.1_56	lcl|MN176230.1_prot_QFR56523.1_58	lcl|MZ501264.1_prot_QZA70127.1_57	lcl|MN176231.1_prot_QFG05897.1_58	lcl|MW394467.1_prot_QQO40404.1_58
15	15	0.0201	lcl|MW419084.1_prot_QQO40564.1_136	lcl|MW419085.1_prot_QQO40830.1_136	lcl|MZ501260.1_prot_QZA69089.1_152	lcl|MZ501261.1_prot_QZA69369.1_152	lcl|MW419086.1_prot_QQO41077.1_123	lcl|MW419087.1_prot_QQO41357.1_142	*	lcl|MZ501263.1_prot_QZA69937.1_151	lcl|MZ501265.1_prot_QZA70296.1_145	*	lcl|NC_048726.1_prot_YP_009840594.1_126	*	*	lcl|NC_048652.1_prot_YP_009832100.1_114	lcl|MN043730.1_prot_QDP43146.1_116	lcl|NC_022771.1_prot_YP_008771485.1_119	*	*	*	*	*	*	*	*	lcl|NC_019487.1_prot_YP_007003474.1_217	*		*	*	*	*	*		*	*	*	*	*	*		*	*	*	*	*	*	*
10	10	0.0133	*	*	*	*	*	*	lcl|MZ501262.1_prot_QZA69620.1_122	*	lcl|MZ501265.1_prot_QZA70266.1_115	lcl|MF422185.1_prot_AUO79458.1_55	lcl|NC_048726.1_prot_YP_009840625.1_157	lcl|MG000860.1_prot_ATN94402.1_53	lcl|MW354667.1_prot_QRI44716.1_170	lcl|NC_048652.1_prot_YP_009832126.1_140	lcl|MN043730.1_prot_QDP43172.1_142	lcl|NC_022771.1_prot_YP_008771521.1_155	lcl|NC_021856.1_prot_YP_008318412.1_153	*	*	*	*	*	*	*	*	*		*	*	*	*	*		*	*	*	*	*	*		*	*	*	*	*	*	*
8	8	0.141	*	*	lcl|MZ501260.1_prot_QZA69039.1_102	lcl|MZ501261.1_prot_QZA69319.1_102	*	*	lcl|MZ501262.1_prot_QZA69602.1_103	lcl|MZ501263.1_prot_QZA69887.1_101	lcl|MZ501265.1_prot_QZA70242.1_91	lcl|MF422185.1_prot_AUO79478.1_75	*	*	lcl|MW354667.1_prot_QRI44693.1_147	*	*	lcl|NC_022771.1_prot_YP_008771539.1_173	*	*	*	*	*	*	*	*	*	*		*	*	*	*	*		*	*	*	*	*	*		*	*	*	*	*	*	*
13	13	0.0402	*	*	lcl|MZ501260.1_prot_QZA69062.1_125	lcl|MZ501261.1_prot_QZA69342.1_125	*	*	lcl|MZ501262.1_prot_QZA69622.1_124	lcl|MZ501263.1_prot_QZA69910.1_124	lcl|MZ501265.1_prot_QZA70269.1_118	lcl|MF422185.1_prot_AUO79454.1_51	lcl|NC_048726.1_prot_YP_009840623.1_155	lcl|MG000860.1_prot_ATN94398.1_49	lcl|MW354667.1_prot_QRI44720.1_174	lcl|NC_048652.1_prot_YP_009832124.1_138	lcl|MN043730.1_prot_QDP43170.1_140	lcl|NC_022771.1_prot_YP_008771517.1_151	lcl|NC_021856.1_prot_YP_008318409.1_150	*	*	*	*	*	*	*	*	*		*	*	*	*	*		*	*	*	*	*	*		*	*	*	*	*	*	*
6	11	0.198	*	*	*	*	*	*	*	*	*	*	*	*	*	*	*	*	*	*	lcl|NC_022761.1_prot_YP_008769960.1_26,lcl|NC_022761.1_prot_YP_008770161.1_227	lcl|KY368639.1_prot_APZ82463.1_223,lcl|KY368639.1_prot_APZ82265.1_25	lcl|MT601270.1_prot_QMV48330.1_24,lcl|MT601270.1_prot_QMV48527.1_221	lcl|MT601271.1_prot_QMV48556.1_25,lcl|MT601271.1_prot_QMV48751.1_220	*	lcl|NC_011421.1_prot_YP_002300303.1_27	*	lcl|MZ751040.1_prot_UAV84297.1_27,lcl|MZ751040.1_prot_UAV84494.1_224		*	*	*	*	*		*	*	*	*	*	*		*	*	*	*	*	*	*
3	5	0.578	lcl|MW419084.1_prot_QQO40431.1_3,lcl|MW419084.1_prot_QQO40689.1_261	lcl|MW419085.1_prot_QQO40697.1_3,lcl|MW419085.1_prot_QQO40954.1_261	*	*	*	*	*	*	*	*	*	*	*	*	*	*	*	lcl|NC_042133.1_prot_YP_009625725.1_75	*	*	*	*	*	*	*	*		*	*	*	*	*		*	*	*	*	*	*		*	*	*	*	*	*	*
6	6	0.0763	lcl|MW419084.1_prot_QQO40522.1_94	lcl|MW419085.1_prot_QQO40788.1_94	*	*	lcl|MW419086.1_prot_QQO41036.1_82	lcl|MW419087.1_prot_QQO41313.1_97	*	*	*	*	*	*	*	*	*	*	*	lcl|NC_042133.1_prot_YP_009625785.1_135	*	*	*	*	*	*	lcl|NC_019487.1_prot_YP_007003473.1_216	*		*	*	*	*	*		*	*	*	*	*	*		*	*	*	*	*	*	*
5	5	0.118	*	*	*	*	*	*	lcl|MZ501262.1_prot_QZA69636.1_138	*	*	*	*	*	*	*	*	*	*	*	*	*	lcl|MT601270.1_prot_QMV48444.1_138	lcl|MT601271.1_prot_QMV48669.1_138	*	*	*	*		*	*	*	*	*		*	*	*	*	*	*		*	*	*	*	*	*	*
3	6	0.661	*	*	lcl|MZ501260.1_prot_QZA68952.1_15,lcl|MZ501260.1_prot_QZA69212.1_275	lcl|MZ501261.1_prot_QZA69233.1_15,lcl|MZ501261.1_prot_QZA69493.1_276	*	*	*	lcl|MZ501263.1_prot_QZA69801.1_15,lcl|MZ501263.1_prot_QZA70064.1_278	*	*	*	*	*	*	*	*	*	*	*	*	*	*	*	*	*	*		*	*	*	*	*		*	*	*	*	*	*		*	*	*	*	*	*	*
14	14	0.0604	lcl|MW419084.1_prot_QQO40495.1_67	lcl|MW419085.1_prot_QQO40761.1_67	lcl|MZ501260.1_prot_QZA68982.1_45	lcl|MZ501261.1_prot_QZA69262.1_45	lcl|MW419086.1_prot_QQO41010.1_54	lcl|MW419087.1_prot_QQO41285.1_69	lcl|MZ501262.1_prot_QZA69541.1_42	lcl|MZ501263.1_prot_QZA69829.1_43	*	*	lcl|NC_048726.1_prot_YP_009840703.1_235	*	*	*	lcl|MN043730.1_prot_QDP43247.1_217	lcl|NC_022771.1_prot_YP_008771591.1_225	*	lcl|NC_042133.1_prot_YP_009625769.1_119	*	*	*	*	*	*	*	*		*	*	*	*	*		*	*	lcl|MT601273.1_prot_QMV49096.1_167	lcl|MT601274.1_prot_QMV49274.1_171	*	*		*	*	*	*	*	*	*
14	14	0.0144	*	*	lcl|MZ501260.1_prot_QZA69013.1_76	lcl|MZ501261.1_prot_QZA69293.1_76	*	lcl|MW419087.1_prot_QQO41284.1_68	lcl|MZ501262.1_prot_QZA69577.1_78	lcl|MZ501263.1_prot_QZA69861.1_75	lcl|MZ501265.1_prot_QZA70215.1_64	lcl|MF422185.1_prot_AUO79505.1_102	*	lcl|MG000860.1_prot_ATN94437.1_88	lcl|MW354667.1_prot_QRI44663.1_117	lcl|NC_048652.1_prot_YP_009832172.1_186	lcl|MN043730.1_prot_QDP43218.1_188	lcl|NC_022771.1_prot_YP_008771562.1_196	lcl|NC_021856.1_prot_YP_008318446.1_187	lcl|NC_042133.1_prot_YP_009625768.1_118	*	*	*	*	*	*	*	*		*	*	*	*	*		*	*	*	*	*	*		*	*	*	*	*	*	*
9	9	0.0151	*	*	*	*	*	*	*	*	*	*	*	*	*	*	*	*	*	*	lcl|NC_022761.1_prot_YP_008770088.1_154	lcl|KY368639.1_prot_APZ82390.1_150	lcl|MT601270.1_prot_QMV48457.1_151	lcl|MT601271.1_prot_QMV48681.1_150	lcl|MW001214.1_prot_QPX71718.1_160	lcl|NC_011421.1_prot_YP_002300426.1_150	lcl|NC_019487.1_prot_YP_007003453.1_196	lcl|MZ751040.1_prot_UAV84419.1_149		*	*	*	*	*		*	*	*	*	*	*		*	*	*	*	*	*	*
8	8	0.164	*	*	*	*	*	*	*	*	*	*	*	*	*	*	*	*	*	*	*	*	*	*	*	*	*	*		lcl|MN176219.1_prot_QFR56269.1_56	lcl|MN176227.1_prot_QFR56353.1_50	lcl|MN176228.1_prot_QFR56433.1_50	lcl|MH752385.1_prot_AYD80931.1_29	lcl|NC_004166.2_prot_NP_690729.1_73		*	*	*	*	*	*		*	*	*	*	*	*	*
10	10	0.0539	*	*	lcl|MZ501260.1_prot_QZA69041.1_104	lcl|MZ501261.1_prot_QZA69321.1_104	*	*	lcl|MZ501262.1_prot_QZA69604.1_105	lcl|MZ501263.1_prot_QZA69889.1_103	lcl|MZ501265.1_prot_QZA70244.1_93	*	lcl|NC_048726.1_prot_YP_009840645.1_177	lcl|MG000860.1_prot_ATN94417.1_68	lcl|MW354667.1_prot_QRI44694.1_148	lcl|NC_048652.1_prot_YP_009832146.1_160	lcl|MN043730.1_prot_QDP43193.1_163	*	*	*	*	*	*	*	*	*	*	*		*	*	*	*	*		*	*	*	*	*	*		*	*	*	*	*	*	*
18	18	0.103	lcl|MW419084.1_prot_QQO40498.1_70	lcl|MW419085.1_prot_QQO40764.1_70	lcl|MZ501260.1_prot_QZA69015.1_78	lcl|MZ501261.1_prot_QZA69295.1_78	lcl|MW419086.1_prot_QQO41013.1_57	lcl|MW419087.1_prot_QQO41289.1_73	lcl|MZ501262.1_prot_QZA69579.1_80	lcl|MZ501263.1_prot_QZA69863.1_77	lcl|MZ501265.1_prot_QZA70217.1_66	lcl|MF422185.1_prot_AUO79503.1_100	lcl|NC_048726.1_prot_YP_009840670.1_202	lcl|MG000860.1_prot_ATN94435.1_86	lcl|MW354667.1_prot_QRI44665.1_119	lcl|NC_048652.1_prot_YP_009832169.1_183	lcl|MN043730.1_prot_QDP43215.1_185	lcl|NC_022771.1_prot_YP_008771560.1_194	lcl|NC_021856.1_prot_YP_008318444.1_185	lcl|NC_042133.1_prot_YP_009625770.1_120	*	*	*	*	*	*	*	*		*	*	*	*	*		*	*	*	*	*	*		*	*	*	*	*	*	*
26	26	0.159	lcl|MW419084.1_prot_QQO40610.1_182	lcl|MW419085.1_prot_QQO40876.1_182	lcl|MZ501260.1_prot_QZA69134.1_197	lcl|MZ501261.1_prot_QZA69414.1_197	lcl|MW419086.1_prot_QQO41127.1_173	lcl|MW419087.1_prot_QQO41404.1_189	lcl|MZ501262.1_prot_QZA69695.1_197	lcl|MZ501263.1_prot_QZA69982.1_196	lcl|MZ501265.1_prot_QZA70341.1_190	lcl|MF422185.1_prot_AUO79617.1_214	lcl|NC_048726.1_prot_YP_009840547.1_79	lcl|MG000860.1_prot_ATN94554.1_205	lcl|MW354667.1_prot_QRI44803.1_257	lcl|NC_048652.1_prot_YP_009832058.1_72	lcl|MN043730.1_prot_QDP43100.1_70	lcl|NC_022771.1_prot_YP_008771441.1_75	lcl|NC_021856.1_prot_YP_008318335.1_76	lcl|NC_042133.1_prot_YP_009625659.1_9	lcl|NC_022761.1_prot_YP_008770015.1_81	lcl|KY368639.1_prot_APZ82318.1_78	lcl|MT601270.1_prot_QMV48386.1_80	lcl|MT601271.1_prot_QMV48610.1_79	lcl|MW001214.1_prot_QPX71640.1_82	lcl|NC_011421.1_prot_YP_002300355.1_79	lcl|NC_019487.1_prot_YP_007003404.1_147	lcl|MZ751040.1_prot_UAV84351.1_81	hypothetical protein	*	*	*	*	*		*	*	*	*	*	*		*	*	*	*	*	*	*
46	46	0.0508	lcl|MW419084.1_prot_QQO40650.1_222	lcl|MW419085.1_prot_QQO40915.1_222	lcl|MZ501260.1_prot_QZA69175.1_238	lcl|MZ501261.1_prot_QZA69455.1_238	lcl|MW419086.1_prot_QQO41166.1_212	lcl|MW419087.1_prot_QQO41443.1_228	lcl|MZ501262.1_prot_QZA69734.1_240	lcl|MZ501263.1_prot_QZA70026.1_240	lcl|MZ501265.1_prot_QZA70384.1_233	lcl|MF422185.1_prot_AUO79576.1_173	lcl|NC_048726.1_prot_YP_009840502.1_34	lcl|MG000860.1_prot_ATN94511.1_162	lcl|MW354667.1_prot_QRI44580.1_34	lcl|NC_048652.1_prot_YP_009832016.1_30	lcl|MN043730.1_prot_QDP43060.1_30	lcl|NC_022771.1_prot_YP_008771399.1_33	lcl|NC_021856.1_prot_YP_008318293.1_34	lcl|NC_042133.1_prot_YP_009625699.1_49	lcl|NC_022761.1_prot_YP_008770036.1_102	lcl|KY368639.1_prot_APZ82339.1_99	lcl|MT601270.1_prot_QMV48407.1_101	lcl|MT601271.1_prot_QMV48631.1_100	*	lcl|NC_011421.1_prot_YP_002300377.1_101	lcl|NC_019487.1_prot_YP_007003341.1_84	lcl|MZ751040.1_prot_UAV84371.1_101		lcl|MN176219.1_prot_QFR56262.1_49	lcl|MN176227.1_prot_QFR56345.1_42	lcl|MN176228.1_prot_QFR56425.1_42	lcl|MH752385.1_prot_AYD80912.1_10	lcl|NC_004166.2_prot_NP_690719.1_63		lcl|MZ969646.1_prot_UAW07939.1_120	lcl|MT601272.1_prot_QMV48869.1_115	lcl|MT601273.1_prot_QMV49043.1_114	lcl|MT601274.1_prot_QMV49223.1_120	lcl|NC_001884.1_prot_NP_046674.1_122	*		*	lcl|MN176220.1_prot_QFG05156.1_11	lcl|MN176221.1_prot_QFG05240.1_11	lcl|MN176230.1_prot_QFR56477.1_11	lcl|MZ501264.1_prot_QZA70082.1_12	lcl|MN176231.1_prot_QFG05852.1_12	lcl|MW394467.1_prot_QQO40359.1_13
4	4	0.236	lcl|MW419084.1_prot_QQO40685.1_257	lcl|MW419085.1_prot_QQO40950.1_257	*	*	lcl|MW419086.1_prot_QQO41201.1_247	lcl|MW419087.1_prot_QQO41474.1_259	*	*	*	*	*	*	*	*	*	*	*	*	*	*	*	*	*	*	*	*		*	*	*	*	*		*	*	*	*	*	*		*	*	*	*	*	*	*
4	4	0.18	*	*	*	*	*	*	*	*	*	*	*	*	*	*	*	*	*	*	*	*	*	*	*	*	*	*		lcl|MN176219.1_prot_QFR56224.1_11	lcl|MN176227.1_prot_QFR56309.1_6	lcl|MN176228.1_prot_QFR56391.1_6	*	lcl|NC_004166.2_prot_NP_690666.1_15		*	*	*	*	*	*		*	*	*	*	*	*	*
11	11	0.0161	*	*	lcl|MZ501260.1_prot_QZA69183.1_246	lcl|MZ501261.1_prot_QZA69463.1_246	*	*	lcl|MZ501262.1_prot_QZA69743.1_249	lcl|MZ501263.1_prot_QZA70034.1_248	lcl|MZ501265.1_prot_QZA70392.1_241	lcl|MF422185.1_prot_AUO79569.1_166	lcl|NC_048726.1_prot_YP_009840496.1_28	lcl|MG000860.1_prot_ATN94504.1_155	lcl|MW354667.1_prot_QRI44587.1_41	*	*	lcl|NC_022771.1_prot_YP_008771391.1_25	lcl|NC_021856.1_prot_YP_008318284.1_25	*	*	*	*	*	*	*	*	*		*	*	*	*	*		*	*	*	*	*	*		*	*	*	*	*	*	*
10	10	0.0638	*	*	lcl|MZ501260.1_prot_QZA68980.1_43	lcl|MZ501261.1_prot_QZA69260.1_43	*	*	*	lcl|MZ501263.1_prot_QZA69827.1_41	lcl|MZ501265.1_prot_QZA70186.1_35	lcl|MF422185.1_prot_AUO79529.1_126	lcl|NC_048726.1_prot_YP_009840705.1_237	lcl|MG000860.1_prot_ATN94468.1_119	lcl|MW354667.1_prot_QRI44637.1_91	*	*	lcl|NC_022771.1_prot_YP_008771593.1_227	*	lcl|NC_042133.1_prot_YP_009625747.1_97	*	*	*	*	*	*	*	*		*	*	*	*	*		*	*	*	*	*	*		*	*	*	*	*	*	*
8	13	0.242	*	*	*	*	*	*	*	*	*	*	*	*	*	*	*	*	*	*	lcl|NC_022761.1_prot_YP_008769950.1_16,lcl|NC_022761.1_prot_YP_008770151.1_217	lcl|KY368639.1_prot_APZ82256.1_16,lcl|KY368639.1_prot_APZ82454.1_214	lcl|MT601270.1_prot_QMV48322.1_16,lcl|MT601270.1_prot_QMV48519.1_213	lcl|MT601271.1_prot_QMV48548.1_17,lcl|MT601271.1_prot_QMV48743.1_212	lcl|MW001214.1_prot_QPX71576.1_18	lcl|NC_011421.1_prot_YP_002300291.1_15	lcl|NC_019487.1_prot_YP_007003289.1_32	lcl|MZ751040.1_prot_UAV84288.1_18,lcl|MZ751040.1_prot_UAV84485.1_215		*	*	*	*	*		*	*	*	*	*	*		*	*	*	*	*	*	*
12	12	0.0228	*	*	lcl|MZ501260.1_prot_QZA69020.1_83	lcl|MZ501261.1_prot_QZA69300.1_83	*	*	lcl|MZ501262.1_prot_QZA69582.1_83	lcl|MZ501263.1_prot_QZA69868.1_82	lcl|MZ501265.1_prot_QZA70222.1_71	lcl|MF422185.1_prot_AUO79498.1_95	*	*	lcl|MW354667.1_prot_QRI44670.1_124	lcl|NC_048652.1_prot_YP_009832166.1_180	lcl|MN043730.1_prot_QDP43212.1_182	lcl|NC_022771.1_prot_YP_008771557.1_191	lcl|NC_021856.1_prot_YP_008318440.1_181	*	*	*	*	*	*	*	lcl|NC_019487.1_prot_YP_007003303.1_46	*		*	*	*	*	*		*	*	*	*	*	*		*	*	*	*	*	*	*
11	11	0.201	*	*	*	*	*	*	*	*	*	lcl|MF422185.1_prot_AUO79434.1_31	*	lcl|MG000860.1_prot_ATN94379.1_30	lcl|MW354667.1_prot_QRI44742.1_196	*	*	lcl|NC_022771.1_prot_YP_008771499.1_133	lcl|NC_021856.1_prot_YP_008318392.1_133	lcl|NC_042133.1_prot_YP_009625816.1_166	lcl|NC_022761.1_prot_YP_008770080.1_146	lcl|KY368639.1_prot_APZ82381.1_141	lcl|MT601270.1_prot_QMV48448.1_142	lcl|MT601271.1_prot_QMV48672.1_141	lcl|MW001214.1_prot_QPX71709.1_151	*	*	*		*	*	*	*	*		*	*	*	*	*	*		*	*	*	*	*	*	*
11	11	0.152	*	*	lcl|MZ501260.1_prot_QZA69149.1_212	lcl|MZ501261.1_prot_QZA69429.1_212	*	*	lcl|MZ501262.1_prot_QZA69709.1_214	lcl|MZ501263.1_prot_QZA69999.1_213	lcl|MZ501265.1_prot_QZA70357.1_206	lcl|MF422185.1_prot_AUO79602.1_199	lcl|NC_048726.1_prot_YP_009840530.1_62	lcl|MG000860.1_prot_ATN94539.1_190	lcl|MW354667.1_prot_QRI44552.1_6	*	*	lcl|NC_022771.1_prot_YP_008771427.1_61	lcl|NC_021856.1_prot_YP_008318320.1_61	*	*	*	*	*	*	*	*	*		*	*	*	*	*		*	*	*	*	*	*		*	*	*	*	*	*	*
8	8	0.0732	*	*	*	*	*	*	*	*	*	*	*	*	*	*	*	*	*	*	lcl|NC_022761.1_prot_YP_008770083.1_149	lcl|KY368639.1_prot_APZ82384.1_144	lcl|MT601270.1_prot_QMV48451.1_145	lcl|MT601271.1_prot_QMV48675.1_144	lcl|MW001214.1_prot_QPX71712.1_154	lcl|NC_011421.1_prot_YP_002300421.1_145	lcl|NC_019487.1_prot_YP_007003451.1_194	lcl|MZ751040.1_prot_UAV84413.1_143		*	*	*	*	*		*	*	*	*	*	*		*	*	*	*	*	*	*
4	7	0.648	*	*	*	*	*	*	*	*	*	*	*	*	*	*	*	*	*	*	*	*	lcl|MT601270.1_prot_QMV48319.1_13,lcl|MT601270.1_prot_QMV48516.1_210	lcl|MT601271.1_prot_QMV48545.1_14,lcl|MT601271.1_prot_QMV48740.1_209	lcl|MW001214.1_prot_QPX71573.1_15	*	*	lcl|MZ751040.1_prot_UAV84285.1_15,lcl|MZ751040.1_prot_UAV84482.1_212		*	*	*	*	*		*	*	*	*	*	*		*	*	*	*	*	*	*
4	7	0.435	*	*	*	*	*	*	*	*	*	*	*	*	*	*	*	*	*	*	lcl|NC_022761.1_prot_YP_008769939.1_5,lcl|NC_022761.1_prot_YP_008770140.1_206	lcl|KY368639.1_prot_APZ82245.1_5,lcl|KY368639.1_prot_APZ82443.1_203	*	*	*	lcl|NC_011421.1_prot_YP_002300281.1_5	*	lcl|MZ751040.1_prot_UAV84275.1_5,lcl|MZ751040.1_prot_UAV84472.1_202		*	*	*	*	*		*	*	*	*	*	*		*	*	*	*	*	*	*
4	8	0.39	lcl|MW419084.1_prot_QQO40436.1_8,lcl|MW419084.1_prot_QQO40694.1_266	lcl|MW419085.1_prot_QQO40702.1_8,lcl|MW419085.1_prot_QQO40959.1_266	*	*	lcl|MW419086.1_prot_QQO40968.1_8,lcl|MW419086.1_prot_QQO41210.1_256	lcl|MW419087.1_prot_QQO41226.1_10,lcl|MW419087.1_prot_QQO41485.1_270	*	*	*	*	*	*	*	*	*	*	*	*	*	*	*	*	*	*	*	*		*	*	*	*	*		*	*	*	*	*	*		*	*	*	*	*	*	*
26	26	0.127	lcl|MW419084.1_prot_QQO40593.1_165	lcl|MW419085.1_prot_QQO40859.1_165	lcl|MZ501260.1_prot_QZA69117.1_180	lcl|MZ501261.1_prot_QZA69397.1_180	lcl|MW419086.1_prot_QQO41110.1_156	lcl|MW419087.1_prot_QQO41387.1_172	lcl|MZ501262.1_prot_QZA69678.1_180	lcl|MZ501263.1_prot_QZA69965.1_179	lcl|MZ501265.1_prot_QZA70324.1_173	lcl|MF422185.1_prot_AUO79634.1_231	lcl|NC_048726.1_prot_YP_009840564.1_96	lcl|MG000860.1_prot_ATN94572.1_223	lcl|MW354667.1_prot_QRI44785.1_239	lcl|NC_048652.1_prot_YP_009832075.1_89	lcl|MN043730.1_prot_QDP43118.1_88	lcl|NC_022771.1_prot_YP_008771458.1_92	lcl|NC_021856.1_prot_YP_008318356.1_97	lcl|NC_042133.1_prot_YP_009625848.1_198	lcl|NC_022761.1_prot_YP_008770025.1_91	lcl|KY368639.1_prot_APZ82328.1_88	lcl|MT601270.1_prot_QMV48396.1_90	lcl|MT601271.1_prot_QMV48620.1_89	lcl|MW001214.1_prot_QPX71650.1_92	lcl|NC_011421.1_prot_YP_002300365.1_89	lcl|NC_019487.1_prot_YP_007003413.1_156	lcl|MZ751040.1_prot_UAV84360.1_90	hypothetical protein	*	*	*	*	*		*	*	*	*	*	*		*	*	*	*	*	*	*
16	16	0.152	*	*	*	*	*	*	*	*	*	*	*	*	*	*	*	*	*	*	lcl|NC_022761.1_prot_YP_008770076.1_142	lcl|KY368639.1_prot_APZ82377.1_137	lcl|MT601270.1_prot_QMV48443.1_137	lcl|MT601271.1_prot_QMV48668.1_137	lcl|MW001214.1_prot_QPX71705.1_147	lcl|NC_011421.1_prot_YP_002300416.1_140	lcl|NC_019487.1_prot_YP_007003447.1_190	lcl|MZ751040.1_prot_UAV84409.1_139		*	*	*	*	*		lcl|MZ969646.1_prot_UAW07827.1_8	lcl|MT601272.1_prot_QMV48809.1_55	lcl|MT601273.1_prot_QMV48983.1_54	lcl|MT601274.1_prot_QMV49159.1_56	lcl|NC_001884.1_prot_NP_046614.1_62	lcl|KY030782.1_prot_APD21201.1_58		*	*	*	*	*	*	*
6	6	0.2	*	*	*	*	*	*	*	*	*	*	*	*	*	*	*	*	*	*	*	*	*	*	*	*	*	*		*	*	*	*	*		lcl|MZ969646.1_prot_UAW07867.1_48	lcl|MT601272.1_prot_QMV48770.1_16	lcl|MT601273.1_prot_QMV48942.1_13	lcl|MT601274.1_prot_QMV49117.1_14	*	lcl|KY030782.1_prot_APD21157.1_14		lcl|NC_004167.1_prot_NP_690783.1_30	*	*	*	*	*	*
6	6	0.24	*	*	*	*	*	*	*	*	*	*	*	*	*	*	*	*	*	*	*	*	*	*	*	*	*	*		*	*	*	*	*		lcl|MZ969646.1_prot_UAW07978.1_159	lcl|MT601272.1_prot_QMV48834.1_80	lcl|MT601273.1_prot_QMV49008.1_79	lcl|MT601274.1_prot_QMV49186.1_83	lcl|NC_001884.1_prot_NP_046634.1_82	lcl|KY030782.1_prot_APD21233.1_90	arbitrium peptide	*	*	*	*	*	*	*
14	14	0.0103	*	*	lcl|MZ501260.1_prot_QZA69046.1_109	lcl|MZ501261.1_prot_QZA69326.1_109	*	*	lcl|MZ501262.1_prot_QZA69609.1_111	lcl|MZ501263.1_prot_QZA69894.1_108	lcl|MZ501265.1_prot_QZA70252.1_101	lcl|MF422185.1_prot_AUO79472.1_69	lcl|NC_048726.1_prot_YP_009840636.1_168	lcl|MG000860.1_prot_ATN94413.1_64	lcl|MW354667.1_prot_QRI44700.1_154	lcl|NC_048652.1_prot_YP_009832138.1_152	lcl|MN043730.1_prot_QDP43184.1_154	lcl|NC_022771.1_prot_YP_008771532.1_166	lcl|NC_021856.1_prot_YP_008318421.1_162	*	*	*	*	*	*	*	lcl|NC_019487.1_prot_YP_007003377.1_120	*		*	*	*	*	*		*	*	*	*	*	*		*	*	*	*	*	*	*
18	18	0.122	lcl|MW419084.1_prot_QQO40630.1_202	lcl|MW419085.1_prot_QQO40895.1_202	lcl|MZ501260.1_prot_QZA69156.1_219	lcl|MZ501261.1_prot_QZA69436.1_219	lcl|MW419086.1_prot_QQO41147.1_193	lcl|MW419087.1_prot_QQO41424.1_209	lcl|MZ501262.1_prot_QZA69715.1_220	lcl|MZ501263.1_prot_QZA70006.1_220	lcl|MZ501265.1_prot_QZA70364.1_213	lcl|MF422185.1_prot_AUO79596.1_193	lcl|NC_048726.1_prot_YP_009840524.1_56	lcl|MG000860.1_prot_ATN94533.1_184	lcl|MW354667.1_prot_QRI44559.1_13	lcl|NC_048652.1_prot_YP_009832036.1_50	lcl|MN043730.1_prot_QDP43080.1_50	lcl|NC_022771.1_prot_YP_008771421.1_55	lcl|NC_021856.1_prot_YP_008318313.1_54	lcl|NC_042133.1_prot_YP_009625677.1_27	*	*	*	*	*	*	*	*		*	*	*	*	*		*	*	*	*	*	*		*	*	*	*	*	*	*
13	13	0.12	*	*	lcl|MZ501260.1_prot_QZA69050.1_113	lcl|MZ501261.1_prot_QZA69330.1_113	*	*	lcl|MZ501262.1_prot_QZA69611.1_113	lcl|MZ501263.1_prot_QZA69898.1_112	lcl|MZ501265.1_prot_QZA70256.1_105	lcl|MF422185.1_prot_AUO79468.1_65	lcl|NC_048726.1_prot_YP_009840632.1_164	lcl|MG000860.1_prot_ATN94411.1_62	lcl|MW354667.1_prot_QRI44704.1_158	lcl|NC_048652.1_prot_YP_009832136.1_150	lcl|MN043730.1_prot_QDP43182.1_152	lcl|NC_022771.1_prot_YP_008771530.1_164	lcl|NC_021856.1_prot_YP_008318420.1_161	*	*	*	*	*	*	*	*	*		*	*	*	*	*		*	*	*	*	*	*		*	*	*	*	*	*	*
11	11	0.149	*	*	lcl|MZ501260.1_prot_QZA69004.1_67	lcl|MZ501261.1_prot_QZA69284.1_67	*	*	lcl|MZ501262.1_prot_QZA69568.1_69	lcl|MZ501263.1_prot_QZA69852.1_66	lcl|MZ501265.1_prot_QZA70208.1_57	lcl|MF422185.1_prot_AUO79512.1_109	*	lcl|MG000860.1_prot_ATN94444.1_95	lcl|MW354667.1_prot_QRI44656.1_110	*	*	lcl|NC_022771.1_prot_YP_008771570.1_204	lcl|NC_021856.1_prot_YP_008318452.1_193	*	*	*	*	*	*	*	lcl|NC_019487.1_prot_YP_007003484.1_227	*		*	*	*	*	*		*	*	*	*	*	*		*	*	*	*	*	*	*
5	8	0.685	*	*	lcl|MZ501260.1_prot_QZA68954.1_17,lcl|MZ501260.1_prot_QZA69214.1_277	lcl|MZ501261.1_prot_QZA69235.1_17,lcl|MZ501261.1_prot_QZA69495.1_278	*	*	*	lcl|MZ501263.1_prot_QZA69803.1_17,lcl|MZ501263.1_prot_QZA70066.1_280	*	*	*	*	*	lcl|NC_048652.1_prot_YP_009832210.1_224	lcl|MN043730.1_prot_QDP43258.1_228	*	*	*	*	*	*	*	*	*	*	*		*	*	*	*	*		*	*	*	*	*	*		*	*	*	*	*	*	*
8	8	0.185	*	*	*	*	*	*	*	*	*	*	*	*	*	*	*	*	*	*	lcl|NC_022761.1_prot_YP_008770059.1_125	lcl|KY368639.1_prot_APZ82360.1_120	lcl|MT601270.1_prot_QMV48428.1_122	lcl|MT601271.1_prot_QMV48652.1_121	lcl|MW001214.1_prot_QPX71689.1_131	lcl|NC_011421.1_prot_YP_002300399.1_123	lcl|NC_019487.1_prot_YP_007003441.1_184	lcl|MZ751040.1_prot_UAV84393.1_123		*	*	*	*	*		*	*	*	*	*	*		*	*	*	*	*	*	*
8	8	0.129	*	*	*	*	*	*	*	*	*	*	*	*	*	*	*	*	*	*	lcl|NC_022761.1_prot_YP_008770056.1_122	lcl|KY368639.1_prot_APZ82357.1_117	lcl|MT601270.1_prot_QMV48425.1_119	lcl|MT601271.1_prot_QMV48649.1_118	lcl|MW001214.1_prot_QPX71686.1_128	lcl|NC_011421.1_prot_YP_002300396.1_120	lcl|NC_019487.1_prot_YP_007003435.1_178	lcl|MZ751040.1_prot_UAV84390.1_120		*	*	*	*	*		*	*	*	*	*	*		*	*	*	*	*	*	*
5	5	0.205	*	*	*	*	*	*	*	*	*	*	*	*	*	*	*	*	*	*	*	*	*	*	*	*	*	*		lcl|MN176219.1_prot_QFR56219.1_6	lcl|MN176227.1_prot_QFR56306.1_3	lcl|MN176228.1_prot_QFR56388.1_3	*	lcl|NC_004166.2_prot_NP_690659.1_8		*	*	*	*	*	*		*	*	*	*	*	*	*
19	19	0.0145	*	*	lcl|MZ501260.1_prot_QZA69055.1_118	lcl|MZ501261.1_prot_QZA69335.1_118	*	*	lcl|MZ501262.1_prot_QZA69615.1_117	lcl|MZ501263.1_prot_QZA69903.1_117	lcl|MZ501265.1_prot_QZA70261.1_110	lcl|MF422185.1_prot_AUO79463.1_60	*	lcl|MG000860.1_prot_ATN94407.1_58	lcl|MW354667.1_prot_QRI44709.1_163	*	*	lcl|NC_022771.1_prot_YP_008771527.1_161	lcl|NC_021856.1_prot_YP_008318416.1_157	*	lcl|NC_022761.1_prot_YP_008770119.1_185	lcl|KY368639.1_prot_APZ82422.1_182	lcl|MT601270.1_prot_QMV48488.1_182	lcl|MT601271.1_prot_QMV48711.1_180	lcl|MW001214.1_prot_QPX71750.1_192	lcl|NC_011421.1_prot_YP_002300458.1_182	lcl|NC_019487.1_prot_YP_007003316.1_59	lcl|MZ751040.1_prot_UAV84449.1_179		*	*	*	*	*		*	*	*	*	*	*		*	*	*	*	*	*	*
18	18	0.115	lcl|MW419084.1_prot_QQO40617.1_189	lcl|MW419085.1_prot_QQO40883.1_189	lcl|MZ501260.1_prot_QZA69141.1_204	lcl|MZ501261.1_prot_QZA69421.1_204	lcl|MW419086.1_prot_QQO41134.1_180	lcl|MW419087.1_prot_QQO41411.1_196	lcl|MZ501262.1_prot_QZA69702.1_204	lcl|MZ501263.1_prot_QZA69989.1_203	lcl|MZ501265.1_prot_QZA70348.1_197	lcl|MF422185.1_prot_AUO79610.1_207	lcl|NC_048726.1_prot_YP_009840540.1_72	lcl|MG000860.1_prot_ATN94547.1_198	lcl|MW354667.1_prot_QRI44810.1_264	lcl|NC_048652.1_prot_YP_009832051.1_65	lcl|MN043730.1_prot_QDP43093.1_63	lcl|NC_022771.1_prot_YP_008771434.1_68	lcl|NC_021856.1_prot_YP_008318327.1_68	lcl|NC_042133.1_prot_YP_009625666.1_16	*	*	*	*	*	*	*	*		*	*	*	*	*		*	*	*	*	*	*		*	*	*	*	*	*	*
7	7	0.325	*	*	*	*	*	*	*	*	*	*	*	*	*	*	*	*	*	*	*	*	*	*	*	*	*	*		lcl|MN176219.1_prot_QFR56254.1_41	lcl|MN176227.1_prot_QFR56337.1_34	lcl|MN176228.1_prot_QFR56418.1_34	lcl|MH752385.1_prot_AYD80909.1_7	lcl|NC_004166.2_prot_NP_690709.1_53		*	*	*	*	lcl|NC_001884.1_prot_NP_046648.1_96	lcl|KY030782.1_prot_APD21248.1_105		*	*	*	*	*	*	*
7	7	0.158	*	*	*	*	*	*	*	*	*	*	*	*	*	*	*	*	*	*	*	*	*	*	*	*	*	*		*	*	*	*	*		*	lcl|MT601272.1_prot_QMV48854.1_100	*	lcl|MT601274.1_prot_QMV49208.1_105	lcl|NC_001884.1_prot_NP_046658.1_106	lcl|KY030782.1_prot_APD21256.1_113		*	*	*	*	*	*	*
10	18	0.346	*	*	lcl|MZ501260.1_prot_QZA68945.1_8,lcl|MZ501260.1_prot_QZA69206.1_269	lcl|MZ501261.1_prot_QZA69226.1_8,lcl|MZ501261.1_prot_QZA69486.1_269	*	*	*	lcl|MZ501263.1_prot_QZA69794.1_8,lcl|MZ501263.1_prot_QZA70057.1_271	*	*	*	*	*	*	*	*	*	*	lcl|NC_022761.1_prot_YP_008769962.1_28,lcl|NC_022761.1_prot_YP_008770163.1_229	lcl|KY368639.1_prot_APZ82267.1_27,lcl|KY368639.1_prot_APZ82465.1_225	lcl|MT601270.1_prot_QMV48333.1_27,lcl|MT601270.1_prot_QMV48530.1_224	lcl|MT601271.1_prot_QMV48558.1_27,lcl|MT601271.1_prot_QMV48753.1_222	lcl|MW001214.1_prot_QPX71587.1_29	lcl|NC_011421.1_prot_YP_002300305.1_29	*	lcl|MZ751040.1_prot_UAV84298.1_28,lcl|MZ751040.1_prot_UAV84495.1_225		*	*	*	*	*		*	*	*	*	*	*		*	*	*	*	*	*	*
6	11	0.745	*	*	*	*	*	*	*	*	*	*	*	*	*	*	*	*	*	*	lcl|NC_022761.1_prot_YP_008769943.1_9,lcl|NC_022761.1_prot_YP_008770144.1_210	lcl|KY368639.1_prot_APZ82249.1_9,lcl|KY368639.1_prot_APZ82447.1_207	lcl|MT601270.1_prot_QMV48314.1_8,lcl|MT601270.1_prot_QMV48511.1_205	lcl|MT601271.1_prot_QMV48539.1_8,lcl|MT601271.1_prot_QMV48734.1_203	lcl|MW001214.1_prot_QPX71567.1_9	*	*	lcl|MZ751040.1_prot_UAV84279.1_9,lcl|MZ751040.1_prot_UAV84476.1_206		*	*	*	*	*		*	*	*	*	*	*		*	lcl|MN176220.1_prot_QFG05146.1_1,lcl|MN176220.1_prot_QFG05226.1_84	lcl|MN176221.1_prot_QFG05230.1_1,lcl|MN176221.1_prot_QFG05312.1_84	lcl|MN176230.1_prot_QFR56467.1_1,lcl|MN176230.1_prot_QFR56547.1_83	lcl|MZ501264.1_prot_QZA70071.1_1,lcl|MZ501264.1_prot_QZA70150.1_81	lcl|MN176231.1_prot_QFG05841.1_1,lcl|MN176231.1_prot_QFG05920.1_81	lcl|MW394467.1_prot_QQO40347.1_1,lcl|MW394467.1_prot_QQO40428.1_82
6	12	0.789	*	*	*	*	*	*	*	*	*	*	*	*	*	*	*	*	*	*	*	*	*	*	*	*	*	*		*	*	*	*	*		*	*	*	*	*	*		*	*	*	*	*	*	*
6	11	0.746	*	*	lcl|MZ501260.1_prot_QZA68939.1_2,lcl|MZ501260.1_prot_QZA69200.1_263	lcl|MZ501261.1_prot_QZA69220.1_2,lcl|MZ501261.1_prot_QZA69480.1_263	*	*	lcl|MZ501262.1_prot_QZA69502.1_2,lcl|MZ501262.1_prot_QZA69760.1_268	lcl|MZ501263.1_prot_QZA69788.1_2,lcl|MZ501263.1_prot_QZA70051.1_265	lcl|MZ501265.1_prot_QZA70153.1_2,lcl|MZ501265.1_prot_QZA70408.1_259	*	*	lcl|MG000860.1_prot_ATN94489.1_140	*	*	*	*	*	*	*	*	*	*	*	*	*	*		*	*	*	*	*		*	*	*	*	*	*		*	*	*	*	*	*	*
6	11	0.725	*	*	lcl|MZ501260.1_prot_QZA68956.1_19,lcl|MZ501260.1_prot_QZA69216.1_279	lcl|MZ501261.1_prot_QZA69237.1_19,lcl|MZ501261.1_prot_QZA69497.1_280	*	*	lcl|MZ501262.1_prot_QZA69517.1_17,lcl|MZ501262.1_prot_QZA69775.1_283	lcl|MZ501263.1_prot_QZA69805.1_19,lcl|MZ501263.1_prot_QZA70068.1_282	lcl|MZ501265.1_prot_QZA70160.1_9,lcl|MZ501265.1_prot_QZA70415.1_266	*	lcl|NC_048726.1_prot_YP_009840470.1_2	*	*	*	*	*	*	*	*	*	*	*	*	*	*	*		*	*	*	*	*		*	*	*	*	*	*		*	*	*	*	*	*	*
6	10	0.761	*	*	*	*	*	*	*	*	*	*	*	*	*	*	*	*	*	*	lcl|NC_022761.1_prot_YP_008769944.1_10,lcl|NC_022761.1_prot_YP_008770145.1_211	lcl|KY368639.1_prot_APZ82250.1_10,lcl|KY368639.1_prot_APZ82448.1_208	*	lcl|MT601271.1_prot_QMV48540.1_9,lcl|MT601271.1_prot_QMV48735.1_204	lcl|MW001214.1_prot_QPX71569.1_11	lcl|NC_011421.1_prot_YP_002300285.1_9	*	lcl|MZ751040.1_prot_UAV84280.1_10,lcl|MZ751040.1_prot_UAV84477.1_207		*	*	*	*	*		*	*	*	*	*	*		*	*	*	*	*	*	*
6	10	0.666	*	*	*	*	*	*	*	*	*	*	*	*	*	*	*	*	*	*	*	lcl|KY368639.1_prot_APZ82252.1_12,lcl|KY368639.1_prot_APZ82450.1_210	lcl|MT601270.1_prot_QMV48316.1_10,lcl|MT601270.1_prot_QMV48513.1_207	lcl|MT601271.1_prot_QMV48542.1_11,lcl|MT601271.1_prot_QMV48737.1_206	lcl|MW001214.1_prot_QPX71571.1_13	lcl|NC_011421.1_prot_YP_002300287.1_11	*	lcl|MZ751040.1_prot_UAV84282.1_12,lcl|MZ751040.1_prot_UAV84479.1_209		*	*	*	*	*		*	*	*	*	*	*		*	*	*	*	*	*	*
6	10	0.73	*	*	*	*	*	*	*	*	*	*	*	*	*	*	*	*	*	*	lcl|NC_022761.1_prot_YP_008769958.1_24,lcl|NC_022761.1_prot_YP_008770159.1_225	*	lcl|MT601270.1_prot_QMV48328.1_22,lcl|MT601270.1_prot_QMV48525.1_219	lcl|MT601271.1_prot_QMV48554.1_23,lcl|MT601271.1_prot_QMV48749.1_218	lcl|MW001214.1_prot_QPX71582.1_24	lcl|NC_011421.1_prot_YP_002300300.1_24	*	lcl|MZ751040.1_prot_UAV84294.1_24,lcl|MZ751040.1_prot_UAV84491.1_221		*	*	*	*	*		*	*	*	*	*	*		*	*	*	*	*	*	*
7	12	0.746	*	*	*	*	*	*	*	*	*	*	*	*	*	*	*	*	*	*	lcl|NC_022761.1_prot_YP_008769935.1_1,lcl|NC_022761.1_prot_YP_008770136.1_202	lcl|KY368639.1_prot_APZ82241.1_1,lcl|KY368639.1_prot_APZ82439.1_199	lcl|MT601270.1_prot_QMV48307.1_1,lcl|MT601270.1_prot_QMV48504.1_198	lcl|MT601271.1_prot_QMV48532.1_1,lcl|MT601271.1_prot_QMV48727.1_196	lcl|MW001214.1_prot_QPX71559.1_1	lcl|NC_011421.1_prot_YP_002300277.1_1	*	lcl|MZ751040.1_prot_UAV84271.1_1,lcl|MZ751040.1_prot_UAV84468.1_198		*	*	*	*	*		*	*	*	*	*	*		*	*	*	*	*	*	*
7	12	0.731	*	*	*	*	*	*	*	*	*	*	*	*	*	*	*	*	*	*	lcl|NC_022761.1_prot_YP_008769938.1_4,lcl|NC_022761.1_prot_YP_008770139.1_205	lcl|KY368639.1_prot_APZ82244.1_4,lcl|KY368639.1_prot_APZ82442.1_202	lcl|MT601270.1_prot_QMV48310.1_4,lcl|MT601270.1_prot_QMV48507.1_201	lcl|MT601271.1_prot_QMV48535.1_4,lcl|MT601271.1_prot_QMV48730.1_199	lcl|MW001214.1_prot_QPX71563.1_5	lcl|NC_011421.1_prot_YP_002300280.1_4	*	lcl|MZ751040.1_prot_UAV84274.1_4,lcl|MZ751040.1_prot_UAV84471.1_201		*	*	*	*	*		*	*	*	*	*	*		*	*	*	*	*	*	*
7	12	0.768	*	*	*	*	*	*	*	*	*	*	*	*	*	*	*	*	*	*	lcl|NC_022761.1_prot_YP_008769963.1_29,lcl|NC_022761.1_prot_YP_008770164.1_230	lcl|KY368639.1_prot_APZ82268.1_28,lcl|KY368639.1_prot_APZ82466.1_226	lcl|MT601270.1_prot_QMV48334.1_28,lcl|MT601270.1_prot_QMV48531.1_225	lcl|MT601271.1_prot_QMV48559.1_28,lcl|MT601271.1_prot_QMV48754.1_223	lcl|MW001214.1_prot_QPX71588.1_30	lcl|NC_011421.1_prot_YP_002300306.1_30	*	lcl|MZ751040.1_prot_UAV84299.1_29,lcl|MZ751040.1_prot_UAV84496.1_226		*	*	*	*	*		*	*	*	*	*	*		*	*	*	*	*	*	*
7	12	0.603	*	*	*	*	*	*	*	*	*	*	*	*	*	*	*	*	*	*	lcl|NC_022761.1_prot_YP_008769959.1_25,lcl|NC_022761.1_prot_YP_008770160.1_226	lcl|KY368639.1_prot_APZ82264.1_24,lcl|KY368639.1_prot_APZ82462.1_222	lcl|MT601270.1_prot_QMV48329.1_23,lcl|MT601270.1_prot_QMV48526.1_220	lcl|MT601271.1_prot_QMV48555.1_24,lcl|MT601271.1_prot_QMV48750.1_219	lcl|MW001214.1_prot_QPX71584.1_26	lcl|NC_011421.1_prot_YP_002300302.1_26	*	lcl|MZ751040.1_prot_UAV84296.1_26,lcl|MZ751040.1_prot_UAV84493.1_223		*	*	*	*	*		*	*	*	*	*	*		*	*	*	*	*	*	*
7	12	0.619	*	*	*	*	*	*	*	*	*	*	*	*	*	*	*	*	*	*	lcl|NC_022761.1_prot_YP_008769957.1_23,lcl|NC_022761.1_prot_YP_008770158.1_224	lcl|KY368639.1_prot_APZ82262.1_22,lcl|KY368639.1_prot_APZ82460.1_220	lcl|MT601270.1_prot_QMV48327.1_21,lcl|MT601270.1_prot_QMV48524.1_218	lcl|MT601271.1_prot_QMV48553.1_22,lcl|MT601271.1_prot_QMV48748.1_217	lcl|MW001214.1_prot_QPX71581.1_23	lcl|NC_011421.1_prot_YP_002300299.1_23	*	lcl|MZ751040.1_prot_UAV84293.1_23,lcl|MZ751040.1_prot_UAV84490.1_220		*	*	*	*	*		*	*	*	*	*	*		*	*	*	*	*	*	*
7	12	0.33	*	*	*	*	*	*	*	*	*	*	*	*	*	*	*	*	*	*	lcl|NC_022761.1_prot_YP_008769955.1_21,lcl|NC_022761.1_prot_YP_008770156.1_222	lcl|KY368639.1_prot_APZ82260.1_20,lcl|KY368639.1_prot_APZ82458.1_218	lcl|MT601270.1_prot_QMV48326.1_20,lcl|MT601270.1_prot_QMV48523.1_217	lcl|MT601271.1_prot_QMV48552.1_21,lcl|MT601271.1_prot_QMV48747.1_216	lcl|MW001214.1_prot_QPX71580.1_22	lcl|NC_011421.1_prot_YP_002300296.1_20	*	lcl|MZ751040.1_prot_UAV84292.1_22,lcl|MZ751040.1_prot_UAV84489.1_219		*	*	*	*	*		*	*	*	*	*	*		*	*	*	*	*	*	*
7	12	0.782	*	*	*	*	*	*	*	*	*	*	*	*	*	*	*	*	*	*	lcl|NC_022761.1_prot_YP_008769954.1_20,lcl|NC_022761.1_prot_YP_008770155.1_221	lcl|KY368639.1_prot_APZ82259.1_19,lcl|KY368639.1_prot_APZ82457.1_217	lcl|MT601270.1_prot_QMV48325.1_19,lcl|MT601270.1_prot_QMV48522.1_216	lcl|MT601271.1_prot_QMV48551.1_20,lcl|MT601271.1_prot_QMV48746.1_215	lcl|MW001214.1_prot_QPX71579.1_21	lcl|NC_011421.1_prot_YP_002300295.1_19	*	lcl|MZ751040.1_prot_UAV84291.1_21,lcl|MZ751040.1_prot_UAV84488.1_218		*	*	*	*	*		*	*	*	*	*	*		*	*	*	*	*	*	*
7	12	0.759	*	*	*	*	*	*	*	*	*	*	*	*	*	*	*	*	*	*	lcl|NC_022761.1_prot_YP_008769952.1_18,lcl|NC_022761.1_prot_YP_008770153.1_219	lcl|KY368639.1_prot_APZ82258.1_18,lcl|KY368639.1_prot_APZ82456.1_216	lcl|MT601270.1_prot_QMV48324.1_18,lcl|MT601270.1_prot_QMV48521.1_215	lcl|MT601271.1_prot_QMV48550.1_19,lcl|MT601271.1_prot_QMV48745.1_214	lcl|MW001214.1_prot_QPX71578.1_20	lcl|NC_011421.1_prot_YP_002300293.1_17	*	lcl|MZ751040.1_prot_UAV84290.1_20,lcl|MZ751040.1_prot_UAV84487.1_217		*	*	*	*	*		*	*	*	*	*	*		*	*	*	*	*	*	*
7	12	0.762	*	*	*	*	*	*	*	*	*	*	*	*	*	*	*	*	*	*	lcl|NC_022761.1_prot_YP_008769951.1_17,lcl|NC_022761.1_prot_YP_008770152.1_218	lcl|KY368639.1_prot_APZ82257.1_17,lcl|KY368639.1_prot_APZ82455.1_215	lcl|MT601270.1_prot_QMV48323.1_17,lcl|MT601270.1_prot_QMV48520.1_214	lcl|MT601271.1_prot_QMV48549.1_18,lcl|MT601271.1_prot_QMV48744.1_213	lcl|MW001214.1_prot_QPX71577.1_19	lcl|NC_011421.1_prot_YP_002300292.1_16	*	lcl|MZ751040.1_prot_UAV84289.1_19,lcl|MZ751040.1_prot_UAV84486.1_216		*	*	*	*	*		*	*	*	*	*	*		*	*	*	*	*	*	*
7	12	0.667	*	*	*	*	*	*	*	*	*	*	*	*	*	*	*	*	*	*	lcl|NC_022761.1_prot_YP_008769948.1_14,lcl|NC_022761.1_prot_YP_008770149.1_215	lcl|KY368639.1_prot_APZ82254.1_14,lcl|KY368639.1_prot_APZ82452.1_212	lcl|MT601270.1_prot_QMV48320.1_14,lcl|MT601270.1_prot_QMV48517.1_211	lcl|MT601271.1_prot_QMV48546.1_15,lcl|MT601271.1_prot_QMV48741.1_210	lcl|MW001214.1_prot_QPX71574.1_16	lcl|NC_011421.1_prot_YP_002300289.1_13	*	lcl|MZ751040.1_prot_UAV84286.1_16,lcl|MZ751040.1_prot_UAV84483.1_213		*	*	*	*	*		*	*	*	*	*	*		*	*	*	*	*	*	*
7	12	0.474	*	*	*	*	*	*	*	*	*	*	*	*	*	*	*	*	*	*	lcl|NC_022761.1_prot_YP_008769947.1_13,lcl|NC_022761.1_prot_YP_008770148.1_214	lcl|KY368639.1_prot_APZ82253.1_13,lcl|KY368639.1_prot_APZ82451.1_211	lcl|MT601270.1_prot_QMV48317.1_11,lcl|MT601270.1_prot_QMV48514.1_208	lcl|MT601271.1_prot_QMV48543.1_12,lcl|MT601271.1_prot_QMV48738.1_207	lcl|MW001214.1_prot_QPX71572.1_14	lcl|NC_011421.1_prot_YP_002300288.1_12	*	lcl|MZ751040.1_prot_UAV84283.1_13,lcl|MZ751040.1_prot_UAV84480.1_210		*	*	*	*	*		*	*	*	*	*	*		*	*	*	*	*	*	*
7	12	0.73	*	*	*	*	*	*	*	*	*	*	*	*	*	*	*	*	*	*	lcl|NC_022761.1_prot_YP_008769945.1_11,lcl|NC_022761.1_prot_YP_008770146.1_212	lcl|KY368639.1_prot_APZ82251.1_11,lcl|KY368639.1_prot_APZ82449.1_209	lcl|MT601270.1_prot_QMV48315.1_9,lcl|MT601270.1_prot_QMV48512.1_206	lcl|MT601271.1_prot_QMV48541.1_10,lcl|MT601271.1_prot_QMV48736.1_205	lcl|MW001214.1_prot_QPX71570.1_12	lcl|NC_011421.1_prot_YP_002300286.1_10	*	lcl|MZ751040.1_prot_UAV84281.1_11,lcl|MZ751040.1_prot_UAV84478.1_208		*	*	*	*	*		*	*	*	*	*	*		*	*	*	*	*	*	*
7	12	0.715	*	*	*	*	*	*	*	*	*	*	*	*	*	*	*	*	*	*	lcl|NC_022761.1_prot_YP_008769942.1_8,lcl|NC_022761.1_prot_YP_008770143.1_209	lcl|KY368639.1_prot_APZ82248.1_8,lcl|KY368639.1_prot_APZ82446.1_206	lcl|MT601270.1_prot_QMV48313.1_7,lcl|MT601270.1_prot_QMV48510.1_204	lcl|MT601271.1_prot_QMV48538.1_7,lcl|MT601271.1_prot_QMV48733.1_202	lcl|MW001214.1_prot_QPX71566.1_8	lcl|NC_011421.1_prot_YP_002300284.1_8	*	lcl|MZ751040.1_prot_UAV84278.1_8,lcl|MZ751040.1_prot_UAV84475.1_205		*	*	*	*	*		*	*	*	*	*	*		*	*	*	*	*	*	*
7	12	0.634	*	*	*	*	*	*	*	*	*	*	*	*	*	*	*	*	*	*	lcl|NC_022761.1_prot_YP_008769941.1_7,lcl|NC_022761.1_prot_YP_008770142.1_208	lcl|KY368639.1_prot_APZ82247.1_7,lcl|KY368639.1_prot_APZ82445.1_205	lcl|MT601270.1_prot_QMV48312.1_6,lcl|MT601270.1_prot_QMV48509.1_203	lcl|MT601271.1_prot_QMV48537.1_6,lcl|MT601271.1_prot_QMV48732.1_201	lcl|MW001214.1_prot_QPX71565.1_7	lcl|NC_011421.1_prot_YP_002300283.1_7	*	lcl|MZ751040.1_prot_UAV84277.1_7,lcl|MZ751040.1_prot_UAV84474.1_204		*	*	*	*	*		*	*	*	*	*	*		*	*	*	*	*	*	*
7	12	0.545	*	*	*	*	*	*	*	*	*	*	*	*	*	*	*	*	*	*	lcl|NC_022761.1_prot_YP_008769940.1_6,lcl|NC_022761.1_prot_YP_008770141.1_207	lcl|KY368639.1_prot_APZ82246.1_6,lcl|KY368639.1_prot_APZ82444.1_204	lcl|MT601270.1_prot_QMV48311.1_5,lcl|MT601270.1_prot_QMV48508.1_202	lcl|MT601271.1_prot_QMV48536.1_5,lcl|MT601271.1_prot_QMV48731.1_200	lcl|MW001214.1_prot_QPX71564.1_6	lcl|NC_011421.1_prot_YP_002300282.1_6	*	lcl|MZ751040.1_prot_UAV84276.1_6,lcl|MZ751040.1_prot_UAV84473.1_203		*	*	*	*	*		*	*	*	*	*	*		*	*	*	*	*	*	*
7	12	0.731	*	*	*	*	*	*	*	*	*	*	*	*	*	*	*	*	*	*	lcl|NC_022761.1_prot_YP_008769937.1_3,lcl|NC_022761.1_prot_YP_008770138.1_204	lcl|KY368639.1_prot_APZ82243.1_3,lcl|KY368639.1_prot_APZ82441.1_201	lcl|MT601270.1_prot_QMV48309.1_3,lcl|MT601270.1_prot_QMV48506.1_200	lcl|MT601271.1_prot_QMV48534.1_3,lcl|MT601271.1_prot_QMV48729.1_198	lcl|MW001214.1_prot_QPX71562.1_4	lcl|NC_011421.1_prot_YP_002300279.1_3	*	lcl|MZ751040.1_prot_UAV84273.1_3,lcl|MZ751040.1_prot_UAV84470.1_200		*	*	*	*	*		*	*	*	*	*	*		*	*	*	*	*	*	*
16	16	0.181	lcl|MW419084.1_prot_QQO40527.1_99	lcl|MW419085.1_prot_QQO40793.1_99	lcl|MZ501260.1_prot_QZA69056.1_119	lcl|MZ501261.1_prot_QZA69336.1_119	lcl|MW419086.1_prot_QQO41040.1_86	lcl|MW419087.1_prot_QQO41318.1_102	lcl|MZ501262.1_prot_QZA69616.1_118	lcl|MZ501263.1_prot_QZA69904.1_118	lcl|MZ501265.1_prot_QZA70262.1_111	lcl|MF422185.1_prot_AUO79462.1_59	lcl|NC_048726.1_prot_YP_009840631.1_163	lcl|MG000860.1_prot_ATN94406.1_57	lcl|MW354667.1_prot_QRI44710.1_164	lcl|NC_048652.1_prot_YP_009832130.1_144	lcl|MN043730.1_prot_QDP43176.1_146	lcl|NC_022771.1_prot_YP_008771526.1_160	*	*	*	*	*	*	*	*	*	*		*	*	*	*	*		*	*	*	*	*	*		*	*	*	*	*	*	*
11	11	0.0785	*	*	*	*	*	*	*	*	*	*	*	*	*	*	*	*	*	*	*	*	*	*	*	*	*	*		*	*	*	*	*		*	*	*	*	*	*		*	*	*	*	*	*	*
7	11	0.332	lcl|MW419084.1_prot_QQO40433.1_5,lcl|MW419084.1_prot_QQO40691.1_263	lcl|MW419085.1_prot_QQO40699.1_5,lcl|MW419085.1_prot_QQO40956.1_263	lcl|MZ501260.1_prot_QZA68971.1_34	lcl|MZ501261.1_prot_QZA69251.1_34	lcl|MW419086.1_prot_QQO40965.1_5,lcl|MW419086.1_prot_QQO41207.1_253	lcl|MW419087.1_prot_QQO41222.1_6,lcl|MW419087.1_prot_QQO41481.1_266	*	*	lcl|MZ501265.1_prot_QZA70177.1_26	*	*	*	*	*	*	*	*	*	*	*	*	*	*	*	*	*		*	*	*	*	*		*	*	*	*	*	*		*	*	*	*	*	*	*
8	8	0.142	*	*	*	*	*	*	*	*	*	*	*	*	*	*	*	*	*	*	lcl|NC_022761.1_prot_YP_008770075.1_141	lcl|KY368639.1_prot_APZ82376.1_136	lcl|MT601270.1_prot_QMV48442.1_136	lcl|MT601271.1_prot_QMV48667.1_136	lcl|MW001214.1_prot_QPX71704.1_146	lcl|NC_011421.1_prot_YP_002300415.1_139	lcl|NC_019487.1_prot_YP_007003446.1_189	lcl|MZ751040.1_prot_UAV84408.1_138		*	*	*	*	*		*	*	*	*	*	*		*	*	*	*	*	*	*
10	10	0.186	*	*	*	*	*	*	*	*	*	*	*	*	*	*	*	*	*	*	*	*	*	*	*	*	*	*		*	*	*	*	*		*	*	*	*	*	*		*	*	*	*	*	*	*
5	6	0.651	*	*	*	*	*	*	*	*	*	*	*	*	*	*	*	*	*	*	*	*	*	*	*	*	*	*		*	*	*	*	*		*	*	*	*	*	*		*	*	*	*	*	*	*
6	6	0.231	lcl|MW419084.1_prot_QQO40552.1_124	lcl|MW419085.1_prot_QQO40818.1_124	*	*	lcl|MW419086.1_prot_QQO41067.1_113	lcl|MW419087.1_prot_QQO41346.1_131	lcl|MZ501262.1_prot_QZA69641.1_143	*	*	*	*	*	*	*	*	*	*	lcl|NC_042133.1_prot_YP_009625814.1_164	*	*	*	*	*	*	*	*		*	*	*	*	*		*	*	*	*	*	*		*	*	*	*	*	*	*
8	14	0.532	*	*	lcl|MZ501260.1_prot_QZA68950.1_13,lcl|MZ501260.1_prot_QZA69210.1_273	lcl|MZ501261.1_prot_QZA69231.1_13,lcl|MZ501261.1_prot_QZA69491.1_274	lcl|MW419086.1_prot_QQO40964.1_4,lcl|MW419086.1_prot_QQO41206.1_252	lcl|MW419087.1_prot_QQO41221.1_5,lcl|MW419087.1_prot_QQO41480.1_265	*	lcl|MZ501263.1_prot_QZA69799.1_13,lcl|MZ501263.1_prot_QZA70062.1_276	lcl|MZ501265.1_prot_QZA70156.1_5,lcl|MZ501265.1_prot_QZA70411.1_262	lcl|MF422185.1_prot_AUO79542.1_139	*	*	lcl|MW354667.1_prot_QRI44619.1_73	*	*	*	*	*	*	*	*	*	*	*	*	*		*	*	*	*	*		*	*	*	*	*	*		*	*	*	*	*	*	*
18	18	0.155	lcl|MW419084.1_prot_QQO40575.1_147	lcl|MW419085.1_prot_QQO40841.1_147	lcl|MZ501260.1_prot_QZA69100.1_163	lcl|MZ501261.1_prot_QZA69380.1_163	lcl|MW419086.1_prot_QQO41092.1_138	lcl|MW419087.1_prot_QQO41369.1_154	lcl|MZ501262.1_prot_QZA69661.1_163	lcl|MZ501263.1_prot_QZA69948.1_162	lcl|MZ501265.1_prot_QZA70307.1_156	lcl|MF422185.1_prot_AUO79415.1_12	lcl|NC_048726.1_prot_YP_009840582.1_114	lcl|MG000860.1_prot_ATN94361.1_12	lcl|MW354667.1_prot_QRI44768.1_222	lcl|NC_048652.1_prot_YP_009832092.1_106	lcl|MN043730.1_prot_QDP43135.1_105	lcl|NC_022771.1_prot_YP_008771474.1_108	lcl|NC_021856.1_prot_YP_008318373.1_114	lcl|NC_042133.1_prot_YP_009625833.1_183	*	*	*	*	*	*	*	*		*	*	*	*	*		*	*	*	*	*	*		*	*	*	*	*	*	*
8	13	0.563	*	*	lcl|MZ501260.1_prot_QZA68948.1_11,lcl|MZ501260.1_prot_QZA69208.1_271	lcl|MZ501261.1_prot_QZA69229.1_11,lcl|MZ501261.1_prot_QZA69489.1_272	*	*	lcl|MZ501262.1_prot_QZA69510.1_10,lcl|MZ501262.1_prot_QZA69768.1_276	lcl|MZ501263.1_prot_QZA69797.1_11,lcl|MZ501263.1_prot_QZA70060.1_274	*	lcl|MF422185.1_prot_AUO79549.1_146	lcl|NC_048726.1_prot_YP_009840482.1_14	*	lcl|MW354667.1_prot_QRI44611.1_65	*	*	lcl|NC_022771.1_prot_YP_008771375.1_9,lcl|NC_022771.1_prot_YP_008771616.1_250	*	*	*	*	*	*	*	*	*	*		*	*	*	*	*		*	*	*	*	*	*		*	*	*	*	*	*	*
19	19	0.0918	lcl|MW419084.1_prot_QQO40549.1_121	lcl|MW419085.1_prot_QQO40815.1_121	lcl|MZ501260.1_prot_QZA69077.1_140	lcl|MZ501261.1_prot_QZA69357.1_140	lcl|MW419086.1_prot_QQO41065.1_111	lcl|MW419087.1_prot_QQO41343.1_128	lcl|MZ501262.1_prot_QZA69638.1_140	lcl|MZ501263.1_prot_QZA69925.1_139	lcl|MZ501265.1_prot_QZA70284.1_133	lcl|MF422185.1_prot_AUO79438.1_35	lcl|NC_048726.1_prot_YP_009840608.1_140	lcl|MG000860.1_prot_ATN94382.1_33	lcl|MW354667.1_prot_QRI44737.1_191	lcl|NC_048652.1_prot_YP_009832110.1_124	lcl|MN043730.1_prot_QDP43156.1_126	lcl|NC_022771.1_prot_YP_008771502.1_136	lcl|NC_021856.1_prot_YP_008318396.1_137	lcl|NC_042133.1_prot_YP_009625811.1_161	*	*	*	*	*	*	lcl|NC_019487.1_prot_YP_007003452.1_195	*		*	*	*	*	*		*	*	*	*	*	*		*	*	*	*	*	*	*
9	15	0.727	*	*	lcl|MZ501260.1_prot_QZA68951.1_14,lcl|MZ501260.1_prot_QZA69211.1_274	lcl|MZ501261.1_prot_QZA69232.1_14,lcl|MZ501261.1_prot_QZA69492.1_275	*	*	lcl|MZ501262.1_prot_QZA69513.1_13,lcl|MZ501262.1_prot_QZA69771.1_279	lcl|MZ501263.1_prot_QZA69800.1_14,lcl|MZ501263.1_prot_QZA70063.1_277	lcl|MZ501265.1_prot_QZA70157.1_6,lcl|MZ501265.1_prot_QZA70412.1_263	lcl|MF422185.1_prot_AUO79541.1_138	lcl|NC_048726.1_prot_YP_009840473.1_5	*	lcl|MW354667.1_prot_QRI44620.1_74	*	*	lcl|NC_022771.1_prot_YP_008771369.1_3,lcl|NC_022771.1_prot_YP_008771610.1_244	*	*	*	*	*	*	*	*	*	*		*	*	*	*	*		*	*	*	*	*	*		*	*	*	*	*	*	*
9	9	0.307	*	*	*	*	*	*	*	*	*	*	*	*	*	lcl|NC_048652.1_prot_YP_009832151.1_165	lcl|MN043730.1_prot_QDP43198.1_168	*	*	*	*	*	*	*	*	*	*	*		lcl|MN176219.1_prot_QFR56218.1_5	*	*	*	*		*	*	*	*	*	*		*	lcl|MN176220.1_prot_QFG05207.1_64	lcl|MN176221.1_prot_QFG05292.1_64	lcl|MN176230.1_prot_QFR56530.1_65	lcl|MZ501264.1_prot_QZA70134.1_65	lcl|MN176231.1_prot_QFG05904.1_65	lcl|MW394467.1_prot_QQO40413.1_67
9	14	0.645	*	*	lcl|MZ501260.1_prot_QZA68947.1_10,lcl|MZ501260.1_prot_QZA69207.1_270	lcl|MZ501261.1_prot_QZA69228.1_10,lcl|MZ501261.1_prot_QZA69488.1_271	*	*	lcl|MZ501262.1_prot_QZA69509.1_9,lcl|MZ501262.1_prot_QZA69767.1_275	lcl|MZ501263.1_prot_QZA69796.1_10,lcl|MZ501263.1_prot_QZA70059.1_273	*	lcl|MF422185.1_prot_AUO79544.1_141	lcl|NC_048726.1_prot_YP_009840475.1_7	lcl|MG000860.1_prot_ATN94482.1_133	lcl|MW354667.1_prot_QRI44617.1_71	*	*	*	lcl|NC_021856.1_prot_YP_008318262.1_3,lcl|NC_021856.1_prot_YP_008318473.1_214	*	*	*	*	*	*	*	*	*		*	*	*	*	*		*	*	*	*	*	*		*	*	*	*	*	*	*
13	13	0.341	*	*	lcl|MZ501260.1_prot_QZA69151.1_214	lcl|MZ501261.1_prot_QZA69431.1_214	*	*	lcl|MZ501262.1_prot_QZA69710.1_215	lcl|MZ501263.1_prot_QZA70001.1_215	lcl|MZ501265.1_prot_QZA70359.1_208	lcl|MF422185.1_prot_AUO79600.1_197	lcl|NC_048726.1_prot_YP_009840529.1_61	lcl|MG000860.1_prot_ATN94537.1_188	lcl|MW354667.1_prot_QRI44554.1_8	lcl|NC_048652.1_prot_YP_009832041.1_55	lcl|MN043730.1_prot_QDP43085.1_55	lcl|NC_022771.1_prot_YP_008771426.1_60	lcl|NC_021856.1_prot_YP_008318317.1_58	*	*	*	*	*	*	*	*	*		*	*	*	*	*		*	*	*	*	*	*		*	*	*	*	*	*	*
7	7	0.25	*	*	*	*	*	*	*	*	*	*	*	*	*	*	*	*	*	*	lcl|NC_022761.1_prot_YP_008770122.1_188	lcl|KY368639.1_prot_APZ82425.1_185	lcl|MT601270.1_prot_QMV48490.1_184	lcl|MT601271.1_prot_QMV48714.1_183	lcl|MW001214.1_prot_QPX71753.1_195	lcl|NC_011421.1_prot_YP_002300462.1_186	lcl|NC_019487.1_prot_YP_007003298.1_41	*		*	*	*	*	*		*	*	*	*	*	*		*	*	*	*	*	*	*
6	7	0.693	*	*	*	*	*	*	*	*	*	*	*	*	*	*	*	*	*	*	*	*	*	*	*	*	*	*		*	*	*	*	*		*	*	*	*	*	*		*	*	*	*	*	*	*
7	7	0.375	*	*	*	*	*	*	*	*	*	*	*	*	*	*	*	*	*	*	lcl|NC_022761.1_prot_YP_008770105.1_171	lcl|KY368639.1_prot_APZ82408.1_168	lcl|MT601270.1_prot_QMV48474.1_168	lcl|MT601271.1_prot_QMV48697.1_166	lcl|MW001214.1_prot_QPX71736.1_178	lcl|NC_011421.1_prot_YP_002300443.1_167	*	lcl|MZ751040.1_prot_UAV84436.1_166		*	*	*	*	*		*	*	*	*	*	*		*	*	*	*	*	*	*
19	19	0.291	lcl|MW419084.1_prot_QQO40643.1_215	lcl|MW419085.1_prot_QQO40908.1_215	lcl|MZ501260.1_prot_QZA69169.1_232	lcl|MZ501261.1_prot_QZA69449.1_232	lcl|MW419086.1_prot_QQO41160.1_206	lcl|MW419087.1_prot_QQO41437.1_222	lcl|MZ501262.1_prot_QZA69728.1_234	lcl|MZ501263.1_prot_QZA70020.1_234	lcl|MZ501265.1_prot_QZA70378.1_227	lcl|MF422185.1_prot_AUO79582.1_179	lcl|NC_048726.1_prot_YP_009840509.1_41	lcl|MG000860.1_prot_ATN94517.1_168	lcl|MW354667.1_prot_QRI44573.1_27	lcl|NC_048652.1_prot_YP_009832022.1_36	lcl|MN043730.1_prot_QDP43066.1_36	lcl|NC_022771.1_prot_YP_008771406.1_40	lcl|NC_021856.1_prot_YP_008318299.1_40	lcl|NC_042133.1_prot_YP_009625692.1_42	*	*	*	*	*	*	*	*		*	*	*	*	*		*	*	*	*	*	*		*	*	*	*	*	*	*
18	18	0.187	lcl|MW419084.1_prot_QQO40487.1_59	lcl|MW419085.1_prot_QQO40753.1_59	lcl|MZ501260.1_prot_QZA69005.1_68	lcl|MZ501261.1_prot_QZA69285.1_68	lcl|MW419086.1_prot_QQO41003.1_47	lcl|MW419087.1_prot_QQO41277.1_61	lcl|MZ501262.1_prot_QZA69569.1_70	lcl|MZ501263.1_prot_QZA69853.1_67	lcl|MZ501265.1_prot_QZA70209.1_58	lcl|MF422185.1_prot_AUO79511.1_108	lcl|NC_048726.1_prot_YP_009840678.1_210	lcl|MG000860.1_prot_ATN94443.1_94	lcl|MW354667.1_prot_QRI44657.1_111	lcl|NC_048652.1_prot_YP_009832179.1_193	lcl|MN043730.1_prot_QDP43227.1_197	lcl|NC_022771.1_prot_YP_008771569.1_203	lcl|NC_021856.1_prot_YP_008318451.1_192	lcl|NC_042133.1_prot_YP_009625761.1_111	*	*	*	*	*	*	*	*		*	*	*	*	*		*	*	*	*	*	*		*	*	*	*	*	*	*
17	17	0.243	lcl|MW419084.1_prot_QQO40598.1_170	lcl|MW419085.1_prot_QQO40864.1_170	lcl|MZ501260.1_prot_QZA69122.1_185	lcl|MZ501261.1_prot_QZA69402.1_185	lcl|MW419086.1_prot_QQO41115.1_161	lcl|MW419087.1_prot_QQO41392.1_177	lcl|MZ501262.1_prot_QZA69683.1_185	lcl|MZ501263.1_prot_QZA69970.1_184	lcl|MZ501265.1_prot_QZA70329.1_178	lcl|MF422185.1_prot_AUO79629.1_226	lcl|NC_048726.1_prot_YP_009840559.1_91	lcl|MG000860.1_prot_ATN94567.1_218	lcl|MW354667.1_prot_QRI44790.1_244	lcl|NC_048652.1_prot_YP_009832070.1_84	lcl|MN043730.1_prot_QDP43113.1_83	lcl|NC_022771.1_prot_YP_008771453.1_87	lcl|NC_021856.1_prot_YP_008318351.1_92	*	*	*	*	*	*	*	*	*		*	*	*	*	*		*	*	*	*	*	*		*	*	*	*	*	*	*
12	20	0.559	*	*	lcl|MZ501260.1_prot_QZA68940.1_3,lcl|MZ501260.1_prot_QZA69201.1_264	lcl|MZ501261.1_prot_QZA69221.1_3,lcl|MZ501261.1_prot_QZA69481.1_264	*	*	lcl|MZ501262.1_prot_QZA69503.1_3,lcl|MZ501262.1_prot_QZA69761.1_269	lcl|MZ501263.1_prot_QZA69789.1_3,lcl|MZ501263.1_prot_QZA70052.1_266	lcl|MZ501265.1_prot_QZA70154.1_3,lcl|MZ501265.1_prot_QZA70409.1_260	lcl|MF422185.1_prot_AUO79551.1_148	lcl|NC_048726.1_prot_YP_009840484.1_16	lcl|MG000860.1_prot_ATN94488.1_139	lcl|MW354667.1_prot_QRI44608.1_62	lcl|NC_048652.1_prot_YP_009831995.1_9,lcl|NC_048652.1_prot_YP_009832231.1_245	*	lcl|NC_022771.1_prot_YP_008771376.1_10,lcl|NC_022771.1_prot_YP_008771617.1_251	lcl|NC_021856.1_prot_YP_008318266.1_7,lcl|NC_021856.1_prot_YP_008318477.1_218	*	*	*	*	*	*	*	*	*		*	*	*	*	*		*	*	*	*	*	*		*	*	*	*	*	*	*
12	20	0.627	*	*	lcl|MZ501260.1_prot_QZA68943.1_6,lcl|MZ501260.1_prot_QZA69204.1_267	lcl|MZ501261.1_prot_QZA69224.1_6,lcl|MZ501261.1_prot_QZA69484.1_267	*	*	lcl|MZ501262.1_prot_QZA69506.1_6,lcl|MZ501262.1_prot_QZA69764.1_272	lcl|MZ501263.1_prot_QZA69792.1_6,lcl|MZ501263.1_prot_QZA70055.1_269	*	lcl|MF422185.1_prot_AUO79547.1_144	lcl|NC_048726.1_prot_YP_009840480.1_12	lcl|MG000860.1_prot_ATN94485.1_136	lcl|MW354667.1_prot_QRI44613.1_67	lcl|NC_048652.1_prot_YP_009831993.1_7,lcl|NC_048652.1_prot_YP_009832229.1_243	lcl|MN043730.1_prot_QDP43038.1_8,lcl|MN043730.1_prot_QDP43278.1_248	lcl|NC_022771.1_prot_YP_008771373.1_7,lcl|NC_022771.1_prot_YP_008771614.1_248	lcl|NC_021856.1_prot_YP_008318264.1_5,lcl|NC_021856.1_prot_YP_008318475.1_216	*	*	*	*	*	*	*	*	*		*	*	*	*	*		*	*	*	*	*	*		*	*	*	*	*	*	*
25	25	0.317	lcl|MW419084.1_prot_QQO40565.1_137	lcl|MW419085.1_prot_QQO40831.1_137	lcl|MZ501260.1_prot_QZA69091.1_154	lcl|MZ501261.1_prot_QZA69371.1_154	lcl|MW419086.1_prot_QQO41078.1_124	lcl|MW419087.1_prot_QQO41358.1_143	lcl|MZ501262.1_prot_QZA69652.1_154	lcl|MZ501263.1_prot_QZA69939.1_153	lcl|MZ501265.1_prot_QZA70298.1_147	lcl|MF422185.1_prot_AUO79427.1_24	lcl|NC_048726.1_prot_YP_009840591.1_123	lcl|MG000860.1_prot_ATN94372.1_23	lcl|MW354667.1_prot_QRI44752.1_206	lcl|NC_048652.1_prot_YP_009832099.1_113	lcl|MN043730.1_prot_QDP43145.1_115	lcl|NC_022771.1_prot_YP_008771483.1_117	lcl|NC_021856.1_prot_YP_008318382.1_123	lcl|NC_042133.1_prot_YP_009625826.1_176	*	*	*	*	*	*	*	*		*	*	*	*	*		lcl|MZ969646.1_prot_UAW07900.1_81	lcl|MT601272.1_prot_QMV48906.1_152	lcl|MT601273.1_prot_QMV49081.1_152	lcl|MT601274.1_prot_QMV49260.1_157	lcl|NC_001884.1_prot_NP_046716.1_164	lcl|KY030782.1_prot_APD21315.1_172		*	*	*	*	*	*	*
10	13	0.595	lcl|MW419084.1_prot_QQO40450.1_22	lcl|MW419085.1_prot_QQO40716.1_22	*	*	lcl|MW419086.1_prot_QQO40977.1_20	lcl|MW419087.1_prot_QQO41238.1_22	*	*	*	lcl|MF422185.1_prot_AUO79540.1_137	lcl|NC_048726.1_prot_YP_009840472.1_4	*	lcl|MW354667.1_prot_QRI44621.1_75	*	lcl|MN043730.1_prot_QDP43034.1_4,lcl|MN043730.1_prot_QDP43274.1_244	lcl|NC_022771.1_prot_YP_008771368.1_2,lcl|NC_022771.1_prot_YP_008771609.1_243	lcl|NC_021856.1_prot_YP_008318260.1_1,lcl|NC_021856.1_prot_YP_008318471.1_212	*	*	*	*	*	*	*	*	*		*	*	*	*	*		*	*	*	*	*	*		*	*	*	*	*	*	*
17	25	0.497	lcl|MW419084.1_prot_QQO40448.1_20	lcl|MW419085.1_prot_QQO40714.1_20	lcl|MZ501260.1_prot_QZA68946.1_9	lcl|MZ501261.1_prot_QZA69227.1_9,lcl|MZ501261.1_prot_QZA69487.1_270	lcl|MW419086.1_prot_QQO41213.1_18	lcl|MW419087.1_prot_QQO41236.1_20	*	lcl|MZ501263.1_prot_QZA69795.1_9,lcl|MZ501263.1_prot_QZA70058.1_272	*	*	lcl|NC_048726.1_prot_YP_009840476.1_8	*	lcl|MW354667.1_prot_QRI44616.1_70	lcl|NC_048652.1_prot_YP_009831990.1_4,lcl|NC_048652.1_prot_YP_009832226.1_240	*	lcl|NC_022771.1_prot_YP_008771371.1_5,lcl|NC_022771.1_prot_YP_008771612.1_246	*	*	lcl|NC_022761.1_prot_YP_008769961.1_27,lcl|NC_022761.1_prot_YP_008770162.1_228	lcl|KY368639.1_prot_APZ82266.1_26,lcl|KY368639.1_prot_APZ82464.1_224	lcl|MT601270.1_prot_QMV48332.1_26,lcl|MT601270.1_prot_QMV48529.1_223	lcl|MT601271.1_prot_QMV48557.1_26,lcl|MT601271.1_prot_QMV48752.1_221	lcl|MW001214.1_prot_QPX71586.1_28	lcl|NC_011421.1_prot_YP_002300304.1_28	*	*		*	*	*	*	*		*	*	*	*	*	*		*	*	*	*	*	*	*
11	11	0.22	*	*	lcl|MZ501260.1_prot_QZA69150.1_213	lcl|MZ501261.1_prot_QZA69430.1_213	*	*	*	lcl|MZ501263.1_prot_QZA70000.1_214	lcl|MZ501265.1_prot_QZA70358.1_207	lcl|MF422185.1_prot_AUO79601.1_198	*	lcl|MG000860.1_prot_ATN94538.1_189	lcl|MW354667.1_prot_QRI44553.1_7	*	*	*	lcl|NC_021856.1_prot_YP_008318319.1_60	*	*	*	*	*	*	*	*	*		*	*	*	*	*		*	*	*	*	*	*		lcl|NC_004167.1_prot_NP_690788.1_35	*	*	*	*	*	*
8	8	0.614	*	*	*	*	*	*	*	*	*	*	*	*	*	*	*	*	*	*	*	*	*	*	*	*	*	*		*	*	*	*	*		lcl|MZ969646.1_prot_UAW07849.1_30	lcl|MT601272.1_prot_QMV48786.1_32	lcl|MT601273.1_prot_QMV48960.1_31	lcl|MT601274.1_prot_QMV49135.1_32	lcl|NC_001884.1_prot_NP_046592.1_40	lcl|KY030782.1_prot_APD21176.1_33		lcl|NC_004167.1_prot_NP_690776.1_23	*	*	*	*	*	*
8	8	0.291	*	*	*	*	*	*	*	*	*	*	*	*	*	*	*	*	*	*	lcl|NC_022761.1_prot_YP_008770052.1_118	lcl|KY368639.1_prot_APZ82353.1_113	lcl|MT601270.1_prot_QMV48421.1_115	lcl|MT601271.1_prot_QMV48645.1_114	lcl|MW001214.1_prot_QPX71682.1_124	lcl|NC_011421.1_prot_YP_002300392.1_116	lcl|NC_019487.1_prot_YP_007003428.1_171	lcl|MZ751040.1_prot_UAV84386.1_116		*	*	*	*	*		*	*	*	*	*	*		*	*	*	*	*	*	*
26	26	0.25	lcl|MW419084.1_prot_QQO40676.1_248	lcl|MW419085.1_prot_QQO40941.1_248	lcl|MZ501260.1_prot_QZA69098.1_161	lcl|MZ501261.1_prot_QZA69378.1_161	lcl|MW419086.1_prot_QQO41190.1_236	lcl|MW419087.1_prot_QQO41465.1_250	lcl|MZ501262.1_prot_QZA69659.1_161	lcl|MZ501263.1_prot_QZA69946.1_160	lcl|MZ501265.1_prot_QZA70305.1_154	lcl|MF422185.1_prot_AUO79417.1_14	lcl|NC_048726.1_prot_YP_009840584.1_116	lcl|MG000860.1_prot_ATN94363.1_14	lcl|MW354667.1_prot_QRI44766.1_220	lcl|NC_048652.1_prot_YP_009832094.1_108	lcl|MN043730.1_prot_QDP43137.1_107	lcl|NC_022771.1_prot_YP_008771476.1_110	*	lcl|NC_042133.1_prot_YP_009625712.1_62	lcl|NC_022761.1_prot_YP_008770130.1_196	lcl|KY368639.1_prot_APZ82433.1_193	lcl|MT601270.1_prot_QMV48500.1_194	lcl|MT601271.1_prot_QMV48722.1_191	lcl|MW001214.1_prot_QPX71762.1_204	lcl|NC_011421.1_prot_YP_002300473.1_197	*	lcl|MZ751040.1_prot_UAV84461.1_191		*	*	*	*	lcl|NC_004166.2_prot_NP_690660.1_9		*	*	*	*	*	*		*	*	*	*	*	*	*
13	18	0.366	lcl|MW419084.1_prot_QQO40454.1_26	lcl|MW419085.1_prot_QQO40720.1_26	lcl|MZ501260.1_prot_QZA68942.1_5,lcl|MZ501260.1_prot_QZA69203.1_266	lcl|MZ501261.1_prot_QZA69223.1_5,lcl|MZ501261.1_prot_QZA69483.1_266	*	lcl|MW419087.1_prot_QQO41242.1_26	lcl|MZ501262.1_prot_QZA69505.1_5,lcl|MZ501262.1_prot_QZA69763.1_271	lcl|MZ501263.1_prot_QZA69791.1_5,lcl|MZ501263.1_prot_QZA70054.1_268	*	lcl|MF422185.1_prot_AUO79548.1_145	lcl|NC_048726.1_prot_YP_009840481.1_13	lcl|MG000860.1_prot_ATN94486.1_137	lcl|MW354667.1_prot_QRI44612.1_66	*	*	lcl|NC_022771.1_prot_YP_008771374.1_8,lcl|NC_022771.1_prot_YP_008771615.1_249	*	lcl|NC_042133.1_prot_YP_009625742.1_92	*	*	*	*	*	*	*	*		*	*	*	*	*		*	*	*	*	*	*		*	*	*	*	*	*	*
20	20	0.128	lcl|MW419084.1_prot_QQO40640.1_212	lcl|MW419085.1_prot_QQO40905.1_212	lcl|MZ501260.1_prot_QZA69166.1_229	lcl|MZ501261.1_prot_QZA69446.1_229	lcl|MW419086.1_prot_QQO41157.1_203	lcl|MW419087.1_prot_QQO41434.1_219	lcl|MZ501262.1_prot_QZA69725.1_230	lcl|MZ501263.1_prot_QZA70016.1_230	lcl|MZ501265.1_prot_QZA70374.1_223	lcl|MF422185.1_prot_AUO79586.1_183	lcl|NC_048726.1_prot_YP_009840514.1_46	lcl|MG000860.1_prot_ATN94521.1_172	lcl|MW354667.1_prot_QRI44569.1_23	lcl|NC_048652.1_prot_YP_009832026.1_40	lcl|MN043730.1_prot_QDP43070.1_40	lcl|NC_022771.1_prot_YP_008771410.1_44	lcl|NC_021856.1_prot_YP_008318303.1_44	lcl|NC_042133.1_prot_YP_009625689.1_39	*	*	*	*	*	*	lcl|NC_019487.1_prot_YP_007003392.1_135	*		*	*	*	*	*		*	*	*	*	*	*		*	*	*	*	*	*	*
15	21	0.442	lcl|MW419084.1_prot_QQO40460.1_32	lcl|MW419085.1_prot_QQO40726.1_32	lcl|MZ501260.1_prot_QZA68955.1_18,lcl|MZ501260.1_prot_QZA69215.1_278	lcl|MZ501261.1_prot_QZA69236.1_18,lcl|MZ501261.1_prot_QZA69496.1_279	*	lcl|MW419087.1_prot_QQO41248.1_32	lcl|MZ501262.1_prot_QZA69516.1_16,lcl|MZ501262.1_prot_QZA69774.1_282	lcl|MZ501263.1_prot_QZA69804.1_18,lcl|MZ501263.1_prot_QZA70067.1_281	lcl|MZ501265.1_prot_QZA70159.1_8,lcl|MZ501265.1_prot_QZA70414.1_265	lcl|MF422185.1_prot_AUO79538.1_135	*	lcl|MG000860.1_prot_ATN94478.1_129	lcl|MW354667.1_prot_QRI44624.1_78	lcl|NC_048652.1_prot_YP_009832208.1_222	lcl|MN043730.1_prot_QDP43256.1_226	lcl|NC_022771.1_prot_YP_008771367.1_1,lcl|NC_022771.1_prot_YP_008771608.1_242	*	lcl|NC_042133.1_prot_YP_009625743.1_93	*	*	*	*	*	*	*	*		*	*	*	*	*		*	*	*	*	*	*		*	*	*	*	*	*	*
27	27	0.15	lcl|MW419084.1_prot_QQO40572.1_144	lcl|MW419085.1_prot_QQO40838.1_144	lcl|MZ501260.1_prot_QZA69096.1_159	lcl|MZ501261.1_prot_QZA69376.1_159	lcl|MW419086.1_prot_QQO41088.1_134	lcl|MW419087.1_prot_QQO41366.1_151	lcl|MZ501262.1_prot_QZA69657.1_159	lcl|MZ501263.1_prot_QZA69944.1_158	lcl|MZ501265.1_prot_QZA70303.1_152	lcl|MF422185.1_prot_AUO79419.1_16	lcl|NC_048726.1_prot_YP_009840587.1_119	lcl|MG000860.1_prot_ATN94365.1_16	lcl|MW354667.1_prot_QRI44764.1_218	lcl|NC_048652.1_prot_YP_009832097.1_111	lcl|MN043730.1_prot_QDP43140.1_110	lcl|NC_022771.1_prot_YP_008771478.1_112	lcl|NC_021856.1_prot_YP_008318376.1_117	lcl|NC_042133.1_prot_YP_009625830.1_180	*	*	*	*	*	*	lcl|NC_019487.1_prot_YP_007003432.1_175	*		*	*	*	*	*		lcl|MZ969646.1_prot_UAW07906.1_87	lcl|MT601272.1_prot_QMV48902.1_148	lcl|MT601273.1_prot_QMV49077.1_148	lcl|MT601274.1_prot_QMV49256.1_153	lcl|NC_001884.1_prot_NP_046712.1_160	lcl|KY030782.1_prot_APD21309.1_166		*	*	*	*	*	*	*
17	25	0.575	lcl|MW419084.1_prot_QQO40465.1_37	lcl|MW419085.1_prot_QQO40731.1_37	lcl|MZ501260.1_prot_QZA68949.1_12,lcl|MZ501260.1_prot_QZA69209.1_272	lcl|MZ501261.1_prot_QZA69230.1_12,lcl|MZ501261.1_prot_QZA69490.1_273	lcl|MW419086.1_prot_QQO40980.1_23	lcl|MW419087.1_prot_QQO41253.1_37	lcl|MZ501262.1_prot_QZA69511.1_11,lcl|MZ501262.1_prot_QZA69769.1_277	lcl|MZ501263.1_prot_QZA69798.1_12,lcl|MZ501263.1_prot_QZA70061.1_275	*	lcl|MF422185.1_prot_AUO79543.1_140	lcl|NC_048726.1_prot_YP_009840474.1_6	lcl|MG000860.1_prot_ATN94481.1_132	lcl|MW354667.1_prot_QRI44618.1_72	lcl|NC_048652.1_prot_YP_009831989.1_3,lcl|NC_048652.1_prot_YP_009832225.1_239	lcl|MN043730.1_prot_QDP43035.1_5,lcl|MN043730.1_prot_QDP43275.1_245	lcl|NC_022771.1_prot_YP_008771370.1_4,lcl|NC_022771.1_prot_YP_008771611.1_245	lcl|NC_021856.1_prot_YP_008318261.1_2,lcl|NC_021856.1_prot_YP_008318472.1_213	lcl|NC_042133.1_prot_YP_009625727.1_77	*	*	*	*	*	*	*	*		*	*	*	*	*		*	*	*	*	*	*		*	*	*	*	*	*	*
18	18	0.302	lcl|MW419084.1_prot_QQO40605.1_177	lcl|MW419085.1_prot_QQO40871.1_177	lcl|MZ501260.1_prot_QZA69130.1_193	lcl|MZ501261.1_prot_QZA69410.1_193	lcl|MW419086.1_prot_QQO41122.1_168	lcl|MW419087.1_prot_QQO41399.1_184	lcl|MZ501262.1_prot_QZA69691.1_193	lcl|MZ501263.1_prot_QZA69978.1_192	lcl|MZ501265.1_prot_QZA70337.1_186	lcl|MF422185.1_prot_AUO79621.1_218	lcl|NC_048726.1_prot_YP_009840551.1_83	lcl|MG000860.1_prot_ATN94559.1_210	lcl|MW354667.1_prot_QRI44799.1_253	lcl|NC_048652.1_prot_YP_009832062.1_76	lcl|MN043730.1_prot_QDP43104.1_74	lcl|NC_022771.1_prot_YP_008771445.1_79	lcl|NC_021856.1_prot_YP_008318339.1_80	lcl|NC_042133.1_prot_YP_009625654.1_4	*	*	*	*	*	*	*	*		*	*	*	*	*		*	*	*	*	*	*		*	*	*	*	*	*	*
10	10	0.375	*	*	lcl|MZ501260.1_prot_QZA69195.1_258	lcl|MZ501261.1_prot_QZA69475.1_258	*	*	lcl|MZ501262.1_prot_QZA69755.1_262	lcl|MZ501263.1_prot_QZA70046.1_260	lcl|MZ501265.1_prot_QZA70402.1_253	lcl|MF422185.1_prot_AUO79559.1_156	*	lcl|MG000860.1_prot_ATN94493.1_144	lcl|MW354667.1_prot_QRI44598.1_52	*	*	lcl|NC_022771.1_prot_YP_008771380.1_14	lcl|NC_021856.1_prot_YP_008318271.1_12	*	*	*	*	*	*	*	*	*		*	*	*	*	*		*	*	*	*	*	*		*	*	*	*	*	*	*
18	18	0.313	*	*	lcl|MZ501260.1_prot_QZA69016.1_79	lcl|MZ501261.1_prot_QZA69296.1_79	*	*	*	lcl|MZ501263.1_prot_QZA69864.1_78	lcl|MZ501265.1_prot_QZA70218.1_67	lcl|MF422185.1_prot_AUO79502.1_99	lcl|NC_048726.1_prot_YP_009840669.1_201	lcl|MG000860.1_prot_ATN94434.1_85	lcl|MW354667.1_prot_QRI44666.1_120	lcl|NC_048652.1_prot_YP_009832168.1_182	lcl|MN043730.1_prot_QDP43214.1_184	lcl|NC_022771.1_prot_YP_008771559.1_193	lcl|NC_021856.1_prot_YP_008318443.1_184	*	*	*	*	*	*	*	*	*		*	*	*	*	*		*	*	*	*	*	*		*	lcl|MN176220.1_prot_QFG05208.1_65	lcl|MN176221.1_prot_QFG05293.1_65	lcl|MN176230.1_prot_QFR56531.1_66	lcl|MZ501264.1_prot_QZA70135.1_66	lcl|MN176231.1_prot_QFG05905.1_66	lcl|MW394467.1_prot_QQO40414.1_68
26	26	0.197	lcl|MW419084.1_prot_QQO40579.1_151	lcl|MW419085.1_prot_QQO40845.1_151	lcl|MZ501260.1_prot_QZA69104.1_167	lcl|MZ501261.1_prot_QZA69384.1_167	lcl|MW419086.1_prot_QQO41096.1_142	lcl|MW419087.1_prot_QQO41373.1_158	lcl|MZ501262.1_prot_QZA69665.1_167	lcl|MZ501263.1_prot_QZA69952.1_166	lcl|MZ501265.1_prot_QZA70311.1_160	lcl|MF422185.1_prot_AUO79411.1_8	lcl|NC_048726.1_prot_YP_009840578.1_110	lcl|MG000860.1_prot_ATN94357.1_8	lcl|MW354667.1_prot_QRI44772.1_226	lcl|NC_048652.1_prot_YP_009832088.1_102	lcl|MN043730.1_prot_QDP43131.1_101	lcl|NC_022771.1_prot_YP_008771470.1_104	lcl|NC_021856.1_prot_YP_008318369.1_110	lcl|NC_042133.1_prot_YP_009625837.1_187	lcl|NC_022761.1_prot_YP_008770051.1_117	lcl|KY368639.1_prot_APZ82352.1_112	lcl|MT601270.1_prot_QMV48420.1_114	lcl|MT601271.1_prot_QMV48644.1_113	lcl|MW001214.1_prot_QPX71681.1_123	lcl|NC_011421.1_prot_YP_002300391.1_115	lcl|NC_019487.1_prot_YP_007003426.1_169	lcl|MZ751040.1_prot_UAV84385.1_115	recombination endonuclease	*	*	*	*	*		*	*	*	*	*	*		*	*	*	*	*	*	*
11	11	0.574	*	*	lcl|MZ501260.1_prot_QZA69093.1_156	lcl|MZ501261.1_prot_QZA69373.1_156	*	*	lcl|MZ501262.1_prot_QZA69654.1_156	lcl|MZ501263.1_prot_QZA69941.1_155	lcl|MZ501265.1_prot_QZA70300.1_149	lcl|MF422185.1_prot_AUO79424.1_21	*	lcl|MG000860.1_prot_ATN94369.1_20	lcl|MW354667.1_prot_QRI44755.1_209	*	lcl|MN043730.1_prot_QDP43143.1_113	lcl|NC_022771.1_prot_YP_008771481.1_115	lcl|NC_021856.1_prot_YP_008318379.1_120	*	*	*	*	*	*	*	*	*		*	*	*	*	*		*	*	*	*	*	*		*	*	*	*	*	*	*
11	11	0.189	*	*	*	*	*	*	*	*	*	*	*	*	*	*	*	*	*	*	*	*	*	*	*	*	*	*		*	*	*	*	*		*	*	*	*	*	*		*	*	*	*	*	*	*
25	25	0.282	lcl|MW419084.1_prot_QQO40618.1_190	lcl|MW419085.1_prot_QQO40884.1_190	lcl|MZ501260.1_prot_QZA69142.1_205	lcl|MZ501261.1_prot_QZA69422.1_205	lcl|MW419086.1_prot_QQO41135.1_181	lcl|MW419087.1_prot_QQO41412.1_197	lcl|MZ501262.1_prot_QZA69703.1_205	lcl|MZ501263.1_prot_QZA69990.1_204	lcl|MZ501265.1_prot_QZA70349.1_198	lcl|MF422185.1_prot_AUO79609.1_206	lcl|NC_048726.1_prot_YP_009840539.1_71	lcl|MG000860.1_prot_ATN94546.1_197	lcl|MW354667.1_prot_QRI44811.1_265	lcl|NC_048652.1_prot_YP_009832050.1_64	lcl|MN043730.1_prot_QDP43092.1_62	*	lcl|NC_021856.1_prot_YP_008318326.1_67	lcl|NC_042133.1_prot_YP_009625667.1_17	lcl|NC_022761.1_prot_YP_008770007.1_73	lcl|KY368639.1_prot_APZ82310.1_70	lcl|MT601270.1_prot_QMV48378.1_72	lcl|MT601271.1_prot_QMV48602.1_71	lcl|MW001214.1_prot_QPX71632.1_74	lcl|NC_011421.1_prot_YP_002300347.1_71	lcl|NC_019487.1_prot_YP_007003396.1_139	lcl|MZ751040.1_prot_UAV84343.1_73		*	*	*	*	*		*	*	*	*	*	*		*	*	*	*	*	*	*
26	26	0.335	lcl|MW419084.1_prot_QQO40580.1_152	lcl|MW419085.1_prot_QQO40846.1_152	lcl|MZ501260.1_prot_QZA69105.1_168	lcl|MZ501261.1_prot_QZA69385.1_168	lcl|MW419086.1_prot_QQO41097.1_143	lcl|MW419087.1_prot_QQO41374.1_159	lcl|MZ501262.1_prot_QZA69666.1_168	lcl|MZ501263.1_prot_QZA69953.1_167	lcl|MZ501265.1_prot_QZA70312.1_161	lcl|MF422185.1_prot_AUO79410.1_7	lcl|NC_048726.1_prot_YP_009840577.1_109	lcl|MG000860.1_prot_ATN94356.1_7	lcl|MW354667.1_prot_QRI44773.1_227	lcl|NC_048652.1_prot_YP_009832087.1_101	lcl|MN043730.1_prot_QDP43130.1_100	lcl|NC_022771.1_prot_YP_008771469.1_103	lcl|NC_021856.1_prot_YP_008318368.1_109	lcl|NC_042133.1_prot_YP_009625838.1_188	lcl|NC_022761.1_prot_YP_008770045.1_111	lcl|KY368639.1_prot_APZ82347.1_107	lcl|MT601270.1_prot_QMV48415.1_109	lcl|MT601271.1_prot_QMV48639.1_108	lcl|MW001214.1_prot_QPX71676.1_118	lcl|NC_011421.1_prot_YP_002300385.1_109	lcl|NC_019487.1_prot_YP_007003425.1_168	lcl|MZ751040.1_prot_UAV84379.1_109	putative DNA repair exonuclease	*	*	*	*	*		*	*	*	*	*	*		*	*	*	*	*	*	*
18	18	0.224	lcl|MW419084.1_prot_QQO40541.1_113	lcl|MW419085.1_prot_QQO40807.1_113	lcl|MZ501260.1_prot_QZA69069.1_132	lcl|MZ501261.1_prot_QZA69349.1_132	lcl|MW419086.1_prot_QQO41057.1_103	lcl|MW419087.1_prot_QQO41335.1_120	lcl|MZ501262.1_prot_QZA69629.1_131	lcl|MZ501263.1_prot_QZA69917.1_131	lcl|MZ501265.1_prot_QZA70276.1_125	lcl|MF422185.1_prot_AUO79446.1_43	lcl|NC_048726.1_prot_YP_009840616.1_148	lcl|MG000860.1_prot_ATN94390.1_41	lcl|MW354667.1_prot_QRI44729.1_183	lcl|NC_048652.1_prot_YP_009832118.1_132	lcl|MN043730.1_prot_QDP43164.1_134	lcl|NC_022771.1_prot_YP_008771510.1_144	lcl|NC_021856.1_prot_YP_008318402.1_143	lcl|NC_042133.1_prot_YP_009625803.1_153	*	*	*	*	*	*	*	*		*	*	*	*	*		*	*	*	*	*	*		*	*	*	*	*	*	*
7	7	0.886	*	*	*	*	*	*	*	*	*	*	*	*	*	*	*	*	*	*	lcl|NC_022761.1_prot_YP_008769978.1_44	lcl|KY368639.1_prot_APZ82282.1_42	lcl|MT601270.1_prot_QMV48348.1_42	lcl|MT601271.1_prot_QMV48574.1_43	lcl|MW001214.1_prot_QPX71601.1_43	lcl|NC_011421.1_prot_YP_002300320.1_44	*	lcl|MZ751040.1_prot_UAV84315.1_45		*	*	*	*	*		*	*	*	*	*	*		*	*	*	*	*	*	*
2	2	1	*	*	*	*	*	*	*	*	*	*	*	*	*	*	*	*	*	*	*	*	*	*	*	*	*	*		*	*	*	*	*		*	*	*	*	lcl|NC_001884.1_prot_NP_046650.1_98	lcl|KY030782.1_prot_APD21250.1_107		*	*	*	*	*	*	*
6	6	0.214	*	*	*	*	*	*	*	*	*	*	*	*	*	*	*	*	*	*	*	*	*	*	*	*	*	*		*	*	*	*	*		lcl|MZ969646.1_prot_UAW07973.1_154	lcl|MT601272.1_prot_QMV48838.1_84	lcl|MT601273.1_prot_QMV49012.1_83	lcl|MT601274.1_prot_QMV49190.1_87	lcl|NC_001884.1_prot_NP_046638.1_86	lcl|KY030782.1_prot_APD21238.1_95	tyrosine recombinase	*	*	*	*	*	*	*
7	7	0.689	*	*	*	*	*	*	*	*	*	*	*	*	*	*	*	*	*	*	lcl|NC_022761.1_prot_YP_008769967.1_33	lcl|KY368639.1_prot_APZ82271.1_31	lcl|MT601270.1_prot_QMV48336.1_30	lcl|MT601271.1_prot_QMV48562.1_31	lcl|MW001214.1_prot_QPX71590.1_32	lcl|NC_011421.1_prot_YP_002300308.1_32	*	lcl|MZ751040.1_prot_UAV84303.1_33		*	*	*	*	*		*	*	*	*	*	*		*	*	*	*	*	*	*
6	6	0.282	*	*	*	*	*	*	*	*	*	*	*	*	*	*	*	*	*	*	*	*	*	*	*	*	*	*		*	*	*	*	*		lcl|MZ969646.1_prot_UAW07972.1_153	lcl|MT601272.1_prot_QMV48839.1_85	lcl|MT601273.1_prot_QMV49013.1_84	lcl|MT601274.1_prot_QMV49191.1_88	lcl|NC_001884.1_prot_NP_046639.1_87	lcl|KY030782.1_prot_APD21239.1_96		*	*	*	*	*	*	*
5	5	0.799	*	*	*	*	*	*	*	*	*	*	*	*	*	*	*	*	*	*	*	*	*	*	*	*	*	*		*	*	*	*	*		lcl|MZ969646.1_prot_UAW07963.1_144	*	lcl|MT601273.1_prot_QMV49022.1_93	lcl|MT601274.1_prot_QMV49200.1_97	lcl|NC_001884.1_prot_NP_046649.1_97	lcl|KY030782.1_prot_APD21249.1_106		*	*	*	*	*	*	*
4	4	0.88	*	*	*	*	*	*	*	*	*	*	*	*	*	*	*	*	*	*	*	*	*	*	*	*	*	*		*	*	*	*	*		lcl|MZ969646.1_prot_UAW07966.1_147	lcl|MT601272.1_prot_QMV48845.1_91	*	*	lcl|NC_001884.1_prot_NP_046645.1_93	lcl|KY030782.1_prot_APD21245.1_102		*	*	*	*	*	*	*
7	7	0.861	*	*	*	*	*	*	*	*	*	*	*	*	*	*	*	*	*	*	lcl|NC_022761.1_prot_YP_008769966.1_32	lcl|KY368639.1_prot_APZ82270.1_30	lcl|MT601270.1_prot_QMV48335.1_29	lcl|MT601271.1_prot_QMV48561.1_30	lcl|MW001214.1_prot_QPX71589.1_31	lcl|NC_011421.1_prot_YP_002300307.1_31	*	lcl|MZ751040.1_prot_UAV84302.1_32		*	*	*	*	*		*	*	*	*	*	*		*	*	*	*	*	*	*
3	3	0.682	*	*	*	*	*	*	*	*	*	*	*	*	*	*	*	*	*	*	*	*	*	*	*	*	lcl|NC_019487.1_prot_YP_007003352.1_95	*		*	lcl|MN176227.1_prot_QFR56367.1_65	lcl|MN176228.1_prot_QFR56450.1_67	*	*		*	*	*	*	*	*		*	*	*	*	*	*	*
4	4	0.875	*	*	*	*	*	*	*	*	*	*	*	*	*	*	*	*	*	*	*	*	*	*	*	*	*	*		*	*	*	*	*		lcl|MZ969646.1_prot_UAW07961.1_142	*	*	lcl|MT601274.1_prot_QMV49202.1_99	lcl|NC_001884.1_prot_NP_046652.1_100	lcl|KY030782.1_prot_APD21252.1_109		*	*	*	*	*	*	*
4	4	0.767	*	*	*	*	*	*	*	*	*	*	*	*	*	*	*	*	*	*	*	*	*	*	*	*	lcl|NC_019487.1_prot_YP_007003353.1_96	*		*	*	lcl|MN176228.1_prot_QFR56448.1_65	*	*		*	*	*	*	*	*		*	*	*	*	*	*	*
3	3	0.973	*	*	*	*	*	*	*	*	*	*	*	*	*	*	*	*	*	*	*	*	*	*	*	*	*	*		*	*	*	*	*		*	*	lcl|MT601273.1_prot_QMV49026.1_97	*	lcl|NC_001884.1_prot_NP_046655.1_103	lcl|KY030782.1_prot_APD21254.1_111		*	*	*	*	*	*	*
2	2	1	*	*	*	*	*	*	*	*	*	*	*	*	*	*	*	*	*	*	*	*	*	*	*	*	*	*		*	*	*	*	*		*	*	*	*	lcl|NC_001884.1_prot_NP_046659.1_107	lcl|KY030782.1_prot_APD21257.1_114		*	*	*	*	*	*	*
6	6	0.749	*	*	*	*	*	*	*	*	*	*	*	*	*	*	*	*	*	*	*	*	*	*	*	*	lcl|NC_019487.1_prot_YP_007003486.1_229	*		*	*	*	*	*		*	*	*	*	*	*		*	*	*	*	*	*	*
6	6	0.862	*	*	*	*	*	*	*	*	*	*	*	*	*	*	*	*	*	*	*	*	*	*	*	*	*	*		*	*	*	*	*		lcl|MZ969646.1_prot_UAW07954.1_135	lcl|MT601272.1_prot_QMV48857.1_103	lcl|MT601273.1_prot_QMV49031.1_102	lcl|MT601274.1_prot_QMV49211.1_108	lcl|NC_001884.1_prot_NP_046662.1_110	lcl|KY030782.1_prot_APD21259.1_116		*	*	*	*	*	*	*
6	6	0.894	*	*	*	*	*	*	*	*	*	*	*	*	*	*	*	*	*	*	*	*	*	*	*	*	*	*		*	*	*	*	*		lcl|MZ969646.1_prot_UAW07953.1_134	lcl|MT601272.1_prot_QMV48858.1_104	lcl|MT601273.1_prot_QMV49032.1_103	lcl|MT601274.1_prot_QMV49212.1_109	lcl|NC_001884.1_prot_NP_046663.1_111	lcl|KY030782.1_prot_APD21260.1_117	YoqO family protein	*	*	*	*	*	*	*
6	6	0.889	*	*	*	*	*	*	*	*	*	*	*	*	*	*	*	*	*	*	*	*	*	*	*	*	*	*		*	*	*	*	*		lcl|MZ969646.1_prot_UAW07950.1_131	lcl|MT601272.1_prot_QMV48859.1_105	lcl|MT601273.1_prot_QMV49033.1_104	lcl|MT601274.1_prot_QMV49213.1_110	lcl|NC_001884.1_prot_NP_046664.1_112	lcl|KY030782.1_prot_APD21261.1_118		*	*	*	*	*	*	*
6	6	0.761	*	*	*	*	*	*	*	*	*	*	*	*	*	*	*	*	*	*	*	*	*	*	*	*	lcl|NC_019487.1_prot_YP_007003309.1_52	*		lcl|MN176219.1_prot_QFR56287.1_74	lcl|MN176227.1_prot_QFR56368.1_66	lcl|MN176228.1_prot_QFR56451.1_68	*	*		*	*	*	*	*	*		*	*	*	*	*	*	*
4	4	0.622	*	*	*	*	*	*	*	*	*	*	*	*	*	*	*	*	*	*	*	*	*	*	*	*	*	*		*	*	*	*	*		lcl|MZ969646.1_prot_UAW07947.1_128	lcl|MT601272.1_prot_QMV48860.1_106	*	*	lcl|NC_001884.1_prot_NP_046667.1_115	lcl|KY030782.1_prot_APD21262.1_119		*	*	*	*	*	*	*
6	6	0.503	*	*	*	*	*	*	*	*	*	*	*	*	*	*	*	*	*	*	*	*	*	*	*	*	lcl|NC_019487.1_prot_YP_007003354.1_97	*		lcl|MN176219.1_prot_QFR56286.1_73	*	*	*	*		*	*	*	*	*	*		*	*	*	*	*	*	*
4	4	0.679	*	*	*	*	*	*	*	*	*	*	*	*	*	*	*	*	*	*	*	*	*	*	*	*	*	*		*	*	*	*	*		*	*	lcl|MT601273.1_prot_QMV49036.1_107	lcl|MT601274.1_prot_QMV49216.1_113	lcl|NC_001884.1_prot_NP_046668.1_116	lcl|KY030782.1_prot_APD21265.1_122		*	*	*	*	*	*	*
7	7	0.886	*	*	*	*	*	*	*	*	*	*	*	*	*	*	*	*	*	*	lcl|NC_022761.1_prot_YP_008769982.1_48	lcl|KY368639.1_prot_APZ82286.1_46	lcl|MT601270.1_prot_QMV48352.1_46	lcl|MT601271.1_prot_QMV48578.1_47	lcl|MW001214.1_prot_QPX71605.1_47	lcl|NC_011421.1_prot_YP_002300324.1_48	*	lcl|MZ751040.1_prot_UAV84319.1_49		*	*	*	*	*		*	*	*	*	*	*		*	*	*	*	*	*	*
4	4	0.908	*	*	*	*	*	*	*	*	*	*	*	*	*	*	*	*	*	*	*	*	*	*	*	*	*	*		*	*	*	*	*		*	*	lcl|MT601273.1_prot_QMV48981.1_52	lcl|MT601274.1_prot_QMV49156.1_53	lcl|NC_001884.1_prot_NP_046612.1_60	lcl|KY030782.1_prot_APD21196.1_53		*	*	*	*	*	*	*
6	6	0.339	*	*	*	*	*	*	*	*	*	*	*	*	*	*	*	*	*	*	*	*	*	*	*	*	*	*		*	*	*	*	*		lcl|MZ969646.1_prot_UAW07829.1_10	lcl|MT601272.1_prot_QMV48807.1_53	lcl|MT601273.1_prot_QMV48982.1_53	lcl|MT601274.1_prot_QMV49157.1_54	lcl|NC_001884.1_prot_NP_046613.1_61	lcl|KY030782.1_prot_APD21197.1_54	putative protein YonK	*	*	*	*	*	*	*
5	5	0.703	*	*	*	*	*	*	*	*	*	*	*	*	*	*	*	*	*	*	*	*	*	*	*	*	*	*		*	*	*	*	*		*	lcl|MT601272.1_prot_QMV48812.1_58	lcl|MT601273.1_prot_QMV48984.1_55	lcl|MT601274.1_prot_QMV49160.1_57	lcl|NC_001884.1_prot_NP_046615.1_63	lcl|KY030782.1_prot_APD21203.1_60		*	*	*	*	*	*	*
6	6	0.554	*	*	*	*	*	*	*	*	*	*	*	*	*	*	*	*	*	*	*	*	*	*	*	*	*	*		*	*	*	*	*		lcl|MZ969646.1_prot_UAW07823.1_4	lcl|MT601272.1_prot_QMV48813.1_59	lcl|MT601273.1_prot_QMV48985.1_56	lcl|MT601274.1_prot_QMV49161.1_58	lcl|NC_001884.1_prot_NP_046616.1_64	lcl|KY030782.1_prot_APD21204.1_61	hypothetical protein	*	*	*	*	*	*	*
6	6	0.698	*	*	*	*	*	*	*	*	*	*	*	*	*	*	*	*	*	*	*	*	*	*	*	*	*	*		*	*	*	*	*		lcl|MZ969646.1_prot_UAW07998.1_179	lcl|MT601272.1_prot_QMV48815.1_61	lcl|MT601273.1_prot_QMV48987.1_58	lcl|MT601274.1_prot_QMV49163.1_60	lcl|NC_001884.1_prot_NP_046620.1_68	lcl|KY030782.1_prot_APD21211.1_68	hypothetical protein	*	*	*	*	*	*	*
6	6	0.533	*	*	*	*	*	*	*	*	*	*	*	*	*	*	*	*	*	*	*	*	*	*	*	*	*	*		*	*	*	*	*		lcl|MZ969646.1_prot_UAW07997.1_178	lcl|MT601272.1_prot_QMV48816.1_62	lcl|MT601273.1_prot_QMV48988.1_59	lcl|MT601274.1_prot_QMV49164.1_61	lcl|NC_001884.1_prot_NP_046621.1_69	lcl|KY030782.1_prot_APD21212.1_69	hypothetical protein	*	*	*	*	*	*	*
7	7	0.791	*	*	*	*	*	*	*	*	*	*	*	*	*	*	*	*	*	*	lcl|NC_022761.1_prot_YP_008769989.1_55	lcl|KY368639.1_prot_APZ82293.1_53	lcl|MT601270.1_prot_QMV48359.1_53	lcl|MT601271.1_prot_QMV48585.1_54	lcl|MW001214.1_prot_QPX71612.1_54	lcl|NC_011421.1_prot_YP_002300331.1_55	*	lcl|MZ751040.1_prot_UAV84326.1_56		*	*	*	*	*		*	*	*	*	*	*		*	*	*	*	*	*	*
3	3	0.929	*	*	*	*	*	*	*	*	*	*	*	*	*	*	*	*	*	*	*	*	*	*	*	*	*	*		*	*	*	*	*		lcl|MZ969646.1_prot_UAW07988.1_169	*	*	*	lcl|NC_001884.1_prot_NP_046624.1_72	lcl|KY030782.1_prot_APD21222.1_79		*	*	*	*	*	*	*
7	7	0.923	*	*	*	*	*	*	*	*	*	*	*	*	*	*	*	*	*	*	lcl|NC_022761.1_prot_YP_008769987.1_53	lcl|KY368639.1_prot_APZ82291.1_51	lcl|MT601270.1_prot_QMV48356.1_50	lcl|MT601271.1_prot_QMV48583.1_52	lcl|MW001214.1_prot_QPX71610.1_52	lcl|NC_011421.1_prot_YP_002300329.1_53	*	lcl|MZ751040.1_prot_UAV84324.1_54		*	*	*	*	*		*	*	*	*	*	*		*	*	*	*	*	*	*
7	7	0.931	*	*	*	*	*	*	*	*	*	*	*	*	*	*	*	*	*	*	lcl|NC_022761.1_prot_YP_008769986.1_52	lcl|KY368639.1_prot_APZ82290.1_50	lcl|MT601270.1_prot_QMV48355.1_49	lcl|MT601271.1_prot_QMV48582.1_51	lcl|MW001214.1_prot_QPX71609.1_51	lcl|NC_011421.1_prot_YP_002300328.1_52	*	lcl|MZ751040.1_prot_UAV84323.1_53		*	*	*	*	*		*	*	*	*	*	*		*	*	*	*	*	*	*
7	7	0.814	*	*	*	*	*	*	*	*	*	*	*	*	*	*	*	*	*	*	lcl|NC_022761.1_prot_YP_008769985.1_51	lcl|KY368639.1_prot_APZ82289.1_49	lcl|MT601270.1_prot_QMV48354.1_48	lcl|MT601271.1_prot_QMV48581.1_50	lcl|MW001214.1_prot_QPX71608.1_50	lcl|NC_011421.1_prot_YP_002300327.1_51	*	lcl|MZ751040.1_prot_UAV84322.1_52		*	*	*	*	*		*	*	*	*	*	*		*	*	*	*	*	*	*
7	7	0.741	*	*	*	*	*	*	*	*	*	*	*	*	*	*	*	*	*	*	lcl|NC_022761.1_prot_YP_008769984.1_50	lcl|KY368639.1_prot_APZ82288.1_48	lcl|MT601270.1_prot_QMV48353.1_47	lcl|MT601271.1_prot_QMV48580.1_49	lcl|MW001214.1_prot_QPX71607.1_49	lcl|NC_011421.1_prot_YP_002300326.1_50	*	lcl|MZ751040.1_prot_UAV84321.1_51		*	*	*	*	*		*	*	*	*	*	*		*	*	*	*	*	*	*
6	6	0.94	*	*	*	*	*	*	*	*	*	*	*	*	*	*	*	*	*	*	lcl|NC_022761.1_prot_YP_008769968.1_34	lcl|KY368639.1_prot_APZ82272.1_32	lcl|MT601270.1_prot_QMV48337.1_31	lcl|MT601271.1_prot_QMV48563.1_32	*	lcl|NC_011421.1_prot_YP_002300309.1_33	*	lcl|MZ751040.1_prot_UAV84304.1_34		*	*	*	*	*		*	*	*	*	*	*		*	*	*	*	*	*	*
7	7	0.684	*	*	*	*	*	*	*	*	*	*	*	*	*	*	*	*	*	*	lcl|NC_022761.1_prot_YP_008769981.1_47	lcl|KY368639.1_prot_APZ82285.1_45	lcl|MT601270.1_prot_QMV48351.1_45	lcl|MT601271.1_prot_QMV48577.1_46	lcl|MW001214.1_prot_QPX71604.1_46	lcl|NC_011421.1_prot_YP_002300323.1_47	*	lcl|MZ751040.1_prot_UAV84318.1_48		*	*	*	*	*		*	*	*	*	*	*		*	*	*	*	*	*	*
7	7	0.803	*	*	*	*	*	*	*	*	*	*	*	*	*	*	*	*	*	*	lcl|NC_022761.1_prot_YP_008769980.1_46	lcl|KY368639.1_prot_APZ82284.1_44	lcl|MT601270.1_prot_QMV48350.1_44	lcl|MT601271.1_prot_QMV48576.1_45	lcl|MW001214.1_prot_QPX71603.1_45	lcl|NC_011421.1_prot_YP_002300322.1_46	*	lcl|MZ751040.1_prot_UAV84317.1_47		*	*	*	*	*		*	*	*	*	*	*		*	*	*	*	*	*	*
6	6	0.612	*	*	*	*	*	*	*	*	*	*	*	*	*	*	*	*	*	*	*	*	*	*	*	*	*	*		*	*	*	*	*		lcl|MZ969646.1_prot_UAW07984.1_165	lcl|MT601272.1_prot_QMV48828.1_74	lcl|MT601273.1_prot_QMV49001.1_72	lcl|MT601274.1_prot_QMV49177.1_74	lcl|NC_001884.1_prot_NP_046627.1_75	lcl|KY030782.1_prot_APD21226.1_83		*	*	*	*	*	*	*
6	6	0.891	*	*	*	*	*	*	*	*	*	*	*	*	*	*	*	*	*	*	*	*	*	*	*	*	*	*		*	*	*	*	*		lcl|MZ969646.1_prot_UAW07983.1_164	lcl|MT601272.1_prot_QMV48829.1_75	lcl|MT601273.1_prot_QMV49002.1_73	lcl|MT601274.1_prot_QMV49178.1_75	lcl|NC_001884.1_prot_NP_046628.1_76	lcl|KY030782.1_prot_APD21227.1_84		*	*	*	*	*	*	*
4	4	0.873	*	*	*	*	*	*	*	*	*	*	*	*	*	*	*	*	*	*	*	*	*	*	*	*	*	*		*	*	*	*	*		lcl|MZ969646.1_prot_UAW07934.1_115	*	*	lcl|MT601274.1_prot_QMV49227.1_124	lcl|NC_001884.1_prot_NP_046679.1_127	lcl|KY030782.1_prot_APD21278.1_135		*	*	*	*	*	*	*
7	7	0.91	*	*	*	*	*	*	*	*	*	*	*	*	*	*	*	*	*	*	lcl|NC_022761.1_prot_YP_008769977.1_43	lcl|KY368639.1_prot_APZ82281.1_41	lcl|MT601270.1_prot_QMV48347.1_41	lcl|MT601271.1_prot_QMV48573.1_42	lcl|MW001214.1_prot_QPX71600.1_42	lcl|NC_011421.1_prot_YP_002300319.1_43	*	lcl|MZ751040.1_prot_UAV84314.1_44		*	*	*	*	*		*	*	*	*	*	*		*	*	*	*	*	*	*
5	5	0.893	*	*	*	*	*	*	*	*	*	*	*	*	*	*	*	*	*	*	*	*	*	*	*	*	*	*		*	*	*	*	*		lcl|MZ969646.1_prot_UAW07982.1_163	lcl|MT601272.1_prot_QMV48830.1_76	*	lcl|MT601274.1_prot_QMV49179.1_76	lcl|NC_001884.1_prot_NP_046629.1_77	lcl|KY030782.1_prot_APD21228.1_85		*	*	*	*	*	*	*
7	7	0.824	*	*	*	*	*	*	*	*	*	*	*	*	*	*	*	*	*	*	lcl|NC_022761.1_prot_YP_008769976.1_42	lcl|KY368639.1_prot_APZ82280.1_40	lcl|MT601270.1_prot_QMV48346.1_40	lcl|MT601271.1_prot_QMV48571.1_40	lcl|MW001214.1_prot_QPX71598.1_40	lcl|NC_011421.1_prot_YP_002300317.1_41	*	lcl|MZ751040.1_prot_UAV84313.1_42		*	*	*	*	*		*	*	*	*	*	*		*	*	*	*	*	*	*
7	7	0.853	*	*	*	*	*	*	*	*	*	*	*	*	*	*	*	*	*	*	lcl|NC_022761.1_prot_YP_008769974.1_40	lcl|KY368639.1_prot_APZ82278.1_38	lcl|MT601270.1_prot_QMV48344.1_38	lcl|MT601271.1_prot_QMV48569.1_38	lcl|MW001214.1_prot_QPX71596.1_38	lcl|NC_011421.1_prot_YP_002300315.1_39	*	lcl|MZ751040.1_prot_UAV84311.1_40		*	*	*	*	*		*	*	*	*	*	*		*	*	*	*	*	*	*
7	7	0.57	*	*	*	*	*	*	*	*	*	*	*	*	*	*	*	*	*	*	lcl|NC_022761.1_prot_YP_008769973.1_39	lcl|KY368639.1_prot_APZ82277.1_37	lcl|MT601270.1_prot_QMV48342.1_36	lcl|MT601271.1_prot_QMV48568.1_37	lcl|MW001214.1_prot_QPX71594.1_36	lcl|NC_011421.1_prot_YP_002300314.1_38	*	lcl|MZ751040.1_prot_UAV84309.1_39		*	*	*	*	*		*	*	*	*	*	*		*	*	*	*	*	*	*
6	6	0.357	*	*	*	*	*	*	*	*	*	*	*	*	*	*	*	*	*	*	*	*	*	*	*	*	*	*		*	*	*	*	*		lcl|MZ969646.1_prot_UAW07979.1_160	lcl|MT601272.1_prot_QMV48833.1_79	lcl|MT601273.1_prot_QMV49007.1_78	lcl|MT601274.1_prot_QMV49185.1_82	lcl|NC_001884.1_prot_NP_046633.1_81	lcl|KY030782.1_prot_APD21232.1_89	AimR family lysis-lysogeny pheromone receptor	*	*	*	*	*	*	*
6	6	0.927	*	*	*	*	*	*	*	*	*	*	*	*	*	*	*	*	*	*	lcl|NC_022761.1_prot_YP_008769971.1_37	lcl|KY368639.1_prot_APZ82275.1_35	lcl|MT601270.1_prot_QMV48339.1_33	lcl|MT601271.1_prot_QMV48566.1_35	*	lcl|NC_011421.1_prot_YP_002300312.1_36	*	lcl|MZ751040.1_prot_UAV84307.1_37		*	*	*	*	*		*	*	*	*	*	*		*	*	*	*	*	*	*
6	6	0.867	*	*	*	*	*	*	*	*	*	*	*	*	*	*	*	*	*	*	*	*	*	*	*	*	*	*		*	*	*	*	*		lcl|MZ969646.1_prot_UAW07898.1_79	lcl|MT601272.1_prot_QMV48907.1_153	lcl|MT601273.1_prot_QMV49083.1_154	lcl|MT601274.1_prot_QMV49262.1_159	lcl|NC_001884.1_prot_NP_046717.1_165	lcl|KY030782.1_prot_APD21316.1_173	dUTP diphosphatase	*	*	*	*	*	*	*
2	2	1	*	*	*	*	*	*	*	*	*	*	*	*	*	*	*	*	*	*	*	*	*	*	*	*	*	*		*	*	*	*	*		*	*	*	*	lcl|NC_001884.1_prot_NP_046692.1_140	lcl|KY030782.1_prot_APD21291.1_148		*	*	*	*	*	*	*
2	2	1	*	*	*	*	*	*	*	*	*	*	*	*	*	*	*	*	*	*	*	*	*	*	*	*	*	*		*	*	*	*	*		*	*	*	*	lcl|NC_001884.1_prot_NP_046694.1_142	lcl|KY030782.1_prot_APD21293.1_150		*	*	*	*	*	*	*
5	5	0.77	*	*	*	*	*	*	*	*	*	*	*	*	*	*	*	*	*	*	*	*	*	*	*	*	*	*		*	*	*	*	*		*	lcl|MT601272.1_prot_QMV48888.1_134	lcl|MT601273.1_prot_QMV49063.1_134	lcl|MT601274.1_prot_QMV49243.1_140	lcl|NC_001884.1_prot_NP_046695.1_143	lcl|KY030782.1_prot_APD21294.1_151		*	*	*	*	*	*	*
8	8	0.473	*	*	*	*	*	*	*	*	*	*	*	*	*	*	*	*	*	*	lcl|NC_022761.1_prot_YP_008770090.1_156	lcl|KY368639.1_prot_APZ82392.1_152	lcl|MT601270.1_prot_QMV48459.1_153	lcl|MT601271.1_prot_QMV48683.1_152	lcl|MW001214.1_prot_QPX71720.1_162	lcl|NC_011421.1_prot_YP_002300428.1_152	lcl|NC_019487.1_prot_YP_007003455.1_198	lcl|MZ751040.1_prot_UAV84421.1_151		*	*	*	*	*		*	*	*	*	*	*		*	*	*	*	*	*	*
8	8	0.425	*	*	*	*	*	*	*	*	*	*	*	*	*	*	*	*	*	*	lcl|NC_022761.1_prot_YP_008770082.1_148	lcl|KY368639.1_prot_APZ82383.1_143	lcl|MT601270.1_prot_QMV48450.1_144	lcl|MT601271.1_prot_QMV48674.1_143	lcl|MW001214.1_prot_QPX71711.1_153	lcl|NC_011421.1_prot_YP_002300420.1_144	lcl|NC_019487.1_prot_YP_007003449.1_192	lcl|MZ751040.1_prot_UAV84412.1_142		*	*	*	*	*		*	*	*	*	*	*		*	*	*	*	*	*	*
6	6	0.881	*	*	*	*	*	*	*	*	*	*	*	*	*	*	*	*	*	*	*	*	*	*	*	*	*	*		*	*	*	*	*		lcl|MZ969646.1_prot_UAW07921.1_102	lcl|MT601272.1_prot_QMV48889.1_135	lcl|MT601273.1_prot_QMV49064.1_135	lcl|MT601274.1_prot_QMV49244.1_141	lcl|NC_001884.1_prot_NP_046696.1_144	lcl|KY030782.1_prot_APD21295.1_152		*	*	*	*	*	*	*
6	6	0.818	*	*	*	*	*	*	*	*	*	*	*	*	*	*	*	*	*	*	*	*	*	*	*	*	*	*		*	*	*	*	*		lcl|MZ969646.1_prot_UAW07920.1_101	lcl|MT601272.1_prot_QMV48890.1_136	lcl|MT601273.1_prot_QMV49065.1_136	lcl|MT601274.1_prot_QMV49245.1_142	lcl|NC_001884.1_prot_NP_046697.1_145	lcl|KY030782.1_prot_APD21296.1_153		*	*	*	*	*	*	*
8	8	0.663	*	*	*	*	*	*	*	*	*	*	*	*	*	*	*	*	*	*	lcl|NC_022761.1_prot_YP_008770072.1_138	lcl|KY368639.1_prot_APZ82373.1_133	lcl|MT601270.1_prot_QMV48439.1_133	lcl|MT601271.1_prot_QMV48664.1_133	lcl|MW001214.1_prot_QPX71701.1_143	lcl|NC_011421.1_prot_YP_002300412.1_136	lcl|NC_019487.1_prot_YP_007003445.1_188	lcl|MZ751040.1_prot_UAV84405.1_135		*	*	*	*	*		*	*	*	*	*	*		*	*	*	*	*	*	*
2	2	1	*	*	*	*	*	*	*	*	*	*	*	*	*	*	*	*	*	*	*	*	*	*	*	*	*	*		*	*	*	*	*		*	*	*	*	lcl|NC_001884.1_prot_NP_046698.1_146	lcl|KY030782.1_prot_APD21297.1_154		*	*	*	*	*	*	*
8	8	0.472	*	*	*	*	*	*	*	*	*	*	*	*	*	*	*	*	*	*	lcl|NC_022761.1_prot_YP_008770058.1_124	lcl|KY368639.1_prot_APZ82359.1_119	lcl|MT601270.1_prot_QMV48427.1_121	lcl|MT601271.1_prot_QMV48651.1_120	lcl|MW001214.1_prot_QPX71688.1_130	lcl|NC_011421.1_prot_YP_002300398.1_122	lcl|NC_019487.1_prot_YP_007003440.1_183	lcl|MZ751040.1_prot_UAV84392.1_122		*	*	*	*	*		*	*	*	*	*	*		*	*	*	*	*	*	*
6	6	0.385	*	*	*	*	*	*	*	*	*	*	*	*	*	*	*	*	*	*	*	*	*	*	*	*	*	*		*	*	*	*	*		lcl|MZ969646.1_prot_UAW07915.1_96	lcl|MT601272.1_prot_QMV48898.1_144	lcl|MT601273.1_prot_QMV49071.1_142	lcl|MT601274.1_prot_QMV49252.1_149	lcl|NC_001884.1_prot_NP_046703.1_151	lcl|KY030782.1_prot_APD21302.1_159		*	*	*	*	*	*	*
6	6	0.469	*	*	*	*	*	*	*	*	*	*	*	*	*	*	*	*	*	*	*	*	*	*	*	*	*	*		*	*	*	*	*		lcl|MZ969646.1_prot_UAW07907.1_88	lcl|MT601272.1_prot_QMV48901.1_147	lcl|MT601273.1_prot_QMV49076.1_147	lcl|MT601274.1_prot_QMV49255.1_152	lcl|NC_001884.1_prot_NP_046711.1_159	lcl|KY030782.1_prot_APD21308.1_165		*	*	*	*	*	*	*
5	5	0.768	*	*	*	*	*	*	*	*	*	*	*	*	*	*	*	*	*	*	*	*	*	*	*	*	*	*		*	*	*	*	*		lcl|MZ969646.1_prot_UAW07904.1_85	lcl|MT601272.1_prot_QMV48903.1_149	*	lcl|MT601274.1_prot_QMV49257.1_154	lcl|NC_001884.1_prot_NP_046713.1_161	lcl|KY030782.1_prot_APD21310.1_167		*	*	*	*	*	*	*
8	8	0.385	*	*	*	*	*	*	*	*	*	*	*	*	*	*	*	*	*	*	lcl|NC_022761.1_prot_YP_008770053.1_119	lcl|KY368639.1_prot_APZ82354.1_114	lcl|MT601270.1_prot_QMV48422.1_116	lcl|MT601271.1_prot_QMV48646.1_115	lcl|MW001214.1_prot_QPX71683.1_125	lcl|NC_011421.1_prot_YP_002300393.1_117	lcl|NC_019487.1_prot_YP_007003429.1_172	lcl|MZ751040.1_prot_UAV84387.1_117		*	*	*	*	*		*	*	*	*	*	*		*	*	*	*	*	*	*
8	8	0.728	*	*	*	*	*	*	*	*	*	*	*	*	*	*	*	*	*	*	lcl|NC_022761.1_prot_YP_008770124.1_190	lcl|KY368639.1_prot_APZ82428.1_188	lcl|MT601270.1_prot_QMV48494.1_188	lcl|MT601271.1_prot_QMV48716.1_185	lcl|MW001214.1_prot_QPX71755.1_197	lcl|NC_011421.1_prot_YP_002300467.1_191	lcl|NC_019487.1_prot_YP_007003491.1_234	lcl|MZ751040.1_prot_UAV84455.1_185		*	*	*	*	*		*	*	*	*	*	*		*	*	*	*	*	*	*
4	4	0.906	*	*	*	*	*	*	*	*	*	*	*	*	*	*	*	*	*	*	*	*	*	*	*	*	*	*		*	*	*	*	*		*	*	lcl|MT601273.1_prot_QMV49084.1_155	lcl|MT601274.1_prot_QMV49263.1_160	lcl|NC_001884.1_prot_NP_046718.1_166	lcl|KY030782.1_prot_APD21317.1_174		*	*	*	*	*	*	*
4	4	0.832	*	*	*	*	*	*	*	*	*	*	*	*	*	*	*	*	*	*	*	*	*	*	*	*	*	*		*	*	*	*	*		*	*	lcl|MT601273.1_prot_QMV49085.1_156	lcl|MT601274.1_prot_QMV49264.1_161	lcl|NC_001884.1_prot_NP_046719.1_167	lcl|KY030782.1_prot_APD21318.1_175		*	*	*	*	*	*	*
6	6	0.838	*	*	*	*	*	*	*	*	*	*	*	*	*	*	*	*	*	*	*	*	*	*	*	*	*	*		*	*	*	*	*		lcl|MZ969646.1_prot_UAW07895.1_76	lcl|MT601272.1_prot_QMV48909.1_155	lcl|MT601273.1_prot_QMV49086.1_157	lcl|MT601274.1_prot_QMV49265.1_162	lcl|NC_001884.1_prot_NP_046720.1_168	lcl|KY030782.1_prot_APD21320.1_177		*	*	*	*	*	*	*
6	6	0.618	*	*	*	*	*	*	*	*	*	*	*	*	*	*	*	*	*	*	*	*	*	*	*	*	*	*		*	*	*	*	*		lcl|MZ969646.1_prot_UAW07894.1_75	lcl|MT601272.1_prot_QMV48910.1_156	lcl|MT601273.1_prot_QMV49087.1_158	lcl|MT601274.1_prot_QMV49266.1_163	lcl|NC_001884.1_prot_NP_046721.1_169	lcl|KY030782.1_prot_APD21322.1_179		*	*	*	*	*	*	*
6	6	0.658	*	*	*	*	*	*	*	*	*	*	*	*	*	*	*	*	*	*	*	*	*	*	*	*	*	*		*	*	*	*	*		lcl|MZ969646.1_prot_UAW07891.1_72	lcl|MT601272.1_prot_QMV48913.1_159	lcl|MT601273.1_prot_QMV49092.1_163	lcl|MT601274.1_prot_QMV49271.1_168	lcl|NC_001884.1_prot_NP_046722.1_170	lcl|KY030782.1_prot_APD21324.1_181		*	*	*	*	*	*	*
2	2	1	*	*	*	*	*	*	*	*	*	*	*	*	*	*	*	*	*	*	*	*	*	*	*	*	*	*		*	*	*	*	*		*	*	*	*	lcl|NC_001884.1_prot_NP_046726.1_174	lcl|KY030782.1_prot_APD21331.1_188		*	*	*	*	*	*	*
3	3	0.926	*	*	*	*	*	*	*	*	*	*	*	*	*	*	*	*	*	*	*	*	*	*	*	*	*	*		*	*	*	*	*		*	lcl|MT601272.1_prot_QMV48918.1_164	*	*	lcl|NC_001884.1_prot_NP_046727.1_175	lcl|KY030782.1_prot_APD21332.1_189		*	*	*	*	*	*	*
8	8	0.608	*	*	*	*	*	*	*	*	*	*	*	*	*	*	*	*	*	*	lcl|NC_022761.1_prot_YP_008770049.1_115	lcl|KY368639.1_prot_APZ82350.1_110	lcl|MT601270.1_prot_QMV48418.1_112	lcl|MT601271.1_prot_QMV48643.1_112	lcl|MW001214.1_prot_QPX71679.1_121	lcl|NC_011421.1_prot_YP_002300389.1_113	lcl|NC_019487.1_prot_YP_007003490.1_233	lcl|MZ751040.1_prot_UAV84383.1_113		*	*	*	*	*		*	*	*	*	*	*		*	*	*	*	*	*	*
3	3	0.963	*	*	*	*	*	*	*	*	*	*	*	*	*	*	*	*	*	*	*	*	*	*	*	*	*	*		*	*	*	*	*		*	lcl|MT601272.1_prot_QMV48919.1_165	*	*	lcl|NC_001884.1_prot_NP_046728.1_176	lcl|KY030782.1_prot_APD21333.1_190		*	*	*	*	*	*	*
2	2	1	*	*	*	*	*	*	*	*	*	*	*	*	*	*	*	*	*	*	*	*	*	*	*	*	*	*		*	*	*	*	*		*	*	*	*	lcl|NC_001884.1_prot_NP_046729.1_177	lcl|KY030782.1_prot_APD21334.1_191		*	*	*	*	*	*	*
3	3	0.649	*	*	*	*	*	*	*	*	*	*	*	*	*	*	*	*	*	*	*	*	*	*	*	*	*	*		*	*	*	*	*		*	lcl|MT601272.1_prot_QMV48921.1_167	*	*	lcl|NC_001884.1_prot_NP_046730.1_178	lcl|KY030782.1_prot_APD21335.1_192		*	*	*	*	*	*	*
3	3	0.861	*	*	*	*	*	*	*	*	*	*	*	*	*	*	*	*	*	*	*	*	*	*	*	*	*	*		*	*	*	*	*		*	lcl|MT601272.1_prot_QMV48923.1_169	*	*	lcl|NC_001884.1_prot_NP_046731.1_179	lcl|KY030782.1_prot_APD21336.1_193		*	*	*	*	*	*	*
2	2	1	*	*	*	*	*	*	*	*	*	*	*	*	*	*	*	*	*	*	*	*	*	*	*	*	*	*		*	*	*	*	*		*	lcl|MT601272.1_prot_QMV48825.1_71	*	*	*	lcl|KY030782.1_prot_APD21223.1_80		*	*	*	*	*	*	*
4	4	0.935	*	*	*	*	*	*	*	*	*	*	*	*	*	*	*	*	*	*	*	*	*	*	*	*	*	*		*	*	*	*	*		lcl|MZ969646.1_prot_UAW07931.1_112	*	*	lcl|MT601274.1_prot_QMV49230.1_127	lcl|NC_001884.1_prot_NP_046682.1_130	lcl|KY030782.1_prot_APD21281.1_138		*	*	*	*	*	*	*
5	5	0.646	*	*	*	*	*	*	*	*	*	*	*	*	*	*	*	*	*	*	*	*	*	*	*	*	lcl|NC_019487.1_prot_YP_007003313.1_56	*		lcl|MN176219.1_prot_QFR56249.1_36	*	*	*	*		*	*	*	*	*	*		*	*	*	*	*	*	*
2	2	1	*	*	*	*	*	*	*	*	*	*	*	*	*	*	*	*	*	*	*	*	*	*	*	*	lcl|NC_019487.1_prot_YP_007003286.1_29	*		*	*	*	*	*		*	lcl|MT601272.1_prot_QMV48819.1_65	*	*	*	*		*	*	*	*	*	*	*
6	6	0.576	*	*	*	*	*	*	*	*	*	*	*	*	*	*	*	*	*	*	*	*	*	*	*	*	*	*		*	*	*	*	*		lcl|MZ969646.1_prot_UAW07944.1_125	lcl|MT601272.1_prot_QMV48864.1_110	lcl|MT601273.1_prot_QMV49038.1_109	lcl|MT601274.1_prot_QMV49218.1_115	lcl|NC_001884.1_prot_NP_046670.1_118	lcl|KY030782.1_prot_APD21267.1_124	SOS response-associated peptidase	*	*	*	*	*	*	*
6	6	0.922	*	*	*	*	*	*	*	*	*	*	*	*	*	*	*	*	*	*	*	*	*	*	*	*	*	*		*	*	*	*	*		lcl|MZ969646.1_prot_UAW07943.1_124	lcl|MT601272.1_prot_QMV48865.1_111	lcl|MT601273.1_prot_QMV49039.1_110	lcl|MT601274.1_prot_QMV49219.1_116	lcl|NC_001884.1_prot_NP_046671.1_119	lcl|KY030782.1_prot_APD21270.1_127		*	*	*	*	*	*	*
6	6	0.868	*	*	*	*	*	*	*	*	*	*	*	*	*	*	*	*	*	*	*	*	*	*	*	*	*	*		*	*	*	*	*		lcl|MZ969646.1_prot_UAW07937.1_118	lcl|MT601272.1_prot_QMV48871.1_117	lcl|MT601273.1_prot_QMV49045.1_116	lcl|MT601274.1_prot_QMV49225.1_122	lcl|NC_001884.1_prot_NP_046676.1_124	lcl|KY030782.1_prot_APD21275.1_132		*	*	*	*	*	*	*
6	6	0.373	*	*	*	*	*	*	*	*	*	*	*	*	*	*	*	*	*	*	*	*	*	*	*	*	*	*		*	*	*	*	*		lcl|MZ969646.1_prot_UAW07935.1_116	lcl|MT601272.1_prot_QMV48872.1_118	lcl|MT601273.1_prot_QMV49046.1_117	lcl|MT601274.1_prot_QMV49226.1_123	lcl|NC_001884.1_prot_NP_046678.1_126	lcl|KY030782.1_prot_APD21277.1_134		*	*	*	*	*	*	*
3	3	0.75	*	*	*	*	*	*	*	*	*	*	*	*	*	*	*	*	*	*	*	*	*	*	*	*	lcl|NC_019487.1_prot_YP_007003288.1_31	*		*	*	*	*	*		*	*	lcl|MT601273.1_prot_QMV49021.1_92	lcl|MT601274.1_prot_QMV49199.1_96	*	*		*	*	*	*	*	*	*
5	5	0.9	*	*	*	*	*	*	*	*	*	*	*	*	*	*	*	*	*	*	*	*	*	*	*	*	*	*		*	*	*	*	*		*	lcl|MT601272.1_prot_QMV48803.1_49	lcl|MT601273.1_prot_QMV48977.1_48	lcl|MT601274.1_prot_QMV49152.1_49	lcl|NC_001884.1_prot_NP_046609.1_57	lcl|KY030782.1_prot_APD21193.1_50		*	*	*	*	*	*	*
3	3	0.99	*	*	*	*	*	*	*	*	*	*	*	*	*	*	*	*	*	*	*	*	*	*	*	*	lcl|NC_019487.1_prot_YP_007003272.1_15	*		*	*	*	*	*		*	*	lcl|MT601273.1_prot_QMV48990.1_61	lcl|MT601274.1_prot_QMV49166.1_63	*	*		*	*	*	*	*	*	*
4	4	0.937	*	*	*	*	*	*	*	*	*	*	*	*	*	*	*	*	*	*	*	*	*	*	*	*	*	*		*	*	*	*	*		lcl|MZ969646.1_prot_UAW07933.1_114	*	*	lcl|MT601274.1_prot_QMV49228.1_125	lcl|NC_001884.1_prot_NP_046680.1_128	lcl|KY030782.1_prot_APD21279.1_136		*	*	*	*	*	*	*
7	7	0.394	*	*	*	*	*	*	*	*	*	*	*	*	*	*	*	*	*	*	*	*	*	*	*	*	lcl|NC_019487.1_prot_YP_007003472.1_215	*		*	*	*	lcl|MH752385.1_prot_AYD80913.1_11	*		lcl|MZ969646.1_prot_UAW07911.1_92	*	lcl|MT601273.1_prot_QMV49073.1_144	*	lcl|NC_001884.1_prot_NP_046707.1_155	lcl|KY030782.1_prot_APD21306.1_163		*	*	*	*	*	*	*
6	6	0.613	*	*	*	*	*	*	*	*	*	*	*	*	*	*	*	*	*	*	*	*	*	*	*	*	lcl|NC_019487.1_prot_YP_007003386.1_129	*		*	*	*	*	*		lcl|MZ969646.1_prot_UAW07866.1_47	lcl|MT601272.1_prot_QMV48771.1_17	lcl|MT601273.1_prot_QMV48943.1_14	lcl|MT601274.1_prot_QMV49118.1_15	*	lcl|KY030782.1_prot_APD21158.1_15		*	*	*	*	*	*	*
4	4	0.933	*	*	*	*	*	*	*	*	*	*	*	*	*	*	*	*	*	*	*	*	*	*	*	*	*	*		*	*	*	*	*		lcl|MZ969646.1_prot_UAW07932.1_113	*	*	lcl|MT601274.1_prot_QMV49229.1_126	lcl|NC_001884.1_prot_NP_046681.1_129	lcl|KY030782.1_prot_APD21280.1_137		*	*	*	*	*	*	*
6	6	0.891	*	*	*	*	*	*	*	*	*	*	*	*	*	*	*	*	*	*	*	*	*	*	*	*	*	*		*	*	*	*	*		lcl|MZ969646.1_prot_UAW07945.1_126	lcl|MT601272.1_prot_QMV48863.1_109	lcl|MT601273.1_prot_QMV49037.1_108	lcl|MT601274.1_prot_QMV49217.1_114	lcl|NC_001884.1_prot_NP_046669.1_117	lcl|KY030782.1_prot_APD21266.1_123	ATP-dependent DNA ligase	*	*	*	*	*	*	*
4	4	0.947	*	*	*	*	*	*	*	*	*	*	*	*	*	*	*	*	*	*	*	*	*	*	*	*	*	*		*	*	*	*	*		lcl|MZ969646.1_prot_UAW07930.1_111	*	*	lcl|MT601274.1_prot_QMV49231.1_128	lcl|NC_001884.1_prot_NP_046683.1_131	lcl|KY030782.1_prot_APD21282.1_139		*	*	*	*	*	*	*
6	6	0.389	*	*	*	*	*	*	*	*	*	*	*	*	*	*	*	*	*	*	*	*	*	*	*	*	*	*		*	*	*	*	*		lcl|MZ969646.1_prot_UAW07929.1_110	lcl|MT601272.1_prot_QMV48878.1_124	lcl|MT601273.1_prot_QMV49052.1_123	lcl|MT601274.1_prot_QMV49232.1_129	lcl|NC_001884.1_prot_NP_046684.1_132	lcl|KY030782.1_prot_APD21283.1_140	ssDNA specific exonuclease	*	*	*	*	*	*	*
4	4	0.941	*	*	*	*	*	*	*	*	*	*	*	*	*	*	*	*	*	*	*	*	*	*	*	*	*	*		*	*	*	*	*		lcl|MZ969646.1_prot_UAW07928.1_109	*	*	lcl|MT601274.1_prot_QMV49233.1_130	lcl|NC_001884.1_prot_NP_046685.1_133	lcl|KY030782.1_prot_APD21284.1_141		*	*	*	*	*	*	*
2	2	1	*	*	*	*	*	*	*	*	*	*	*	*	*	*	*	*	*	*	*	*	*	*	lcl|MW001214.1_prot_QPX71757.1_199	*	lcl|NC_019487.1_prot_YP_007003266.1_9	*		*	*	*	*	*		*	*	*	*	*	*		*	*	*	*	*	*	*
5	5	0.849	*	*	*	*	*	*	*	*	*	*	*	*	*	*	*	*	*	*	*	*	*	*	*	*	*	*		*	*	*	*	*		*	lcl|MT601272.1_prot_QMV48881.1_127	lcl|MT601273.1_prot_QMV49055.1_126	lcl|MT601274.1_prot_QMV49235.1_132	lcl|NC_001884.1_prot_NP_046687.1_135	lcl|KY030782.1_prot_APD21286.1_143		*	*	*	*	*	*	*
5	5	0.867	*	*	*	*	*	*	*	*	*	*	*	*	*	*	*	*	*	*	*	*	*	*	*	*	*	*		*	*	*	*	*		*	lcl|MT601272.1_prot_QMV48882.1_128	lcl|MT601273.1_prot_QMV49056.1_127	lcl|MT601274.1_prot_QMV49236.1_133	lcl|NC_001884.1_prot_NP_046688.1_136	lcl|KY030782.1_prot_APD21287.1_144		*	*	*	*	*	*	*
6	6	0.835	*	*	*	*	*	*	*	*	*	*	*	*	*	*	*	*	*	*	*	*	*	*	*	*	*	*		*	*	*	*	*		lcl|MZ969646.1_prot_UAW07926.1_107	lcl|MT601272.1_prot_QMV48883.1_129	lcl|MT601273.1_prot_QMV49057.1_128	lcl|MT601274.1_prot_QMV49237.1_134	lcl|NC_001884.1_prot_NP_046689.1_137	lcl|KY030782.1_prot_APD21288.1_145		*	*	*	*	*	*	*
2	2	1	*	*	*	*	*	*	*	*	*	*	*	*	*	*	*	*	lcl|NC_021856.1_prot_YP_008318458.1_199	*	*	*	*	*	*	*	lcl|NC_019487.1_prot_YP_007003307.1_50	*		*	*	*	*	*		*	*	*	*	*	*		*	*	*	*	*	*	*
6	6	0.886	*	*	*	*	*	*	*	*	*	*	*	*	*	*	*	*	*	*	*	*	*	*	*	*	*	*		*	*	*	*	*		lcl|MZ969646.1_prot_UAW07925.1_106	lcl|MT601272.1_prot_QMV48884.1_130	lcl|MT601273.1_prot_QMV49058.1_129	lcl|MT601274.1_prot_QMV49238.1_135	lcl|NC_001884.1_prot_NP_046690.1_138	lcl|KY030782.1_prot_APD21289.1_146		*	*	*	*	*	*	*
3	3	0.887	*	*	*	*	*	*	*	*	*	*	*	*	*	*	*	*	*	*	*	*	lcl|MT601270.1_prot_QMV48497.1_191	*	lcl|MW001214.1_prot_QPX71759.1_201	*	lcl|NC_019487.1_prot_YP_007003492.1_235	*		*	*	*	*	*		*	*	*	*	*	*		*	*	*	*	*	*	*
5	5	0.894	*	*	*	*	*	*	*	*	*	*	*	*	*	*	*	*	*	*	*	*	lcl|MT601270.1_prot_QMV48492.1_186	lcl|MT601271.1_prot_QMV48715.1_184	lcl|MW001214.1_prot_QPX71754.1_196	lcl|NC_011421.1_prot_YP_002300464.1_188	lcl|NC_019487.1_prot_YP_007003301.1_44	*		*	*	*	*	*		*	*	*	*	*	*		*	*	*	*	*	*	*
6	6	0.866	*	*	*	*	*	*	*	*	*	*	*	*	*	*	*	*	*	*	*	*	*	*	*	*	*	*		*	*	*	*	*		lcl|MZ969646.1_prot_UAW07924.1_105	lcl|MT601272.1_prot_QMV48885.1_131	lcl|MT601273.1_prot_QMV49059.1_130	lcl|MT601274.1_prot_QMV49239.1_136	lcl|NC_001884.1_prot_NP_046691.1_139	lcl|KY030782.1_prot_APD21290.1_147		*	*	*	*	*	*	*
4	4	0.753	*	*	*	*	*	*	*	*	*	*	*	*	*	*	*	*	*	*	*	*	lcl|MT601270.1_prot_QMV48361.1_55	lcl|MT601271.1_prot_QMV48587.1_56	lcl|MW001214.1_prot_QPX71614.1_56	*	lcl|NC_019487.1_prot_YP_007003342.1_85	*		*	*	*	*	*		*	*	*	*	*	*		*	*	*	*	*	*	*
6	6	0.928	*	*	*	*	*	*	*	*	*	*	*	*	*	*	*	*	*	*	lcl|NC_022761.1_prot_YP_008769996.1_62	*	lcl|MT601270.1_prot_QMV48368.1_62	lcl|MT601271.1_prot_QMV48593.1_62	lcl|MW001214.1_prot_QPX71622.1_64	lcl|NC_011421.1_prot_YP_002300337.1_61	*	lcl|MZ751040.1_prot_UAV84333.1_63		*	*	*	*	*		*	*	*	*	*	*		*	*	*	*	*	*	*
7	7	0.903	*	*	*	*	*	*	*	*	*	*	*	*	*	*	*	*	*	*	lcl|NC_022761.1_prot_YP_008770069.1_135	lcl|KY368639.1_prot_APZ82370.1_130	lcl|MT601270.1_prot_QMV48436.1_130	lcl|MT601271.1_prot_QMV48661.1_130	lcl|MW001214.1_prot_QPX71697.1_139	lcl|NC_011421.1_prot_YP_002300409.1_133	*	lcl|MZ751040.1_prot_UAV84402.1_132		*	*	*	*	*		*	*	*	*	*	*		*	*	*	*	*	*	*
7	7	0.723	*	*	*	*	*	*	*	*	*	*	*	*	*	*	*	*	*	*	lcl|NC_022761.1_prot_YP_008770070.1_136	lcl|KY368639.1_prot_APZ82371.1_131	lcl|MT601270.1_prot_QMV48437.1_131	lcl|MT601271.1_prot_QMV48662.1_131	lcl|MW001214.1_prot_QPX71698.1_140	lcl|NC_011421.1_prot_YP_002300410.1_134	*	lcl|MZ751040.1_prot_UAV84403.1_133		*	*	*	*	*		*	*	*	*	*	*		*	*	*	*	*	*	*
7	7	0.937	*	*	*	*	*	*	*	*	*	*	*	*	*	*	*	*	*	*	lcl|NC_022761.1_prot_YP_008770071.1_137	lcl|KY368639.1_prot_APZ82372.1_132	lcl|MT601270.1_prot_QMV48438.1_132	lcl|MT601271.1_prot_QMV48663.1_132	lcl|MW001214.1_prot_QPX71699.1_141	lcl|NC_011421.1_prot_YP_002300411.1_135	*	lcl|MZ751040.1_prot_UAV84404.1_134		*	*	*	*	*		*	*	*	*	*	*		*	*	*	*	*	*	*
2	2	1	*	*	*	*	*	*	*	*	*	*	*	lcl|MG000860.1_prot_ATN94529.1_180	*	*	*	*	lcl|NC_021856.1_prot_YP_008318390.1_131	*	*	*	*	*	*	*	*	*		*	*	*	*	*		*	*	*	*	*	*		*	*	*	*	*	*	*
2	2	1	*	*	*	*	*	*	*	*	*	*	*	lcl|MG000860.1_prot_ATN94545.1_196	*	*	*	*	lcl|NC_021856.1_prot_YP_008318291.1_32	*	*	*	*	*	*	*	*	*		*	*	*	*	*		*	*	*	*	*	*		*	*	*	*	*	*	*
2	2	1	*	*	*	*	*	*	*	*	*	*	*	*	*	*	*	*	*	*	lcl|NC_022761.1_prot_YP_008770047.1_113	*	*	*	*	lcl|NC_011421.1_prot_YP_002300387.1_111	*	*		*	*	*	*	*		*	*	*	*	*	*		*	*	*	*	*	*	*
3	3	0.965	*	*	*	*	*	*	*	*	*	*	*	*	*	*	*	*	*	*	lcl|NC_022761.1_prot_YP_008770135.1_201	*	*	*	lcl|MW001214.1_prot_QPX71767.1_209	lcl|NC_011421.1_prot_YP_002300479.1_203	*	*		*	*	*	*	*		*	*	*	*	*	*		*	*	*	*	*	*	*
5	5	0.899	*	*	*	*	*	*	*	*	*	*	*	*	*	*	*	*	*	*	lcl|NC_022761.1_prot_YP_008770046.1_112	*	*	lcl|MT601271.1_prot_QMV48640.1_109	lcl|MW001214.1_prot_QPX71677.1_119	lcl|NC_011421.1_prot_YP_002300386.1_110	*	lcl|MZ751040.1_prot_UAV84380.1_110		*	*	*	*	*		*	*	*	*	*	*		*	*	*	*	*	*	*
3	3	0.884	*	*	*	*	*	*	*	*	*	*	*	*	*	*	*	*	*	*	*	lcl|KY368639.1_prot_APZ82300.1_60	lcl|MT601270.1_prot_QMV48367.1_61	*	lcl|MW001214.1_prot_QPX71621.1_63	*	*	*		*	*	*	*	*		*	*	*	*	*	*		*	*	*	*	*	*	*
4	4	0.808	*	*	*	*	*	*	*	*	*	*	*	*	*	*	*	*	*	*	lcl|NC_022761.1_prot_YP_008769995.1_61	*	*	lcl|MT601271.1_prot_QMV48592.1_61	*	lcl|NC_011421.1_prot_YP_002300336.1_60	*	lcl|MZ751040.1_prot_UAV84332.1_62		*	*	*	*	*		*	*	*	*	*	*		*	*	*	*	*	*	*
7	7	0.673	*	*	*	*	*	*	*	*	*	*	*	*	*	*	*	*	*	*	lcl|NC_022761.1_prot_YP_008770073.1_139	lcl|KY368639.1_prot_APZ82374.1_134	lcl|MT601270.1_prot_QMV48440.1_134	lcl|MT601271.1_prot_QMV48665.1_134	lcl|MW001214.1_prot_QPX71702.1_144	lcl|NC_011421.1_prot_YP_002300413.1_137	*	lcl|MZ751040.1_prot_UAV84406.1_136		*	*	*	*	*		*	*	*	*	*	*		*	lcl|MN176220.1_prot_QFG05185.1_41	lcl|MN176221.1_prot_QFG05270.1_41	lcl|MN176230.1_prot_QFR56509.1_43	lcl|MZ501264.1_prot_QZA70113.1_43	lcl|MN176231.1_prot_QFG05883.1_43	lcl|MW394467.1_prot_QQO40389.1_43
5	5	0.48	*	*	*	*	*	*	*	*	*	*	*	*	*	*	*	*	*	*	lcl|NC_022761.1_prot_YP_008770134.1_200	lcl|KY368639.1_prot_APZ82438.1_198	*	lcl|MT601271.1_prot_QMV48726.1_195	*	lcl|NC_011421.1_prot_YP_002300478.1_202	*	lcl|MZ751040.1_prot_UAV84466.1_196		*	*	*	*	*		*	*	*	*	*	*		*	*	*	*	*	*	*
2	2	1	*	*	*	*	*	*	*	*	*	*	*	*	*	*	*	*	*	*	lcl|NC_022761.1_prot_YP_008770133.1_199	lcl|KY368639.1_prot_APZ82437.1_197	*	*	*	*	*	*		*	*	*	*	*		*	*	*	*	*	*		*	*	*	*	*	*	*
7	7	0.888	*	*	*	*	*	*	*	*	*	*	*	*	*	*	*	*	*	*	lcl|NC_022761.1_prot_YP_008770132.1_198	lcl|KY368639.1_prot_APZ82436.1_196	lcl|MT601270.1_prot_QMV48503.1_197	lcl|MT601271.1_prot_QMV48725.1_194	lcl|MW001214.1_prot_QPX71765.1_207	lcl|NC_011421.1_prot_YP_002300477.1_201	*	lcl|MZ751040.1_prot_UAV84465.1_195		*	*	*	*	*		*	*	*	*	*	*		*	*	*	*	*	*	*
7	7	0.888	*	*	*	*	*	*	*	*	*	*	*	*	*	*	*	*	*	*	lcl|NC_022761.1_prot_YP_008770131.1_197	lcl|KY368639.1_prot_APZ82434.1_194	lcl|MT601270.1_prot_QMV48501.1_195	lcl|MT601271.1_prot_QMV48723.1_192	lcl|MW001214.1_prot_QPX71763.1_205	lcl|NC_011421.1_prot_YP_002300475.1_199	*	lcl|MZ751040.1_prot_UAV84462.1_192		*	*	*	*	*		*	*	*	*	*	*		*	*	*	*	*	*	*
7	7	0.801	*	*	*	*	*	*	*	*	*	*	*	*	*	*	*	*	*	*	lcl|NC_022761.1_prot_YP_008770129.1_195	lcl|KY368639.1_prot_APZ82432.1_192	lcl|MT601270.1_prot_QMV48499.1_193	lcl|MT601271.1_prot_QMV48721.1_190	lcl|MW001214.1_prot_QPX71761.1_203	lcl|NC_011421.1_prot_YP_002300472.1_196	*	lcl|MZ751040.1_prot_UAV84460.1_190		*	*	*	*	*		*	*	*	*	*	*		*	lcl|MN176220.1_prot_QFG05215.1_72	lcl|MN176221.1_prot_QFG05300.1_72	lcl|MN176230.1_prot_QFR56538.1_73	*	*	*
7	7	0.931	*	*	*	*	*	*	*	*	*	*	*	*	*	*	*	*	*	*	lcl|NC_022761.1_prot_YP_008770068.1_134	lcl|KY368639.1_prot_APZ82369.1_129	lcl|MT601270.1_prot_QMV48435.1_129	lcl|MT601271.1_prot_QMV48660.1_129	lcl|MW001214.1_prot_QPX71696.1_138	lcl|NC_011421.1_prot_YP_002300408.1_132	*	lcl|MZ751040.1_prot_UAV84401.1_131		*	*	*	*	*		*	*	*	*	*	*		*	*	*	*	*	*	*
2	2	1	*	*	*	*	*	*	*	*	*	*	*	*	*	*	*	*	*	*	*	*	lcl|MT601270.1_prot_QMV48491.1_185	*	*	lcl|NC_011421.1_prot_YP_002300463.1_187	*	*		*	*	*	*	*		*	*	*	*	*	*		*	*	*	*	*	*	*
2	2	1	*	*	*	*	*	*	*	*	*	*	*	*	*	*	*	*	*	*	*	*	lcl|MT601270.1_prot_QMV48475.1_169	*	lcl|MW001214.1_prot_QPX71737.1_179	*	*	*		*	*	*	*	*		*	*	*	*	*	*		*	*	*	*	*	*	*
7	7	0.941	*	*	*	*	*	*	*	*	*	*	*	*	*	*	*	*	*	*	lcl|NC_022761.1_prot_YP_008770066.1_132	lcl|KY368639.1_prot_APZ82367.1_127	lcl|MT601270.1_prot_QMV48433.1_127	lcl|MT601271.1_prot_QMV48658.1_127	lcl|MW001214.1_prot_QPX71694.1_136	lcl|NC_011421.1_prot_YP_002300406.1_130	*	lcl|MZ751040.1_prot_UAV84399.1_129		*	*	*	*	*		*	*	*	*	*	*		*	*	*	*	*	*	*
2	2	1	*	*	*	*	*	*	*	*	*	*	*	*	*	*	*	*	*	*	*	*	lcl|MT601270.1_prot_QMV48343.1_37	*	lcl|MW001214.1_prot_QPX71595.1_37	*	*	*		*	*	*	*	*		*	*	*	*	*	*		*	*	*	*	*	*	*
3	3	0.978	*	*	*	*	*	*	*	*	*	*	*	*	*	*	*	*	*	*	*	*	*	lcl|MT601271.1_prot_QMV48572.1_41	lcl|MW001214.1_prot_QPX71599.1_41	*	*	lcl|MZ751040.1_prot_UAV84310.1_43		*	*	*	*	*		*	*	*	*	*	*		*	*	*	*	*	*	*
3	3	0.691	*	*	*	*	*	*	*	*	*	*	*	*	*	*	*	*	*	*	*	*	lcl|MT601270.1_prot_QMV48502.1_196	*	*	lcl|NC_011421.1_prot_YP_002300476.1_200	*	lcl|MZ751040.1_prot_UAV84463.1_193		*	*	*	*	*		*	*	*	*	*	*		*	*	*	*	*	*	*
7	7	0.788	*	*	*	*	*	*	*	*	*	*	*	*	*	*	*	*	*	*	lcl|NC_022761.1_prot_YP_008770067.1_133	lcl|KY368639.1_prot_APZ82368.1_128	lcl|MT601270.1_prot_QMV48434.1_128	lcl|MT601271.1_prot_QMV48659.1_128	lcl|MW001214.1_prot_QPX71695.1_137	lcl|NC_011421.1_prot_YP_002300407.1_131	*	lcl|MZ751040.1_prot_UAV84400.1_130		*	*	*	*	*		*	*	*	*	*	*		*	*	*	*	*	*	*
3	3	0.872	*	*	*	*	*	*	*	*	*	*	*	*	*	*	*	*	*	*	*	*	lcl|MT601270.1_prot_QMV48416.1_110	lcl|MT601271.1_prot_QMV48641.1_110	*	*	*	lcl|MZ751040.1_prot_UAV84381.1_111		*	*	*	*	*		*	*	*	*	*	*		*	*	*	lcl|MN176230.1_prot_QFR56542.1_77	lcl|MZ501264.1_prot_QZA70145.1_76	lcl|MN176231.1_prot_QFG05915.1_76	lcl|MW394467.1_prot_QQO40424.1_78
7	7	0.924	*	*	*	*	*	*	*	*	*	*	*	*	*	*	*	*	*	*	lcl|NC_022761.1_prot_YP_008770074.1_140	lcl|KY368639.1_prot_APZ82375.1_135	lcl|MT601270.1_prot_QMV48441.1_135	lcl|MT601271.1_prot_QMV48666.1_135	lcl|MW001214.1_prot_QPX71703.1_145	lcl|NC_011421.1_prot_YP_002300414.1_138	*	lcl|MZ751040.1_prot_UAV84407.1_137		*	*	*	*	*		*	*	*	*	*	*		*	*	*	*	*	*	*
5	5	0.736	*	*	*	*	*	*	*	*	*	*	*	*	*	*	*	*	*	*	*	*	*	*	lcl|MW001214.1_prot_QPX71764.1_206	*	*	lcl|MZ751040.1_prot_UAV84464.1_194		*	*	*	*	*		lcl|MZ969646.1_prot_UAW07962.1_143	*	*	*	lcl|NC_001884.1_prot_NP_046651.1_99	lcl|KY030782.1_prot_APD21251.1_108		*	*	*	*	*	*	*
2	2	1	*	*	*	*	*	*	*	*	*	*	*	*	*	*	*	*	*	*	*	lcl|KY368639.1_prot_APZ82435.1_195	*	lcl|MT601271.1_prot_QMV48724.1_193	*	*	*	*		*	*	*	*	*		*	*	*	*	*	*		*	*	*	*	*	*	*
3	3	0.951	*	*	*	*	*	*	*	*	*	*	*	*	*	*	*	*	*	*	*	lcl|KY368639.1_prot_APZ82427.1_187	*	*	*	lcl|NC_011421.1_prot_YP_002300466.1_190	*	lcl|MZ751040.1_prot_UAV84454.1_184		*	*	*	*	*		*	*	*	*	*	*		*	*	*	*	*	*	*
2	2	1	*	*	*	*	*	*	*	*	*	*	*	*	*	*	*	*	*	*	*	lcl|KY368639.1_prot_APZ82405.1_165	*	*	*	*	*	lcl|MZ751040.1_prot_UAV84433.1_163		*	*	*	*	*		*	*	*	*	*	*		*	*	*	*	*	*	*
2	2	1	*	*	*	*	*	*	*	*	*	*	*	*	*	*	*	*	*	*	*	lcl|KY368639.1_prot_APZ82297.1_57	*	*	*	*	*	lcl|MZ751040.1_prot_UAV84330.1_60		*	*	*	*	*		*	*	*	*	*	*		*	*	*	*	*	*	*
5	5	0.769	*	*	*	*	*	*	*	*	*	*	*	*	*	*	*	*	*	*	*	lcl|KY368639.1_prot_APZ82415.1_175	lcl|MT601270.1_prot_QMV48481.1_175	lcl|MT601271.1_prot_QMV48704.1_173	lcl|MW001214.1_prot_QPX71743.1_185	*	*	lcl|MZ751040.1_prot_UAV84443.1_173		*	*	*	*	*		*	*	*	*	*	*		*	*	*	*	*	*	*
5	5	0.803	*	*	*	*	*	*	*	*	*	*	*	*	*	*	*	*	*	*	*	lcl|KY368639.1_prot_APZ82388.1_148	lcl|MT601270.1_prot_QMV48455.1_149	lcl|MT601271.1_prot_QMV48679.1_148	lcl|MW001214.1_prot_QPX71716.1_158	*	*	lcl|MZ751040.1_prot_UAV84417.1_147		*	*	*	*	*		*	*	*	*	*	*		*	*	*	*	*	*	*
7	7	0.651	*	*	*	*	*	*	*	*	*	*	*	*	*	*	*	*	*	*	lcl|NC_022761.1_prot_YP_008770093.1_159	lcl|KY368639.1_prot_APZ82395.1_155	lcl|MT601270.1_prot_QMV48462.1_156	lcl|MT601271.1_prot_QMV48686.1_155	lcl|MW001214.1_prot_QPX71723.1_165	lcl|NC_011421.1_prot_YP_002300431.1_155	*	lcl|MZ751040.1_prot_UAV84424.1_154		*	*	*	*	*		*	*	*	*	*	*		*	*	*	*	*	*	*
6	6	0.492	*	*	*	*	*	*	*	*	*	*	*	*	*	*	*	*	*	*	lcl|NC_022761.1_prot_YP_008770104.1_170	lcl|KY368639.1_prot_APZ82407.1_167	lcl|MT601270.1_prot_QMV48473.1_167	lcl|MT601271.1_prot_QMV48696.1_165	*	lcl|NC_011421.1_prot_YP_002300442.1_166	*	lcl|MZ751040.1_prot_UAV84435.1_165		*	*	*	*	*		*	*	*	*	*	*		*	*	*	*	*	*	*
6	6	0.619	*	*	*	*	*	*	*	*	*	*	*	*	*	*	*	*	*	*	lcl|NC_022761.1_prot_YP_008770103.1_169	lcl|KY368639.1_prot_APZ82406.1_166	lcl|MT601270.1_prot_QMV48471.1_165	lcl|MT601271.1_prot_QMV48694.1_163	lcl|MW001214.1_prot_QPX71735.1_177	lcl|NC_011421.1_prot_YP_002300441.1_165	*	*		*	*	*	*	*		*	*	*	*	*	*		*	*	*	*	*	*	*
13	13	0.411	*	*	*	*	*	*	*	*	*	*	*	*	*	*	*	*	*	*	lcl|NC_022761.1_prot_YP_008770102.1_168	lcl|KY368639.1_prot_APZ82404.1_164	lcl|MT601270.1_prot_QMV48470.1_164	lcl|MT601271.1_prot_QMV48693.1_162	lcl|MW001214.1_prot_QPX71734.1_176	lcl|NC_011421.1_prot_YP_002300440.1_164	*	lcl|MZ751040.1_prot_UAV84432.1_162		*	*	*	*	*		lcl|MZ969646.1_prot_UAW07888.1_69	lcl|MT601272.1_prot_QMV48915.1_161	lcl|MT601273.1_prot_QMV49095.1_166	lcl|MT601274.1_prot_QMV49273.1_170	lcl|NC_001884.1_prot_NP_046724.1_172	lcl|KY030782.1_prot_APD21330.1_187		*	*	*	*	*	*	*
7	7	0.849	*	*	*	*	*	*	*	*	*	*	*	*	*	*	*	*	*	*	lcl|NC_022761.1_prot_YP_008770099.1_165	lcl|KY368639.1_prot_APZ82401.1_161	lcl|MT601270.1_prot_QMV48467.1_161	lcl|MT601271.1_prot_QMV48690.1_159	lcl|MW001214.1_prot_QPX71730.1_172	lcl|NC_011421.1_prot_YP_002300437.1_161	*	lcl|MZ751040.1_prot_UAV84429.1_159		*	*	*	*	*		*	*	*	*	*	*		*	*	*	*	*	*	*
7	7	0.806	*	*	*	*	*	*	*	*	*	*	*	*	*	*	*	*	*	*	lcl|NC_022761.1_prot_YP_008770098.1_164	lcl|KY368639.1_prot_APZ82400.1_160	lcl|MT601270.1_prot_QMV48466.1_160	lcl|MT601271.1_prot_QMV48689.1_158	lcl|MW001214.1_prot_QPX71729.1_171	lcl|NC_011421.1_prot_YP_002300436.1_160	*	lcl|MZ751040.1_prot_UAV84428.1_158		*	*	*	*	*		*	*	*	*	*	*		*	*	*	*	*	*	*
6	6	0.637	*	*	*	*	*	*	*	*	*	*	*	*	*	*	*	*	*	*	lcl|NC_022761.1_prot_YP_008770096.1_162	lcl|KY368639.1_prot_APZ82398.1_158	lcl|MT601270.1_prot_QMV48464.1_158	*	lcl|MW001214.1_prot_QPX71727.1_169	lcl|NC_011421.1_prot_YP_002300434.1_158	*	lcl|MZ751040.1_prot_UAV84426.1_156		*	*	*	*	*		*	*	*	*	*	*		*	*	*	*	*	*	*
5	5	0.723	*	*	*	*	*	*	*	*	*	*	*	*	*	*	*	*	*	*	lcl|NC_022761.1_prot_YP_008770095.1_161	lcl|KY368639.1_prot_APZ82397.1_157	*	lcl|MT601271.1_prot_QMV48687.1_156	lcl|MW001214.1_prot_QPX71726.1_168	lcl|NC_011421.1_prot_YP_002300433.1_157	*	*		*	*	*	*	*		*	*	*	*	*	*		*	*	*	*	*	*	*
5	5	0.524	*	*	*	*	*	*	*	*	*	*	*	*	*	*	*	*	*	*	lcl|NC_022761.1_prot_YP_008770094.1_160	lcl|KY368639.1_prot_APZ82396.1_156	lcl|MT601270.1_prot_QMV48463.1_157	*	*	lcl|NC_011421.1_prot_YP_002300432.1_156	*	lcl|MZ751040.1_prot_UAV84425.1_155		*	*	*	*	*		*	*	*	*	*	*		*	*	*	*	*	*	*
5	5	0.957	*	*	*	*	*	*	*	*	*	*	*	*	*	*	*	*	*	*	lcl|NC_022761.1_prot_YP_008770106.1_172	lcl|KY368639.1_prot_APZ82409.1_169	*	lcl|MT601271.1_prot_QMV48698.1_167	*	lcl|NC_011421.1_prot_YP_002300444.1_168	*	lcl|MZ751040.1_prot_UAV84437.1_167		*	*	*	*	*		*	*	*	*	*	*		*	*	*	*	*	*	*
4	4	0.733	*	*	*	*	*	*	*	*	*	*	*	*	*	*	*	*	*	*	lcl|NC_022761.1_prot_YP_008770078.1_144	lcl|KY368639.1_prot_APZ82379.1_139	lcl|MT601270.1_prot_QMV48446.1_140	*	lcl|MW001214.1_prot_QPX71707.1_149	*	*	*		*	*	*	*	*		*	*	*	*	*	*		*	*	*	*	*	*	*
7	7	0.932	*	*	*	*	*	*	*	*	*	*	*	*	*	*	*	*	*	*	lcl|NC_022761.1_prot_YP_008770091.1_157	lcl|KY368639.1_prot_APZ82393.1_153	lcl|MT601270.1_prot_QMV48460.1_154	lcl|MT601271.1_prot_QMV48684.1_153	lcl|MW001214.1_prot_QPX71721.1_163	lcl|NC_011421.1_prot_YP_002300429.1_153	*	lcl|MZ751040.1_prot_UAV84422.1_152		*	*	*	*	*		*	*	*	*	*	*		*	*	*	*	*	*	*
7	7	0.874	*	*	*	*	*	*	*	*	*	*	*	*	*	*	*	*	*	*	lcl|NC_022761.1_prot_YP_008770089.1_155	lcl|KY368639.1_prot_APZ82391.1_151	lcl|MT601270.1_prot_QMV48458.1_152	lcl|MT601271.1_prot_QMV48682.1_151	lcl|MW001214.1_prot_QPX71719.1_161	lcl|NC_011421.1_prot_YP_002300427.1_151	*	lcl|MZ751040.1_prot_UAV84420.1_150		*	*	*	*	*		*	*	*	*	*	*		*	*	*	*	*	*	*
5	5	0.77	*	*	*	*	*	*	*	*	*	*	*	*	*	*	*	*	*	*	lcl|NC_022761.1_prot_YP_008770087.1_153	lcl|KY368639.1_prot_APZ82389.1_149	*	*	lcl|MW001214.1_prot_QPX71717.1_159	lcl|NC_011421.1_prot_YP_002300425.1_149	*	lcl|MZ751040.1_prot_UAV84418.1_148		*	*	*	*	*		*	*	*	*	*	*		*	*	*	*	*	*	*
7	7	0.786	*	*	*	*	*	*	*	*	*	*	*	*	*	*	*	*	*	*	lcl|NC_022761.1_prot_YP_008770086.1_152	lcl|KY368639.1_prot_APZ82387.1_147	lcl|MT601270.1_prot_QMV48454.1_148	lcl|MT601271.1_prot_QMV48678.1_147	lcl|MW001214.1_prot_QPX71715.1_157	lcl|NC_011421.1_prot_YP_002300424.1_148	*	lcl|MZ751040.1_prot_UAV84416.1_146		*	*	*	*	*		*	*	*	*	*	*		*	*	*	*	*	*	*
7	7	0.857	*	*	*	*	*	*	*	*	*	*	*	*	*	*	*	*	*	*	lcl|NC_022761.1_prot_YP_008770085.1_151	lcl|KY368639.1_prot_APZ82386.1_146	lcl|MT601270.1_prot_QMV48453.1_147	lcl|MT601271.1_prot_QMV48677.1_146	lcl|MW001214.1_prot_QPX71714.1_156	lcl|NC_011421.1_prot_YP_002300423.1_147	*	lcl|MZ751040.1_prot_UAV84415.1_145		*	*	*	*	*		*	*	*	*	*	*		*	*	*	*	*	*	*
7	7	0.918	*	*	*	*	*	*	*	*	*	*	*	*	*	*	*	*	*	*	lcl|NC_022761.1_prot_YP_008770084.1_150	lcl|KY368639.1_prot_APZ82385.1_145	lcl|MT601270.1_prot_QMV48452.1_146	lcl|MT601271.1_prot_QMV48676.1_145	lcl|MW001214.1_prot_QPX71713.1_155	lcl|NC_011421.1_prot_YP_002300422.1_146	*	lcl|MZ751040.1_prot_UAV84414.1_144		*	*	*	*	*		*	*	*	*	*	*		*	*	*	*	*	*	*
3	3	0.906	*	*	*	*	*	*	*	*	*	*	*	*	*	*	*	*	lcl|NC_021856.1_prot_YP_008318381.1_122	*	*	*	*	*	*	*	*	*		*	*	*	*	*		lcl|MZ969646.1_prot_UAW07901.1_82	*	*	*	*	lcl|KY030782.1_prot_APD21314.1_171		*	*	*	*	*	*	*
7	7	0.901	*	*	*	*	*	*	*	*	*	*	*	*	*	*	*	*	*	*	lcl|NC_022761.1_prot_YP_008770108.1_174	lcl|KY368639.1_prot_APZ82411.1_171	lcl|MT601270.1_prot_QMV48477.1_171	lcl|MT601271.1_prot_QMV48700.1_169	lcl|MW001214.1_prot_QPX71739.1_181	lcl|NC_011421.1_prot_YP_002300446.1_170	*	lcl|MZ751040.1_prot_UAV84439.1_169		*	*	*	*	*		*	*	*	*	*	*		*	lcl|MN176220.1_prot_QFG05219.1_76	lcl|MN176221.1_prot_QFG05304.1_76	*	*	*	*
7	7	0.785	*	*	*	*	*	*	*	*	*	*	*	*	*	*	*	*	*	*	lcl|NC_022761.1_prot_YP_008770109.1_175	lcl|KY368639.1_prot_APZ82412.1_172	lcl|MT601270.1_prot_QMV48478.1_172	lcl|MT601271.1_prot_QMV48701.1_170	lcl|MW001214.1_prot_QPX71740.1_182	lcl|NC_011421.1_prot_YP_002300447.1_171	*	lcl|MZ751040.1_prot_UAV84440.1_170		*	*	*	*	*		*	*	*	*	*	*		*	lcl|MN176220.1_prot_QFG05152.1_7	lcl|MN176221.1_prot_QFG05236.1_7	*	lcl|MZ501264.1_prot_QZA70078.1_8	lcl|MN176231.1_prot_QFG05848.1_8	lcl|MW394467.1_prot_QQO40355.1_9
7	7	0.914	*	*	*	*	*	*	*	*	*	*	*	*	*	*	*	*	*	*	lcl|NC_022761.1_prot_YP_008770110.1_176	lcl|KY368639.1_prot_APZ82413.1_173	lcl|MT601270.1_prot_QMV48479.1_173	lcl|MT601271.1_prot_QMV48702.1_171	lcl|MW001214.1_prot_QPX71741.1_183	lcl|NC_011421.1_prot_YP_002300448.1_172	*	lcl|MZ751040.1_prot_UAV84441.1_171		*	*	*	*	*		*	*	*	*	*	*		*	lcl|MN176220.1_prot_QFG05221.1_78	lcl|MN176221.1_prot_QFG05306.1_78	*	*	*	*
7	7	0.912	*	*	*	*	*	*	*	*	*	*	*	*	*	*	*	*	*	*	lcl|NC_022761.1_prot_YP_008770111.1_177	lcl|KY368639.1_prot_APZ82414.1_174	lcl|MT601270.1_prot_QMV48480.1_174	lcl|MT601271.1_prot_QMV48703.1_172	lcl|MW001214.1_prot_QPX71742.1_184	lcl|NC_011421.1_prot_YP_002300449.1_173	*	lcl|MZ751040.1_prot_UAV84442.1_172		*	*	*	*	*		*	*	*	*	*	*		*	*	*	*	*	*	*
7	7	0.853	*	*	*	*	*	*	*	*	*	*	*	*	*	*	*	*	*	*	lcl|NC_022761.1_prot_YP_008770113.1_179	lcl|KY368639.1_prot_APZ82416.1_176	lcl|MT601270.1_prot_QMV48482.1_176	lcl|MT601271.1_prot_QMV48705.1_174	lcl|MW001214.1_prot_QPX71744.1_186	lcl|NC_011421.1_prot_YP_002300450.1_174	*	lcl|MZ751040.1_prot_UAV84444.1_174		*	*	*	*	*		*	*	*	*	*	*		*	*	*	*	*	*	*
7	7	0.587	*	*	*	*	*	*	*	*	*	*	*	*	*	*	*	*	*	*	lcl|NC_022761.1_prot_YP_008770114.1_180	lcl|KY368639.1_prot_APZ82417.1_177	lcl|MT601270.1_prot_QMV48483.1_177	lcl|MT601271.1_prot_QMV48706.1_175	lcl|MW001214.1_prot_QPX71745.1_187	lcl|NC_011421.1_prot_YP_002300451.1_175	*	lcl|MZ751040.1_prot_UAV84445.1_175		*	*	*	*	*		*	*	*	*	*	*		*	*	*	*	*	*	*
6	6	0.862	*	*	*	*	*	*	*	*	*	*	*	*	*	*	*	*	*	*	lcl|NC_022761.1_prot_YP_008770116.1_182	lcl|KY368639.1_prot_APZ82419.1_179	lcl|MT601270.1_prot_QMV48485.1_179	lcl|MT601271.1_prot_QMV48708.1_177	lcl|MW001214.1_prot_QPX71747.1_189	lcl|NC_011421.1_prot_YP_002300454.1_178	*	*		*	*	*	*	*		*	*	*	*	*	*		*	*	*	*	*	*	*
7	7	0.744	*	*	*	*	*	*	*	*	*	*	*	*	*	*	*	*	*	*	lcl|NC_022761.1_prot_YP_008770117.1_183	lcl|KY368639.1_prot_APZ82420.1_180	lcl|MT601270.1_prot_QMV48486.1_180	lcl|MT601271.1_prot_QMV48709.1_178	lcl|MW001214.1_prot_QPX71748.1_190	lcl|NC_011421.1_prot_YP_002300455.1_179	*	lcl|MZ751040.1_prot_UAV84447.1_177		*	*	*	*	*		*	*	*	*	*	*		*	*	*	*	*	*	*
7	7	0.676	*	*	*	*	*	*	*	*	*	*	*	*	*	*	*	*	*	*	lcl|NC_022761.1_prot_YP_008770118.1_184	lcl|KY368639.1_prot_APZ82421.1_181	lcl|MT601270.1_prot_QMV48487.1_181	lcl|MT601271.1_prot_QMV48710.1_179	lcl|MW001214.1_prot_QPX71749.1_191	lcl|NC_011421.1_prot_YP_002300456.1_180	*	lcl|MZ751040.1_prot_UAV84448.1_178		*	*	*	*	*		*	*	*	*	*	*		*	*	*	*	*	*	*
7	7	0.797	*	*	*	*	*	*	*	*	*	*	*	*	*	*	*	*	*	*	lcl|NC_022761.1_prot_YP_008770120.1_186	lcl|KY368639.1_prot_APZ82423.1_183	lcl|MT601270.1_prot_QMV48489.1_183	lcl|MT601271.1_prot_QMV48712.1_181	lcl|MW001214.1_prot_QPX71751.1_193	lcl|NC_011421.1_prot_YP_002300459.1_183	*	lcl|MZ751040.1_prot_UAV84450.1_180		*	*	*	*	*		*	*	*	*	*	*		*	*	*	*	*	*	*
5	5	0.807	*	*	*	*	*	*	*	*	*	*	*	*	*	*	*	*	*	*	lcl|NC_022761.1_prot_YP_008770121.1_187	lcl|KY368639.1_prot_APZ82424.1_184	*	lcl|MT601271.1_prot_QMV48713.1_182	lcl|MW001214.1_prot_QPX71752.1_194	lcl|NC_011421.1_prot_YP_002300461.1_185	*	*		*	*	*	*	*		*	*	*	*	*	*		*	*	*	*	*	*	*
5	5	0.93	*	*	*	*	*	*	*	*	*	*	*	*	*	*	*	*	*	*	lcl|NC_022761.1_prot_YP_008770123.1_189	lcl|KY368639.1_prot_APZ82426.1_186	lcl|MT601270.1_prot_QMV48493.1_187	*	*	lcl|NC_011421.1_prot_YP_002300465.1_189	*	lcl|MZ751040.1_prot_UAV84453.1_183		*	*	*	*	*		*	*	*	*	*	*		*	*	*	*	*	*	*
7	7	0.556	*	*	*	*	*	*	*	*	*	*	*	*	*	*	*	*	*	*	lcl|NC_022761.1_prot_YP_008770126.1_192	lcl|KY368639.1_prot_APZ82429.1_189	lcl|MT601270.1_prot_QMV48496.1_190	lcl|MT601271.1_prot_QMV48718.1_187	lcl|MW001214.1_prot_QPX71758.1_200	lcl|NC_011421.1_prot_YP_002300469.1_193	*	lcl|MZ751040.1_prot_UAV84457.1_187		*	*	*	*	*		*	*	*	*	*	*		*	*	*	*	*	*	*
5	5	0.964	*	*	*	*	*	*	*	*	*	*	*	*	*	*	*	*	*	*	lcl|NC_022761.1_prot_YP_008770127.1_193	lcl|KY368639.1_prot_APZ82430.1_190	*	lcl|MT601271.1_prot_QMV48719.1_188	*	lcl|NC_011421.1_prot_YP_002300470.1_194	*	lcl|MZ751040.1_prot_UAV84458.1_188		*	*	*	*	*		*	*	*	*	*	*		*	*	*	*	*	*	*
7	7	0.852	*	*	*	*	*	*	*	*	*	*	*	*	*	*	*	*	*	*	lcl|NC_022761.1_prot_YP_008770128.1_194	lcl|KY368639.1_prot_APZ82431.1_191	lcl|MT601270.1_prot_QMV48498.1_192	lcl|MT601271.1_prot_QMV48720.1_189	lcl|MW001214.1_prot_QPX71760.1_202	lcl|NC_011421.1_prot_YP_002300471.1_195	*	lcl|MZ751040.1_prot_UAV84459.1_189		*	*	*	*	*		*	*	*	*	*	*		*	*	*	*	*	*	*
7	7	0.768	*	*	*	*	*	*	*	*	*	*	*	*	*	*	*	*	*	*	lcl|NC_022761.1_prot_YP_008770008.1_74	lcl|KY368639.1_prot_APZ82311.1_71	lcl|MT601270.1_prot_QMV48379.1_73	lcl|MT601271.1_prot_QMV48603.1_72	lcl|MW001214.1_prot_QPX71633.1_75	lcl|NC_011421.1_prot_YP_002300348.1_72	*	lcl|MZ751040.1_prot_UAV84344.1_74		*	*	*	*	*		*	*	*	*	*	*		*	*	*	*	*	*	*
6	6	0.595	*	*	*	*	*	*	*	*	*	*	*	*	*	*	*	*	*	*	*	*	*	*	*	*	*	*		*	*	*	*	*		lcl|MZ969646.1_prot_UAW07841.1_22	lcl|MT601272.1_prot_QMV48794.1_40	lcl|MT601273.1_prot_QMV48968.1_39	lcl|MT601274.1_prot_QMV49143.1_40	lcl|NC_001884.1_prot_NP_046600.1_48	lcl|KY030782.1_prot_APD21184.1_41		*	*	*	*	*	*	*
5	5	0.677	*	*	*	*	*	*	*	*	*	*	*	*	*	*	*	*	*	*	lcl|NC_022761.1_prot_YP_008770003.1_69	lcl|KY368639.1_prot_APZ82306.1_66	lcl|MT601270.1_prot_QMV48374.1_68	*	*	lcl|NC_011421.1_prot_YP_002300343.1_67	*	lcl|MZ751040.1_prot_UAV84339.1_69		*	*	*	*	*		*	*	*	*	*	*		*	*	*	*	*	*	*
7	7	0.725	*	*	*	*	*	*	*	*	*	*	*	*	*	*	*	*	*	*	lcl|NC_022761.1_prot_YP_008770004.1_70	lcl|KY368639.1_prot_APZ82307.1_67	lcl|MT601270.1_prot_QMV48375.1_69	lcl|MT601271.1_prot_QMV48599.1_68	lcl|MW001214.1_prot_QPX71629.1_71	lcl|NC_011421.1_prot_YP_002300344.1_68	*	lcl|MZ751040.1_prot_UAV84340.1_70		*	*	*	*	*		*	*	*	*	*	*		*	*	*	*	*	*	*
6	6	0.869	*	*	*	*	*	*	*	*	*	*	*	*	*	*	*	*	*	*	*	*	*	*	*	*	*	*		*	*	*	*	*		lcl|MZ969646.1_prot_UAW07842.1_23	lcl|MT601272.1_prot_QMV48793.1_39	lcl|MT601273.1_prot_QMV48967.1_38	lcl|MT601274.1_prot_QMV49142.1_39	lcl|NC_001884.1_prot_NP_046599.1_47	lcl|KY030782.1_prot_APD21183.1_40		*	*	*	*	*	*	*
6	6	0.375	*	*	*	*	*	*	*	*	*	*	*	*	*	*	*	*	*	*	*	*	*	*	*	*	*	*		*	*	*	*	*		lcl|MZ969646.1_prot_UAW07843.1_24	lcl|MT601272.1_prot_QMV48792.1_38	lcl|MT601273.1_prot_QMV48966.1_37	lcl|MT601274.1_prot_QMV49141.1_38	lcl|NC_001884.1_prot_NP_046598.1_46	lcl|KY030782.1_prot_APD21182.1_39		*	*	*	*	*	*	*
7	7	0.573	*	*	*	*	*	*	*	*	*	*	*	*	*	*	*	*	*	*	lcl|NC_022761.1_prot_YP_008770005.1_71	lcl|KY368639.1_prot_APZ82308.1_68	lcl|MT601270.1_prot_QMV48376.1_70	lcl|MT601271.1_prot_QMV48600.1_69	lcl|MW001214.1_prot_QPX71630.1_72	lcl|NC_011421.1_prot_YP_002300345.1_69	*	lcl|MZ751040.1_prot_UAV84341.1_71		*	*	*	*	*		*	*	*	*	*	*		*	*	*	*	*	*	*
6	6	0.345	*	*	*	*	*	*	*	*	*	*	*	*	*	*	*	*	*	*	*	*	*	*	*	*	*	*		*	*	*	*	*		lcl|MZ969646.1_prot_UAW07844.1_25	lcl|MT601272.1_prot_QMV48791.1_37	lcl|MT601273.1_prot_QMV48965.1_36	lcl|MT601274.1_prot_QMV49140.1_37	lcl|NC_001884.1_prot_NP_046597.1_45	lcl|KY030782.1_prot_APD21181.1_38	hypothetical protein	*	*	*	*	*	*	*
6	6	0.78	*	*	*	*	*	*	*	*	*	*	*	*	*	*	*	*	*	*	*	*	*	*	*	*	*	*		*	*	*	*	*		lcl|MZ969646.1_prot_UAW07845.1_26	lcl|MT601272.1_prot_QMV48790.1_36	lcl|MT601273.1_prot_QMV48964.1_35	lcl|MT601274.1_prot_QMV49139.1_36	lcl|NC_001884.1_prot_NP_046596.1_44	lcl|KY030782.1_prot_APD21180.1_37	hypothetical protein	*	*	*	*	*	*	*
5	5	0.904	*	*	*	*	*	*	*	*	*	*	*	*	*	*	*	*	*	*	*	*	*	*	*	*	*	*		*	*	*	*	*		*	lcl|MT601272.1_prot_QMV48795.1_41	lcl|MT601273.1_prot_QMV48969.1_40	lcl|MT601274.1_prot_QMV49144.1_41	lcl|NC_001884.1_prot_NP_046601.1_49	lcl|KY030782.1_prot_APD21185.1_42		*	*	*	*	*	*	*
7	7	0.729	*	*	*	*	*	*	*	*	*	*	*	*	*	*	*	*	*	*	lcl|NC_022761.1_prot_YP_008770010.1_76	lcl|KY368639.1_prot_APZ82313.1_73	lcl|MT601270.1_prot_QMV48381.1_75	lcl|MT601271.1_prot_QMV48605.1_74	lcl|MW001214.1_prot_QPX71635.1_77	lcl|NC_011421.1_prot_YP_002300350.1_74	*	lcl|MZ751040.1_prot_UAV84346.1_76		*	*	*	*	*		*	*	*	*	*	*		*	*	*	*	*	*	*
7	7	0.894	*	*	*	*	*	*	*	*	*	*	*	*	*	*	*	*	*	*	lcl|NC_022761.1_prot_YP_008770014.1_80	lcl|KY368639.1_prot_APZ82317.1_77	lcl|MT601270.1_prot_QMV48385.1_79	lcl|MT601271.1_prot_QMV48609.1_78	lcl|MW001214.1_prot_QPX71639.1_81	lcl|NC_011421.1_prot_YP_002300354.1_78	*	lcl|MZ751040.1_prot_UAV84350.1_80		*	*	*	*	*		*	*	*	*	*	*		*	*	*	*	*	*	*
6	6	0.878	*	*	*	*	*	*	*	*	*	*	*	*	*	*	*	*	*	*	*	*	*	*	*	*	*	*		*	*	*	*	*		lcl|MZ969646.1_prot_UAW07846.1_27	lcl|MT601272.1_prot_QMV48789.1_35	lcl|MT601273.1_prot_QMV48963.1_34	lcl|MT601274.1_prot_QMV49138.1_35	lcl|NC_001884.1_prot_NP_046595.1_43	lcl|KY030782.1_prot_APD21179.1_36	hypothetical protein	*	*	*	*	*	*	*
7	7	0.833	*	*	*	*	*	*	*	*	*	*	*	*	*	*	*	*	*	*	lcl|NC_022761.1_prot_YP_008770020.1_86	lcl|KY368639.1_prot_APZ82323.1_83	lcl|MT601270.1_prot_QMV48391.1_85	lcl|MT601271.1_prot_QMV48615.1_84	lcl|MW001214.1_prot_QPX71645.1_87	lcl|NC_011421.1_prot_YP_002300360.1_84	*	lcl|MZ751040.1_prot_UAV84355.1_85		*	*	*	*	*		*	*	*	*	*	*		*	*	*	*	*	*	*
7	7	0.938	*	*	*	*	*	*	*	*	*	*	*	*	*	*	*	*	*	*	lcl|NC_022761.1_prot_YP_008770024.1_90	lcl|KY368639.1_prot_APZ82327.1_87	lcl|MT601270.1_prot_QMV48395.1_89	lcl|MT601271.1_prot_QMV48619.1_88	lcl|MW001214.1_prot_QPX71649.1_91	lcl|NC_011421.1_prot_YP_002300364.1_88	*	lcl|MZ751040.1_prot_UAV84359.1_89		*	*	*	*	*		*	*	*	*	*	*		*	*	*	*	*	*	*
7	7	0.591	*	*	*	*	*	*	*	*	*	*	*	*	*	*	*	*	*	*	lcl|NC_022761.1_prot_YP_008770031.1_97	lcl|KY368639.1_prot_APZ82334.1_94	lcl|MT601270.1_prot_QMV48402.1_96	lcl|MT601271.1_prot_QMV48626.1_95	lcl|MW001214.1_prot_QPX71656.1_98	lcl|NC_011421.1_prot_YP_002300372.1_96	*	lcl|MZ751040.1_prot_UAV84366.1_96		*	*	*	*	*		*	*	*	*	*	*		*	*	*	*	*	*	*
7	7	0.874	*	*	*	*	*	*	*	*	*	*	*	*	*	*	*	*	*	*	lcl|NC_022761.1_prot_YP_008770032.1_98	lcl|KY368639.1_prot_APZ82335.1_95	lcl|MT601270.1_prot_QMV48403.1_97	lcl|MT601271.1_prot_QMV48627.1_96	lcl|MW001214.1_prot_QPX71657.1_99	lcl|NC_011421.1_prot_YP_002300373.1_97	*	lcl|MZ751040.1_prot_UAV84367.1_97		*	*	*	*	*		*	*	*	*	*	*		*	*	*	*	*	*	*
6	6	0.896	*	*	*	*	*	*	*	*	*	*	*	*	*	*	*	*	*	*	*	*	*	*	*	*	*	*		*	*	*	*	*		lcl|MZ969646.1_prot_UAW07847.1_28	lcl|MT601272.1_prot_QMV48788.1_34	lcl|MT601273.1_prot_QMV48962.1_33	lcl|MT601274.1_prot_QMV49137.1_34	lcl|NC_001884.1_prot_NP_046594.1_42	lcl|KY030782.1_prot_APD21178.1_35	hypothetical protein	*	*	*	*	*	*	*
5	5	0.901	*	*	*	*	*	*	*	*	*	*	*	*	*	*	*	*	*	*	*	*	*	*	*	*	*	*		*	*	*	*	*		*	lcl|MT601272.1_prot_QMV48796.1_42	lcl|MT601273.1_prot_QMV48970.1_41	lcl|MT601274.1_prot_QMV49145.1_42	lcl|NC_001884.1_prot_NP_046602.1_50	lcl|KY030782.1_prot_APD21186.1_43		*	*	*	*	*	*	*
7	7	0.922	*	*	*	*	*	*	*	*	*	*	*	*	*	*	*	*	*	*	lcl|NC_022761.1_prot_YP_008769999.1_65	lcl|KY368639.1_prot_APZ82302.1_62	lcl|MT601270.1_prot_QMV48370.1_64	lcl|MT601271.1_prot_QMV48595.1_64	lcl|MW001214.1_prot_QPX71624.1_66	lcl|NC_011421.1_prot_YP_002300339.1_63	*	lcl|MZ751040.1_prot_UAV84335.1_65		*	*	*	*	*		*	*	*	*	*	*		*	*	*	*	*	*	*
7	7	0.92	*	*	*	*	*	*	*	*	*	*	*	*	*	*	*	*	*	*	lcl|NC_022761.1_prot_YP_008769998.1_64	lcl|KY368639.1_prot_APZ82301.1_61	lcl|MT601270.1_prot_QMV48369.1_63	lcl|MT601271.1_prot_QMV48594.1_63	lcl|MW001214.1_prot_QPX71623.1_65	lcl|NC_011421.1_prot_YP_002300338.1_62	*	lcl|MZ751040.1_prot_UAV84334.1_64		*	*	*	*	*		*	*	*	*	*	*		*	*	*	*	*	*	*
5	5	0.905	*	*	*	*	*	*	*	*	*	*	*	*	*	*	*	*	*	*	*	*	*	*	*	*	*	*		*	*	*	*	*		*	lcl|MT601272.1_prot_QMV48797.1_43	lcl|MT601273.1_prot_QMV48971.1_42	lcl|MT601274.1_prot_QMV49146.1_43	lcl|NC_001884.1_prot_NP_046603.1_51	lcl|KY030782.1_prot_APD21187.1_44		*	*	*	*	*	*	*
7	7	0.88	*	*	*	*	*	*	*	*	*	*	*	*	*	*	*	*	*	*	lcl|NC_022761.1_prot_YP_008769994.1_60	lcl|KY368639.1_prot_APZ82299.1_59	lcl|MT601270.1_prot_QMV48366.1_60	lcl|MT601271.1_prot_QMV48591.1_60	lcl|MW001214.1_prot_QPX71620.1_62	lcl|NC_011421.1_prot_YP_002300335.1_59	*	lcl|MZ751040.1_prot_UAV84331.1_61		*	*	*	*	*		*	*	*	*	*	*		*	*	*	*	*	*	*
5	5	0.905	*	*	*	*	*	*	*	*	*	*	*	*	*	*	*	*	*	*	*	*	*	*	*	*	*	*		*	*	*	*	*		*	lcl|MT601272.1_prot_QMV48798.1_44	lcl|MT601273.1_prot_QMV48972.1_43	lcl|MT601274.1_prot_QMV49147.1_44	lcl|NC_001884.1_prot_NP_046604.1_52	lcl|KY030782.1_prot_APD21188.1_45		*	*	*	*	*	*	*
5	5	0.901	*	*	*	*	*	*	*	*	*	*	*	*	*	*	*	*	*	*	*	*	*	*	*	*	*	*		*	*	*	*	*		*	lcl|MT601272.1_prot_QMV48799.1_45	lcl|MT601273.1_prot_QMV48973.1_44	lcl|MT601274.1_prot_QMV49148.1_45	lcl|NC_001884.1_prot_NP_046605.1_53	lcl|KY030782.1_prot_APD21189.1_46		*	*	*	*	*	*	*
7	7	0.899	*	*	*	*	*	*	*	*	*	*	*	*	*	*	*	*	*	*	lcl|NC_022761.1_prot_YP_008769992.1_58	lcl|KY368639.1_prot_APZ82296.1_56	lcl|MT601270.1_prot_QMV48364.1_58	lcl|MT601271.1_prot_QMV48590.1_59	lcl|MW001214.1_prot_QPX71617.1_59	lcl|NC_011421.1_prot_YP_002300334.1_58	*	lcl|MZ751040.1_prot_UAV84329.1_59		*	*	*	*	*		*	*	*	*	*	*		*	*	*	*	*	*	*
5	5	0.903	*	*	*	*	*	*	*	*	*	*	*	*	*	*	*	*	*	*	*	*	*	*	*	*	*	*		*	*	*	*	*		*	lcl|MT601272.1_prot_QMV48800.1_46	lcl|MT601273.1_prot_QMV48974.1_45	lcl|MT601274.1_prot_QMV49149.1_46	lcl|NC_001884.1_prot_NP_046606.1_54	lcl|KY030782.1_prot_APD21190.1_47		*	*	*	*	*	*	*
5	5	0.913	*	*	*	*	*	*	*	*	*	*	*	*	*	*	*	*	*	*	*	*	*	*	*	*	*	*		*	*	*	*	*		*	lcl|MT601272.1_prot_QMV48801.1_47	lcl|MT601273.1_prot_QMV48975.1_46	lcl|MT601274.1_prot_QMV49150.1_47	lcl|NC_001884.1_prot_NP_046607.1_55	lcl|KY030782.1_prot_APD21191.1_48		*	*	*	*	*	*	*
7	7	0.911	*	*	*	*	*	*	*	*	*	*	*	*	*	*	*	*	*	*	lcl|NC_022761.1_prot_YP_008769991.1_57	lcl|KY368639.1_prot_APZ82295.1_55	lcl|MT601270.1_prot_QMV48363.1_57	lcl|MT601271.1_prot_QMV48589.1_58	lcl|MW001214.1_prot_QPX71616.1_58	lcl|NC_011421.1_prot_YP_002300333.1_57	*	lcl|MZ751040.1_prot_UAV84328.1_58		*	*	*	*	*		*	*	*	*	*	*		*	*	*	*	*	*	*
5	5	0.905	*	*	*	*	*	*	*	*	*	*	*	*	*	*	*	*	*	*	*	*	*	*	*	*	*	*		*	*	*	*	*		*	lcl|MT601272.1_prot_QMV48802.1_48	lcl|MT601273.1_prot_QMV48976.1_47	lcl|MT601274.1_prot_QMV49151.1_48	lcl|NC_001884.1_prot_NP_046608.1_56	lcl|KY030782.1_prot_APD21192.1_49		*	*	*	*	*	*	*
7	7	0.349	*	*	*	*	*	*	*	*	*	*	*	*	*	*	*	*	*	*	lcl|NC_022761.1_prot_YP_008769990.1_56	lcl|KY368639.1_prot_APZ82294.1_54	lcl|MT601270.1_prot_QMV48360.1_54	lcl|MT601271.1_prot_QMV48586.1_55	lcl|MW001214.1_prot_QPX71613.1_55	lcl|NC_011421.1_prot_YP_002300332.1_56	*	lcl|MZ751040.1_prot_UAV84327.1_57		*	*	*	*	*		*	*	*	*	*	*		*	*	*	*	*	*	*
7	7	0.918	*	*	*	*	*	*	*	*	*	*	*	*	*	*	*	*	*	*	lcl|NC_022761.1_prot_YP_008770081.1_147	lcl|KY368639.1_prot_APZ82382.1_142	lcl|MT601270.1_prot_QMV48449.1_143	lcl|MT601271.1_prot_QMV48673.1_142	lcl|MW001214.1_prot_QPX71710.1_152	lcl|NC_011421.1_prot_YP_002300419.1_143	*	lcl|MZ751040.1_prot_UAV84411.1_141		*	*	*	*	*		*	*	*	*	*	*		*	*	*	*	*	*	*
3	3	0.973	*	*	*	*	*	*	*	*	*	*	*	*	*	*	*	*	*	*	*	*	*	*	*	*	*	*		*	*	*	*	*		lcl|MZ969646.1_prot_UAW07832.1_13	*	*	*	lcl|NC_001884.1_prot_NP_046610.1_58	lcl|KY030782.1_prot_APD21194.1_51		*	*	*	*	*	*	*
7	7	0.9	*	*	*	*	*	*	*	*	*	*	*	*	*	*	*	*	*	*	lcl|NC_022761.1_prot_YP_008770060.1_126	lcl|KY368639.1_prot_APZ82361.1_121	lcl|MT601270.1_prot_QMV48429.1_123	lcl|MT601271.1_prot_QMV48653.1_122	lcl|MW001214.1_prot_QPX71690.1_132	lcl|NC_011421.1_prot_YP_002300400.1_124	*	lcl|MZ751040.1_prot_UAV84394.1_124		*	*	*	*	*		*	*	*	*	*	*		*	*	*	*	*	*	*
6	6	0.22	*	*	*	*	*	*	*	*	*	*	*	*	*	*	*	*	*	*	*	*	*	*	*	*	*	*		*	*	*	*	*		lcl|MZ969646.1_prot_UAW07864.1_45	lcl|MT601272.1_prot_QMV48773.1_19	lcl|MT601273.1_prot_QMV48945.1_16	lcl|MT601274.1_prot_QMV49120.1_17	lcl|NC_001884.1_prot_NP_046578.1_26	lcl|KY030782.1_prot_APD21160.1_17	N-acetylmuramoyl-L-alanine amidase	*	*	*	*	*	*	*
6	6	0.873	*	*	*	*	*	*	*	*	*	*	*	*	*	*	*	*	*	*	*	*	*	*	*	*	*	*		*	*	*	*	*		lcl|MZ969646.1_prot_UAW07869.1_50	lcl|MT601272.1_prot_QMV48768.1_14	lcl|MT601273.1_prot_QMV48940.1_11	lcl|MT601274.1_prot_QMV49115.1_12	lcl|NC_001884.1_prot_NP_046569.1_17	lcl|KY030782.1_prot_APD21155.1_12	UV damage repair protein	*	*	*	*	*	*	*
6	6	0.875	*	*	*	*	*	*	*	*	*	*	*	*	*	*	*	*	*	*	*	*	*	*	*	*	*	*		*	*	*	*	*		lcl|MZ969646.1_prot_UAW07870.1_51	lcl|MT601272.1_prot_QMV48767.1_13	lcl|MT601273.1_prot_QMV48939.1_10	lcl|MT601274.1_prot_QMV49114.1_11	lcl|NC_001884.1_prot_NP_046568.1_16	lcl|KY030782.1_prot_APD21154.1_11		*	*	*	*	*	*	*
5	5	0.74	*	*	*	*	*	*	*	*	*	*	*	*	*	*	*	*	*	*	*	*	*	*	*	*	*	*		*	*	*	*	*		*	lcl|MT601272.1_prot_QMV48766.1_12	lcl|MT601273.1_prot_QMV48938.1_9	lcl|MT601274.1_prot_QMV49113.1_10	lcl|NC_001884.1_prot_NP_046567.1_15	lcl|KY030782.1_prot_APD21153.1_10		*	*	*	*	*	*	*
5	5	0.724	*	*	*	*	*	*	*	*	*	*	*	*	*	*	*	*	*	*	*	*	*	*	*	*	*	*		*	*	*	*	*		*	lcl|MT601272.1_prot_QMV48765.1_11	lcl|MT601273.1_prot_QMV48937.1_8	lcl|MT601274.1_prot_QMV49112.1_9	lcl|NC_001884.1_prot_NP_046566.1_14	lcl|KY030782.1_prot_APD21152.1_9		*	*	*	*	*	*	*
4	4	0.314	*	*	*	*	*	*	*	*	*	*	*	*	*	*	*	*	*	*	*	*	*	*	*	*	*	*		*	*	*	*	*		lcl|MZ969646.1_prot_UAW07874.1_55	lcl|MT601272.1_prot_QMV48762.1_8	*	*	lcl|NC_001884.1_prot_NP_046563.1_11	lcl|KY030782.1_prot_APD21149.1_6		*	*	*	*	*	*	*
7	7	0.917	*	*	*	*	*	*	*	*	*	*	*	*	*	*	*	*	*	*	lcl|NC_022761.1_prot_YP_008770044.1_110	lcl|KY368639.1_prot_APZ82346.1_106	lcl|MT601270.1_prot_QMV48414.1_108	lcl|MT601271.1_prot_QMV48638.1_107	lcl|MW001214.1_prot_QPX71675.1_117	lcl|NC_011421.1_prot_YP_002300384.1_108	*	lcl|MZ751040.1_prot_UAV84378.1_108		*	*	*	*	*		*	*	*	*	*	*		*	*	*	*	*	*	*
13	13	0.58	*	*	*	*	*	*	*	*	*	*	*	*	*	*	*	*	*	*	lcl|NC_022761.1_prot_YP_008770048.1_114	lcl|KY368639.1_prot_APZ82349.1_109	lcl|MT601270.1_prot_QMV48417.1_111	lcl|MT601271.1_prot_QMV48642.1_111	lcl|MW001214.1_prot_QPX71678.1_120	lcl|NC_011421.1_prot_YP_002300388.1_112	*	lcl|MZ751040.1_prot_UAV84382.1_112		*	*	*	*	*		*	*	*	*	*	*		*	*	*	*	*	*	*
3	3	0.952	*	*	*	*	*	*	*	*	*	*	*	*	*	*	*	*	*	*	*	*	*	*	*	*	*	*		*	*	*	*	*		lcl|MZ969646.1_prot_UAW07863.1_44	*	*	*	lcl|NC_001884.1_prot_NP_046579.1_27	lcl|KY030782.1_prot_APD21162.1_19		*	*	*	*	*	*	*
6	6	0.497	*	*	*	*	*	*	*	*	*	*	*	*	*	*	*	*	*	*	*	*	*	*	*	*	*	*		*	*	*	*	*		lcl|MZ969646.1_prot_UAW07875.1_56	lcl|MT601272.1_prot_QMV48760.1_6	lcl|MT601273.1_prot_QMV48935.1_6	lcl|MT601274.1_prot_QMV49110.1_7	lcl|NC_001884.1_prot_NP_046561.1_9	lcl|KY030782.1_prot_APD21148.1_5	HNH endonuclease	*	*	*	*	*	*	*
6	6	0.829	*	*	*	*	*	*	*	*	*	*	*	*	*	*	*	*	*	*	*	*	*	*	*	*	*	*		*	*	*	*	*		lcl|MZ969646.1_prot_UAW07878.1_59	lcl|MT601272.1_prot_QMV48757.1_3	lcl|MT601273.1_prot_QMV48933.1_4	lcl|MT601274.1_prot_QMV49108.1_5	lcl|NC_001884.1_prot_NP_046558.1_6	lcl|KY030782.1_prot_APD21146.1_3	putative DNase/RNase endonuclease	*	*	*	*	*	*	*
7	7	0.931	*	*	*	*	*	*	*	*	*	*	*	*	*	*	*	*	*	*	lcl|NC_022761.1_prot_YP_008770062.1_128	lcl|KY368639.1_prot_APZ82363.1_123	lcl|MT601270.1_prot_QMV48430.1_124	lcl|MT601271.1_prot_QMV48654.1_123	lcl|MW001214.1_prot_QPX71691.1_133	lcl|NC_011421.1_prot_YP_002300402.1_126	*	lcl|MZ751040.1_prot_UAV84395.1_125		*	*	*	*	*		*	*	*	*	*	*		*	*	*	*	*	*	*
7	7	0.939	*	*	*	*	*	*	*	*	*	*	*	*	*	*	*	*	*	*	lcl|NC_022761.1_prot_YP_008770063.1_129	lcl|KY368639.1_prot_APZ82364.1_124	lcl|MT601270.1_prot_QMV48431.1_125	lcl|MT601271.1_prot_QMV48655.1_124	lcl|MW001214.1_prot_QPX71692.1_134	lcl|NC_011421.1_prot_YP_002300403.1_127	*	lcl|MZ751040.1_prot_UAV84396.1_126		*	*	*	*	*		*	*	*	*	*	*		*	*	*	*	*	*	*
7	7	0.911	*	*	*	*	*	*	*	*	*	*	*	*	*	*	*	*	*	*	lcl|NC_022761.1_prot_YP_008770064.1_130	lcl|KY368639.1_prot_APZ82365.1_125	lcl|MT601270.1_prot_QMV48432.1_126	lcl|MT601271.1_prot_QMV48656.1_125	lcl|MW001214.1_prot_QPX71693.1_135	lcl|NC_011421.1_prot_YP_002300404.1_128	*	lcl|MZ751040.1_prot_UAV84397.1_127		*	*	*	*	*		*	*	*	*	*	*		*	*	*	*	*	*	*
5	5	0.838	*	*	*	*	*	*	*	*	*	*	*	*	*	*	*	*	*	*	lcl|NC_022761.1_prot_YP_008770065.1_131	lcl|KY368639.1_prot_APZ82366.1_126	*	lcl|MT601271.1_prot_QMV48657.1_126	*	lcl|NC_011421.1_prot_YP_002300405.1_129	*	lcl|MZ751040.1_prot_UAV84398.1_128		*	*	*	*	*		*	*	*	*	*	*		*	*	*	*	*	*	*
2	2	1	*	*	*	*	*	*	*	*	*	*	*	*	*	*	*	*	lcl|NC_021856.1_prot_YP_008318343.1_84	lcl|NC_042133.1_prot_YP_009625651.1_1	*	*	*	*	*	*	*	*		*	*	*	*	*		*	*	*	*	*	*		*	*	*	*	*	*	*
2	2	1	*	*	*	*	*	*	*	*	*	*	*	*	*	*	*	*	*	*	*	*	*	*	*	*	*	*		*	*	*	*	*		*	*	*	*	lcl|NC_001884.1_prot_NP_046611.1_59	lcl|KY030782.1_prot_APD21195.1_52		*	*	*	*	*	*	*
6	6	0.877	*	*	*	*	*	*	*	*	*	*	*	*	*	*	*	*	*	*	*	*	*	*	*	*	*	*		*	*	*	*	*		lcl|MZ969646.1_prot_UAW07862.1_43	lcl|MT601272.1_prot_QMV48774.1_20	lcl|MT601273.1_prot_QMV48947.1_18	lcl|MT601274.1_prot_QMV49122.1_19	lcl|NC_001884.1_prot_NP_046580.1_28	lcl|KY030782.1_prot_APD21163.1_20		*	*	*	*	*	*	*
6	6	0.858	*	*	*	*	*	*	*	*	*	*	*	*	*	*	*	*	*	*	*	*	*	*	*	*	*	*		*	*	*	*	*		lcl|MZ969646.1_prot_UAW07861.1_42	lcl|MT601272.1_prot_QMV48775.1_21	lcl|MT601273.1_prot_QMV48948.1_19	lcl|MT601274.1_prot_QMV49123.1_20	lcl|NC_001884.1_prot_NP_046581.1_29	lcl|KY030782.1_prot_APD21164.1_21		*	*	*	*	*	*	*
6	6	0.543	*	*	*	*	*	*	*	*	*	*	*	*	*	*	*	*	*	*	*	*	*	*	*	*	*	*		*	*	*	*	*		lcl|MZ969646.1_prot_UAW07860.1_41	lcl|MT601272.1_prot_QMV48776.1_22	lcl|MT601273.1_prot_QMV48949.1_20	lcl|MT601274.1_prot_QMV49124.1_21	lcl|NC_001884.1_prot_NP_046582.1_30	lcl|KY030782.1_prot_APD21165.1_22		*	*	*	*	*	*	*
7	7	0.944	*	*	*	*	*	*	*	*	*	*	*	*	*	*	*	*	*	*	lcl|NC_022761.1_prot_YP_008770039.1_105	lcl|KY368639.1_prot_APZ82342.1_102	lcl|MT601270.1_prot_QMV48410.1_104	lcl|MT601271.1_prot_QMV48634.1_103	lcl|MW001214.1_prot_QPX71671.1_113	lcl|NC_011421.1_prot_YP_002300380.1_104	*	lcl|MZ751040.1_prot_UAV84374.1_104		*	*	*	*	*		*	*	*	*	*	*		*	*	*	*	*	*	*
6	6	0.48	*	*	*	*	*	*	*	*	*	*	*	*	*	*	*	*	*	*	*	*	*	*	*	*	*	*		*	*	*	*	*		lcl|MZ969646.1_prot_UAW07859.1_40	lcl|MT601272.1_prot_QMV48777.1_23	lcl|MT601273.1_prot_QMV48950.1_21	lcl|MT601274.1_prot_QMV49125.1_22	lcl|NC_001884.1_prot_NP_046583.1_31	lcl|KY030782.1_prot_APD21166.1_23		*	*	*	*	*	*	*
7	7	0.855	*	*	*	*	*	*	*	*	*	*	*	*	*	*	*	*	*	*	lcl|NC_022761.1_prot_YP_008770037.1_103	lcl|KY368639.1_prot_APZ82340.1_100	lcl|MT601270.1_prot_QMV48408.1_102	lcl|MT601271.1_prot_QMV48632.1_101	lcl|MW001214.1_prot_QPX71669.1_111	lcl|NC_011421.1_prot_YP_002300378.1_102	*	lcl|MZ751040.1_prot_UAV84372.1_102		*	*	*	*	*		*	*	*	*	*	*		*	*	*	*	*	*	*
7	7	0.92	*	*	*	*	*	*	*	*	*	*	*	*	*	*	*	*	*	*	lcl|NC_022761.1_prot_YP_008770035.1_101	lcl|KY368639.1_prot_APZ82338.1_98	lcl|MT601270.1_prot_QMV48406.1_100	lcl|MT601271.1_prot_QMV48630.1_99	lcl|MW001214.1_prot_QPX71660.1_102	lcl|NC_011421.1_prot_YP_002300376.1_100	*	lcl|MZ751040.1_prot_UAV84370.1_100		*	*	*	*	*		*	*	*	*	*	*		*	*	*	*	*	*	*
7	7	0.684	*	*	*	*	*	*	*	*	*	*	*	*	*	*	*	*	*	*	lcl|NC_022761.1_prot_YP_008770034.1_100	lcl|KY368639.1_prot_APZ82337.1_97	lcl|MT601270.1_prot_QMV48405.1_99	lcl|MT601271.1_prot_QMV48629.1_98	lcl|MW001214.1_prot_QPX71659.1_101	lcl|NC_011421.1_prot_YP_002300375.1_99	*	lcl|MZ751040.1_prot_UAV84369.1_99		*	*	*	*	*		*	*	*	*	*	*		*	*	*	*	*	*	*
6	6	0.672	*	*	*	*	*	*	*	*	*	*	*	*	*	*	*	*	*	*	*	*	*	*	*	*	*	*		*	*	*	*	*		lcl|MZ969646.1_prot_UAW07858.1_39	lcl|MT601272.1_prot_QMV48778.1_24	lcl|MT601273.1_prot_QMV48951.1_22	lcl|MT601274.1_prot_QMV49126.1_23	lcl|NC_001884.1_prot_NP_046584.1_32	lcl|KY030782.1_prot_APD21167.1_24	transglycosylase CwlP	*	*	*	*	*	*	*
6	6	0.646	*	*	*	*	*	*	*	*	*	*	*	*	*	*	*	*	*	*	*	*	*	*	*	*	*	*		*	*	*	*	*		lcl|MZ969646.1_prot_UAW07853.1_34	lcl|MT601272.1_prot_QMV48782.1_28	lcl|MT601273.1_prot_QMV48956.1_27	lcl|MT601274.1_prot_QMV49131.1_28	lcl|NC_001884.1_prot_NP_046588.1_36	lcl|KY030782.1_prot_APD21172.1_29	Site-specific integrase	*	*	*	*	*	*	*
6	6	0.828	*	*	*	*	*	*	*	*	*	*	*	*	*	*	*	*	*	*	*	*	*	*	*	*	*	*		*	*	*	*	*		lcl|MZ969646.1_prot_UAW07852.1_33	lcl|MT601272.1_prot_QMV48783.1_29	lcl|MT601273.1_prot_QMV48957.1_28	lcl|MT601274.1_prot_QMV49132.1_29	lcl|NC_001884.1_prot_NP_046589.1_37	lcl|KY030782.1_prot_APD21173.1_30		*	*	*	*	*	*	*
6	6	0.686	*	*	*	*	*	*	*	*	*	*	*	*	*	*	*	*	*	*	*	*	*	*	*	*	*	*		*	*	*	*	*		lcl|MZ969646.1_prot_UAW07851.1_32	lcl|MT601272.1_prot_QMV48784.1_30	lcl|MT601273.1_prot_QMV48958.1_29	lcl|MT601274.1_prot_QMV49133.1_30	lcl|NC_001884.1_prot_NP_046590.1_38	lcl|KY030782.1_prot_APD21174.1_31		*	*	*	*	*	*	*
7	7	0.894	*	*	*	*	*	*	*	*	*	*	*	*	*	*	*	*	*	*	lcl|NC_022761.1_prot_YP_008770033.1_99	lcl|KY368639.1_prot_APZ82336.1_96	lcl|MT601270.1_prot_QMV48404.1_98	lcl|MT601271.1_prot_QMV48628.1_97	lcl|MW001214.1_prot_QPX71658.1_100	lcl|NC_011421.1_prot_YP_002300374.1_98	*	lcl|MZ751040.1_prot_UAV84368.1_98		*	*	*	*	*		*	*	*	*	*	*		*	*	*	*	*	*	*
6	6	0.886	*	*	*	*	*	*	*	*	*	*	*	*	*	*	*	*	*	*	*	*	*	*	*	*	*	*		*	*	*	*	*		lcl|MZ969646.1_prot_UAW07850.1_31	lcl|MT601272.1_prot_QMV48785.1_31	lcl|MT601273.1_prot_QMV48959.1_30	lcl|MT601274.1_prot_QMV49134.1_31	lcl|NC_001884.1_prot_NP_046591.1_39	lcl|KY030782.1_prot_APD21175.1_32		*	*	*	*	*	*	*
6	6	0.885	*	*	*	*	*	*	*	*	*	*	*	*	*	*	*	*	*	*	*	*	*	*	*	*	*	*		*	*	*	*	*		lcl|MZ969646.1_prot_UAW07848.1_29	lcl|MT601272.1_prot_QMV48787.1_33	lcl|MT601273.1_prot_QMV48961.1_32	lcl|MT601274.1_prot_QMV49136.1_33	lcl|NC_001884.1_prot_NP_046593.1_41	lcl|KY030782.1_prot_APD21177.1_34		*	*	*	*	*	*	*
6	6	0.929	*	*	*	*	*	*	*	*	*	*	*	*	*	*	*	*	*	*	*	*	*	*	*	*	*	*		*	*	*	*	*		*	*	*	*	*	*		*	*	*	*	*	*	*
6	6	0.314	*	*	*	*	*	*	*	*	*	*	*	*	*	*	*	*	*	*	*	*	*	*	*	*	*	*		*	*	*	*	*		*	*	*	*	*	*		*	lcl|MN176220.1_prot_QFG05190.1_46	lcl|MN176221.1_prot_QFG05275.1_46	lcl|MN176230.1_prot_QFR56514.1_48	lcl|MZ501264.1_prot_QZA70118.1_48	lcl|MN176231.1_prot_QFG05888.1_48	lcl|MW394467.1_prot_QQO40394.1_48
6	6	0.533	*	*	*	*	*	*	*	*	*	*	*	*	*	*	*	*	*	*	*	*	*	*	*	*	*	*		*	*	*	*	*		*	*	*	*	*	*		*	lcl|MN176220.1_prot_QFG05201.1_58	lcl|MN176221.1_prot_QFG05286.1_58	lcl|MN176230.1_prot_QFR56525.1_60	lcl|MZ501264.1_prot_QZA70129.1_59	lcl|MN176231.1_prot_QFG05899.1_60	lcl|MW394467.1_prot_QQO40406.1_60
6	6	0.904	*	*	*	*	*	*	*	*	*	*	*	*	*	*	*	*	*	*	*	*	*	*	*	*	*	*		*	*	*	*	*		*	*	*	*	*	*		*	lcl|MN176220.1_prot_QFG05200.1_57	lcl|MN176221.1_prot_QFG05285.1_57	lcl|MN176230.1_prot_QFR56524.1_59	lcl|MZ501264.1_prot_QZA70128.1_58	lcl|MN176231.1_prot_QFG05898.1_59	lcl|MW394467.1_prot_QQO40405.1_59
6	6	0.802	*	*	*	*	*	*	*	*	*	*	*	*	*	*	*	*	*	*	*	*	*	*	*	*	*	*		*	*	*	*	*		*	*	*	*	*	*		*	lcl|MN176220.1_prot_QFG05198.1_55	lcl|MN176221.1_prot_QFG05283.1_55	lcl|MN176230.1_prot_QFR56522.1_57	lcl|MZ501264.1_prot_QZA70126.1_56	lcl|MN176231.1_prot_QFG05896.1_57	lcl|MW394467.1_prot_QQO40403.1_57
6	6	0.89	*	*	*	*	*	*	*	*	*	*	*	*	*	*	*	*	*	*	*	*	*	*	*	*	*	*		*	*	*	*	*		*	*	*	*	*	*		*	lcl|MN176220.1_prot_QFG05197.1_54	lcl|MN176221.1_prot_QFG05282.1_54	lcl|MN176230.1_prot_QFR56521.1_56	lcl|MZ501264.1_prot_QZA70125.1_55	lcl|MN176231.1_prot_QFG05895.1_56	lcl|MW394467.1_prot_QQO40401.1_55
6	6	0.566	*	*	*	*	*	*	*	*	*	*	*	*	*	*	*	*	*	*	*	*	*	*	*	*	*	*		*	*	*	*	*		*	*	*	*	*	*		*	lcl|MN176220.1_prot_QFG05196.1_53	lcl|MN176221.1_prot_QFG05281.1_53	lcl|MN176230.1_prot_QFR56520.1_55	lcl|MZ501264.1_prot_QZA70124.1_54	lcl|MN176231.1_prot_QFG05894.1_55	lcl|MW394467.1_prot_QQO40400.1_54
6	6	0.618	*	*	*	*	*	*	*	*	*	*	*	*	*	*	*	*	*	*	*	*	*	*	*	*	*	*		*	*	*	*	*		*	*	*	*	*	*		*	lcl|MN176220.1_prot_QFG05195.1_52	lcl|MN176221.1_prot_QFG05280.1_52	lcl|MN176230.1_prot_QFR56519.1_54	lcl|MZ501264.1_prot_QZA70123.1_53	lcl|MN176231.1_prot_QFG05893.1_54	lcl|MW394467.1_prot_QQO40399.1_53
6	6	0.92	*	*	*	*	*	*	*	*	*	*	*	*	*	*	*	*	*	*	*	*	*	*	*	*	*	*		*	*	*	*	*		*	*	*	*	*	*		*	lcl|MN176220.1_prot_QFG05194.1_51	lcl|MN176221.1_prot_QFG05279.1_51	lcl|MN176230.1_prot_QFR56518.1_53	lcl|MZ501264.1_prot_QZA70122.1_52	lcl|MN176231.1_prot_QFG05892.1_53	lcl|MW394467.1_prot_QQO40398.1_52
6	6	0.925	*	*	*	*	*	*	*	*	*	*	*	*	*	*	*	*	*	*	*	*	*	*	*	*	*	*		*	*	*	*	*		*	*	*	*	*	*		*	lcl|MN176220.1_prot_QFG05193.1_50	lcl|MN176221.1_prot_QFG05278.1_50	lcl|MN176230.1_prot_QFR56517.1_52	lcl|MZ501264.1_prot_QZA70121.1_51	lcl|MN176231.1_prot_QFG05891.1_52	lcl|MW394467.1_prot_QQO40397.1_51
6	6	0.73	*	*	*	*	*	*	*	*	*	*	*	*	*	*	*	*	*	*	*	*	*	*	*	*	*	*		*	*	*	*	*		*	*	*	*	*	*		*	lcl|MN176220.1_prot_QFG05192.1_48	lcl|MN176221.1_prot_QFG05277.1_48	lcl|MN176230.1_prot_QFR56516.1_50	lcl|MZ501264.1_prot_QZA70120.1_50	lcl|MN176231.1_prot_QFG05890.1_50	lcl|MW394467.1_prot_QQO40396.1_50
6	6	0.943	*	*	*	*	*	*	*	*	*	*	*	*	*	*	*	*	*	*	*	*	*	*	*	*	*	*		*	*	*	*	*		*	*	*	*	*	*		*	lcl|MN176220.1_prot_QFG05191.1_47	lcl|MN176221.1_prot_QFG05276.1_47	lcl|MN176230.1_prot_QFR56515.1_49	lcl|MZ501264.1_prot_QZA70119.1_49	lcl|MN176231.1_prot_QFG05889.1_49	lcl|MW394467.1_prot_QQO40395.1_49
6	6	0.934	*	*	*	*	*	*	*	*	*	*	*	*	*	*	*	*	*	*	*	*	*	*	*	*	*	*		*	*	*	*	*		*	*	*	*	*	*		*	lcl|MN176220.1_prot_QFG05202.1_59	lcl|MN176221.1_prot_QFG05287.1_59	lcl|MN176230.1_prot_QFR56526.1_61	lcl|MZ501264.1_prot_QZA70130.1_60	lcl|MN176231.1_prot_QFG05900.1_61	lcl|MW394467.1_prot_QQO40408.1_62
6	6	0.944	*	*	*	*	*	*	*	*	*	*	*	*	*	*	*	*	*	*	*	*	*	*	*	*	*	*		*	*	*	*	*		*	*	*	*	*	*		*	lcl|MN176220.1_prot_QFG05188.1_44	lcl|MN176221.1_prot_QFG05273.1_44	lcl|MN176230.1_prot_QFR56512.1_46	lcl|MZ501264.1_prot_QZA70116.1_46	lcl|MN176231.1_prot_QFG05886.1_46	lcl|MW394467.1_prot_QQO40392.1_46
6	6	0.937	*	*	*	*	*	*	*	*	*	*	*	*	*	*	*	*	*	*	*	*	*	*	*	*	*	*		*	*	*	*	*		*	*	*	*	*	*		*	lcl|MN176220.1_prot_QFG05187.1_43	lcl|MN176221.1_prot_QFG05272.1_43	lcl|MN176230.1_prot_QFR56511.1_45	lcl|MZ501264.1_prot_QZA70115.1_45	lcl|MN176231.1_prot_QFG05885.1_45	lcl|MW394467.1_prot_QQO40391.1_45
6	6	0.945	*	*	*	*	*	*	*	*	*	*	*	*	*	*	*	*	*	*	*	*	*	*	*	*	*	*		*	*	*	*	*		*	*	*	*	*	*		*	lcl|MN176220.1_prot_QFG05186.1_42	lcl|MN176221.1_prot_QFG05271.1_42	lcl|MN176230.1_prot_QFR56510.1_44	lcl|MZ501264.1_prot_QZA70114.1_44	lcl|MN176231.1_prot_QFG05884.1_44	lcl|MW394467.1_prot_QQO40390.1_44
6	6	0.936	*	*	*	*	*	*	*	*	*	*	*	*	*	*	*	*	*	*	*	*	*	*	*	*	*	*		*	*	*	*	*		*	*	*	*	*	*		*	lcl|MN176220.1_prot_QFG05183.1_39	lcl|MN176221.1_prot_QFG05268.1_39	lcl|MN176230.1_prot_QFR56507.1_41	lcl|MZ501264.1_prot_QZA70111.1_41	lcl|MN176231.1_prot_QFG05881.1_41	lcl|MW394467.1_prot_QQO40387.1_41
6	6	0.661	*	*	*	*	*	*	*	*	*	*	*	*	*	*	*	*	*	*	*	*	*	*	*	*	*	*		*	*	*	*	*		*	*	*	*	*	*		*	lcl|MN176220.1_prot_QFG05181.1_37	lcl|MN176221.1_prot_QFG05266.1_37	lcl|MN176230.1_prot_QFR56504.1_38	lcl|MZ501264.1_prot_QZA70109.1_39	lcl|MN176231.1_prot_QFG05879.1_39	lcl|MW394467.1_prot_QQO40384.1_38
6	6	0.94	*	*	*	*	*	*	*	*	*	*	*	*	*	*	*	*	*	*	*	*	*	*	*	*	*	*		*	*	*	*	*		*	*	*	*	*	*		*	lcl|MN176220.1_prot_QFG05180.1_36	lcl|MN176221.1_prot_QFG05265.1_36	lcl|MN176230.1_prot_QFR56503.1_37	lcl|MZ501264.1_prot_QZA70108.1_38	lcl|MN176231.1_prot_QFG05878.1_38	lcl|MW394467.1_prot_QQO40383.1_37
6	6	0.938	*	*	*	*	*	*	*	*	*	*	*	*	*	*	*	*	*	*	*	*	*	*	*	*	*	*		*	*	*	*	*		*	*	*	*	*	*		*	lcl|MN176220.1_prot_QFG05179.1_35	lcl|MN176221.1_prot_QFG05264.1_35	lcl|MN176230.1_prot_QFR56502.1_36	lcl|MZ501264.1_prot_QZA70107.1_37	lcl|MN176231.1_prot_QFG05877.1_37	lcl|MW394467.1_prot_QQO40382.1_36
6	6	0.933	*	*	*	*	*	*	*	*	*	*	*	*	*	*	*	*	*	*	*	*	*	*	*	*	*	*		*	*	*	*	*		*	*	*	*	*	*		*	lcl|MN176220.1_prot_QFG05178.1_34	lcl|MN176221.1_prot_QFG05263.1_34	lcl|MN176230.1_prot_QFR56501.1_35	lcl|MZ501264.1_prot_QZA70106.1_36	lcl|MN176231.1_prot_QFG05876.1_36	lcl|MW394467.1_prot_QQO40381.1_35
6	6	0.88	*	*	*	*	*	*	*	*	*	*	*	*	*	*	*	*	*	*	*	*	*	*	*	*	*	*		*	*	*	*	*		*	*	*	*	*	*		*	lcl|MN176220.1_prot_QFG05177.1_33	lcl|MN176221.1_prot_QFG05262.1_33	lcl|MN176230.1_prot_QFR56500.1_34	lcl|MZ501264.1_prot_QZA70105.1_35	lcl|MN176231.1_prot_QFG05875.1_35	lcl|MW394467.1_prot_QQO40380.1_34
5	5	0.69	*	*	*	*	*	*	*	*	*	*	*	*	*	*	*	*	*	*	*	*	*	*	*	*	*	*		*	*	*	*	*		*	*	*	*	*	*		*	lcl|MN176220.1_prot_QFG05176.1_32	lcl|MN176221.1_prot_QFG05261.1_32	lcl|MN176230.1_prot_QFR56499.1_33	lcl|MZ501264.1_prot_QZA70104.1_34	lcl|MN176231.1_prot_QFG05874.1_34	lcl|MW394467.1_prot_QQO40379.1_33
2	2	1	*	*	*	*	*	*	*	*	*	*	*	*	*	*	*	*	*	*	*	*	*	*	*	*	*	*		*	*	*	*	*		*	*	*	*	*	*		*	lcl|MN176220.1_prot_QFG05229.1_83	lcl|MN176221.1_prot_QFG05311.1_83	lcl|MN176230.1_prot_QFR56546.1_82	lcl|MZ501264.1_prot_QZA70149.1_80	lcl|MN176231.1_prot_QFG05919.1_80	*
13	13	0.142	*	*	*	*	*	*	*	*	*	*	*	*	*	*	*	*	*	*	*	*	*	*	*	*	*	*		*	*	*	*	*		*	*	*	*	*	*		*	*	*	*	*	*	*
2	2	1	*	*	*	*	*	*	*	*	*	*	*	*	*	*	*	*	*	*	*	*	*	*	*	*	*	*		*	lcl|MN176227.1_prot_QFR56384.1_82	lcl|MN176228.1_prot_QFR56464.1_81	*	*		*	*	*	*	*	*		lcl|NC_004167.1_prot_NP_690774.1_21	*	*	*	lcl|MZ501264.1_prot_QZA70090.1_20	lcl|MN176231.1_prot_QFG05860.1_20	lcl|MW394467.1_prot_QQO40365.1_19
2	2	1	*	*	*	*	*	*	*	*	*	*	*	*	*	*	*	*	*	*	*	*	*	*	*	*	*	*		*	lcl|MN176227.1_prot_QFR56383.1_81	lcl|MN176228.1_prot_QFR56463.1_80	*	*		*	*	*	*	*	*		*	*	*	*	*	*	*
2	2	1	*	*	*	*	*	*	*	*	*	*	*	*	*	*	*	*	*	*	*	*	*	*	*	*	*	*		*	lcl|MN176227.1_prot_QFR56379.1_77	lcl|MN176228.1_prot_QFR56459.1_76	*	*		*	*	*	*	*	*		*	*	*	*	*	*	*
2	2	1	*	*	*	*	*	*	*	*	*	*	*	*	*	*	*	*	*	*	*	*	*	*	*	*	*	*		*	lcl|MN176227.1_prot_QFR56375.1_73	lcl|MN176228.1_prot_QFR56456.1_73	*	*		*	*	*	*	*	*		*	*	*	*	*	*	*
2	2	1	*	*	*	*	*	*	*	*	*	*	*	*	*	*	*	*	*	*	*	*	*	*	*	*	*	*		*	lcl|MN176227.1_prot_QFR56313.1_10	lcl|MN176228.1_prot_QFR56395.1_10	*	*		*	*	*	*	*	*		*	*	*	*	*	*	*
3	3	0.969	*	*	*	*	*	*	*	*	*	*	*	*	*	*	*	*	*	*	*	*	*	*	*	*	*	*		*	*	*	*	*		*	*	*	*	*	*		*	*	*	*	*	*	*
3	3	0.961	*	*	*	*	*	*	*	*	*	*	*	*	*	*	*	*	*	*	*	*	*	*	*	*	*	*		*	*	*	*	*		*	*	*	*	*	*		*	*	*	lcl|MN176230.1_prot_QFR56478.1_12	lcl|MZ501264.1_prot_QZA70083.1_13	lcl|MN176231.1_prot_QFG05853.1_13	*
4	4	0.952	*	*	*	*	*	*	*	*	*	*	*	*	*	*	*	*	*	*	*	*	*	*	*	*	*	*		*	*	*	*	*		*	*	*	*	*	*		*	*	*	lcl|MN176230.1_prot_QFR56469.1_3	lcl|MZ501264.1_prot_QZA70073.1_3	lcl|MN176231.1_prot_QFG05843.1_3	*
6	6	0.945	*	*	*	*	*	*	*	*	*	*	*	*	*	*	*	*	*	*	*	*	*	*	*	*	*	*		*	*	*	*	*		*	*	*	*	*	*		*	lcl|MN176220.1_prot_QFG05228.1_49	lcl|MN176221.1_prot_QFG05313.1_49	lcl|MN176230.1_prot_QFR56549.1_51	*	lcl|MN176231.1_prot_QFG05921.1_51	*
6	6	0.849	*	*	*	*	*	*	*	*	*	*	*	*	*	*	*	*	*	*	*	*	*	*	*	*	*	*		*	*	*	*	*		*	*	*	*	*	*		*	lcl|MN176220.1_prot_QFG05174.1_30	lcl|MN176221.1_prot_QFG05259.1_30	lcl|MN176230.1_prot_QFR56497.1_31	lcl|MZ501264.1_prot_QZA70102.1_32	lcl|MN176231.1_prot_QFG05872.1_32	lcl|MW394467.1_prot_QQO40377.1_31
6	6	0.865	*	*	*	*	*	*	*	*	*	*	*	*	*	*	*	*	*	*	*	*	*	*	*	*	*	*		*	*	*	*	*		*	*	*	*	*	*		*	lcl|MN176220.1_prot_QFG05225.1_82	lcl|MN176221.1_prot_QFG05310.1_82	lcl|MN176230.1_prot_QFR56545.1_81	lcl|MZ501264.1_prot_QZA70148.1_79	lcl|MN176231.1_prot_QFG05918.1_79	lcl|MW394467.1_prot_QQO40427.1_81
2	2	1	*	*	*	*	*	*	*	*	*	*	*	*	*	*	*	*	*	*	*	*	*	*	*	*	*	*		*	*	*	*	*		*	*	*	*	*	*		*	lcl|MN176220.1_prot_QFG05223.1_80	lcl|MN176221.1_prot_QFG05308.1_80	lcl|MN176230.1_prot_QFR56544.1_80	lcl|MZ501264.1_prot_QZA70147.1_78	lcl|MN176231.1_prot_QFG05917.1_78	lcl|MW394467.1_prot_QQO40426.1_80
6	6	0.943	*	*	*	*	*	*	*	*	*	*	*	*	*	*	*	*	*	*	*	*	*	*	*	*	*	*		*	*	*	*	*		*	*	*	*	*	*		*	lcl|MN176220.1_prot_QFG05222.1_79	lcl|MN176221.1_prot_QFG05307.1_79	*	*	*	*
6	6	0.715	*	*	*	*	*	*	*	*	*	*	*	*	*	*	*	*	*	*	*	*	*	*	*	*	*	*		*	*	*	*	*		*	*	*	*	*	*		*	lcl|MN176220.1_prot_QFG05210.1_67	lcl|MN176221.1_prot_QFG05295.1_67	lcl|MN176230.1_prot_QFR56533.1_68	lcl|MZ501264.1_prot_QZA70137.1_68	lcl|MN176231.1_prot_QFG05907.1_68	lcl|MW394467.1_prot_QQO40416.1_70
6	6	0.939	*	*	*	*	*	*	*	*	*	*	*	*	*	*	*	*	*	*	*	*	*	*	*	*	*	*		*	*	*	*	*		*	*	*	*	*	*		*	lcl|MN176220.1_prot_QFG05209.1_66	lcl|MN176221.1_prot_QFG05294.1_66	lcl|MN176230.1_prot_QFR56532.1_67	lcl|MZ501264.1_prot_QZA70136.1_67	lcl|MN176231.1_prot_QFG05906.1_67	lcl|MW394467.1_prot_QQO40415.1_69
6	6	0.828	*	*	*	*	*	*	*	*	*	*	*	*	*	*	*	*	*	*	*	*	*	*	*	*	*	*		*	*	*	*	*		*	*	*	*	*	*		*	lcl|MN176220.1_prot_QFG05206.1_63	lcl|MN176221.1_prot_QFG05291.1_63	lcl|MN176230.1_prot_QFR56529.1_64	lcl|MZ501264.1_prot_QZA70133.1_64	lcl|MN176231.1_prot_QFG05903.1_64	lcl|MW394467.1_prot_QQO40412.1_66
6	6	0.749	*	*	*	*	*	*	*	*	*	*	*	*	*	*	*	*	*	*	*	*	*	*	*	*	*	*		*	*	*	*	*		*	*	*	*	*	*		*	lcl|MN176220.1_prot_QFG05205.1_62	lcl|MN176221.1_prot_QFG05290.1_62	lcl|MN176230.1_prot_QFR56528.1_63	lcl|MZ501264.1_prot_QZA70132.1_63	lcl|MN176231.1_prot_QFG05902.1_63	lcl|MW394467.1_prot_QQO40411.1_65
4	4	0.568	*	*	*	*	*	*	*	*	*	*	*	*	*	*	*	*	*	*	*	*	*	*	*	*	*	*		*	*	*	*	*		*	*	*	*	*	*		*	lcl|MN176220.1_prot_QFG05204.1_61	lcl|MN176221.1_prot_QFG05289.1_61	lcl|MN176230.1_prot_QFR56527.1_62	lcl|MZ501264.1_prot_QZA70131.1_62	lcl|MN176231.1_prot_QFG05901.1_62	lcl|MW394467.1_prot_QQO40410.1_64
7	7	0.646	*	*	*	*	*	*	*	*	*	*	*	*	*	*	*	*	*	*	*	*	*	*	*	*	*	*		*	*	*	*	*		*	*	*	*	*	*		*	lcl|MN176220.1_prot_QFG05203.1_60	lcl|MN176221.1_prot_QFG05288.1_60	*	lcl|MZ501264.1_prot_QZA70151.1_61	*	lcl|MW394467.1_prot_QQO40409.1_63
6	6	0.892	*	*	*	*	*	*	*	*	*	*	*	*	*	*	*	*	*	*	*	*	*	*	*	*	*	*		*	*	*	*	*		*	*	*	*	*	*		*	lcl|MN176220.1_prot_QFG05211.1_68	lcl|MN176221.1_prot_QFG05296.1_68	lcl|MN176230.1_prot_QFR56534.1_69	lcl|MZ501264.1_prot_QZA70138.1_69	lcl|MN176231.1_prot_QFG05908.1_69	lcl|MW394467.1_prot_QQO40417.1_71
6	6	0.919	*	*	*	*	*	*	*	*	*	*	*	*	*	*	*	*	*	*	*	*	*	*	*	*	*	*		*	*	*	*	*		*	*	*	*	*	*		*	lcl|MN176220.1_prot_QFG05150.1_5	lcl|MN176221.1_prot_QFG05234.1_5	lcl|MN176230.1_prot_QFR56472.1_6	lcl|MZ501264.1_prot_QZA70077.1_7	lcl|MN176231.1_prot_QFG05847.1_7	lcl|MW394467.1_prot_QQO40353.1_7
6	6	0.907	*	*	*	*	*	*	*	*	*	*	*	*	*	*	*	*	*	*	*	*	*	*	*	*	*	*		*	*	*	*	*		*	*	*	*	*	*		*	lcl|MN176220.1_prot_QFG05149.1_4	lcl|MN176221.1_prot_QFG05233.1_4	lcl|MN176230.1_prot_QFR56471.1_5	lcl|MZ501264.1_prot_QZA70076.1_6	lcl|MN176231.1_prot_QFG05846.1_6	lcl|MW394467.1_prot_QQO40352.1_6
6	6	0.318	*	*	*	*	*	*	*	*	*	*	*	*	*	*	*	*	*	*	*	*	*	*	*	*	*	*		*	*	*	*	*		*	*	*	*	*	*		*	lcl|MN176220.1_prot_QFG05148.1_3	lcl|MN176221.1_prot_QFG05232.1_3	lcl|MN176230.1_prot_QFR56470.1_4	lcl|MZ501264.1_prot_QZA70074.1_4	lcl|MN176231.1_prot_QFG05844.1_4	lcl|MW394467.1_prot_QQO40350.1_4
2	2	1	*	*	*	*	*	*	*	*	*	*	*	*	*	*	*	*	*	*	*	*	*	*	*	*	*	*		*	*	*	*	*		*	*	*	*	*	*		*	lcl|MN176220.1_prot_QFG05147.1_2	lcl|MN176221.1_prot_QFG05231.1_2	lcl|MN176230.1_prot_QFR56468.1_2	lcl|MZ501264.1_prot_QZA70072.1_2	lcl|MN176231.1_prot_QFG05842.1_2	lcl|MW394467.1_prot_QQO40349.1_3
2	2	1	*	*	*	*	*	*	*	*	*	*	*	*	*	*	*	*	*	*	*	*	*	*	*	*	*	*		*	*	*	*	*		*	*	*	*	*	*		lcl|NC_004167.1_prot_NP_690775.1_22	*	*	*	*	*	*
2	2	1	*	*	*	*	*	*	*	*	*	*	*	*	*	*	*	*	*	*	*	*	*	*	*	*	*	*		*	*	*	*	*		*	*	*	*	*	*		lcl|NC_004167.1_prot_NP_690771.1_18	*	*	*	*	*	*
5	5	0.35	*	*	*	*	*	*	*	*	*	*	*	*	*	*	*	*	*	*	*	*	*	*	*	*	*	*		*	lcl|MN176227.1_prot_QFR56378.1_76	*	lcl|MH752385.1_prot_AYD80914.1_12	*		*	*	*	*	*	*		lcl|NC_004167.1_prot_NP_690762.1_9	*	*	*	*	*	*
7	7	0.583	*	*	*	*	*	*	*	*	*	*	*	*	*	*	*	*	*	*	*	*	*	*	*	*	*	*		*	*	*	*	*		*	*	*	*	*	*		*	*	*	*	*	*	*
7	7	0.642	*	*	*	*	*	*	*	*	*	*	*	*	*	*	*	*	*	*	*	*	*	*	*	*	*	*		*	*	*	*	*		*	*	*	*	*	*		*	lcl|MN176220.1_prot_QFG05213.1_70	lcl|MN176221.1_prot_QFG05298.1_70	lcl|MN176230.1_prot_QFR56536.1_71	lcl|MZ501264.1_prot_QZA70140.1_71	lcl|MN176231.1_prot_QFG05910.1_71	lcl|MW394467.1_prot_QQO40419.1_73
4	4	0.914	*	*	*	*	*	*	*	*	*	*	*	*	*	*	*	*	*	*	*	*	*	*	*	*	*	*		*	*	*	*	*		*	*	*	*	*	*		*	lcl|MN176220.1_prot_QFG05212.1_69	lcl|MN176221.1_prot_QFG05297.1_69	lcl|MN176230.1_prot_QFR56535.1_70	lcl|MZ501264.1_prot_QZA70139.1_70	lcl|MN176231.1_prot_QFG05909.1_70	lcl|MW394467.1_prot_QQO40418.1_72
2	2	1	*	*	*	*	*	*	*	*	*	*	*	*	*	*	*	*	*	*	*	*	*	*	*	*	*	*		lcl|MN176219.1_prot_QFR56280.1_67	*	*	*	*		*	*	*	*	*	*		*	lcl|MN176220.1_prot_QFG05151.1_6	lcl|MN176221.1_prot_QFG05235.1_6	lcl|MN176230.1_prot_QFR56473.1_7	*	*	lcl|MW394467.1_prot_QQO40354.1_8
2	2	1	*	*	*	*	*	*	*	*	*	*	*	*	*	*	*	*	*	*	*	*	*	*	*	*	*	*		lcl|MN176219.1_prot_QFR56282.1_69	*	*	lcl|MH752385.1_prot_AYD80921.1_19	*		*	*	*	*	*	*		*	*	*	*	*	*	*
3	3	0.944	*	*	*	*	*	*	*	*	*	*	*	*	*	*	*	*	*	*	*	*	*	*	*	*	*	*		lcl|MN176219.1_prot_QFR56298.1_85	lcl|MN176227.1_prot_QFR56381.1_79	*	lcl|MH752385.1_prot_AYD80908.1_6	*		*	*	*	*	*	*		*	*	*	*	*	*	*
3	3	0.918	*	*	*	*	*	*	*	*	*	*	*	*	*	*	*	*	*	*	*	*	*	*	*	*	*	*		lcl|MN176219.1_prot_QFR56289.1_76	lcl|MN176227.1_prot_QFR56370.1_68	lcl|MN176228.1_prot_QFR56453.1_70	*	*		*	*	*	*	*	*		*	*	*	*	*	*	*
4	4	0.54	*	*	*	*	*	*	*	*	*	*	*	*	*	*	*	*	*	*	*	*	*	*	*	*	*	*		lcl|MN176219.1_prot_QFR56274.1_61	lcl|MN176227.1_prot_QFR56357.1_54	lcl|MN176228.1_prot_QFR56437.1_54	lcl|MH752385.1_prot_AYD80928.1_26	*		*	*	*	*	*	*		*	*	*	*	*	*	*
3	3	0.591	*	*	*	*	*	*	*	*	*	*	*	*	*	*	*	*	*	*	*	*	*	*	*	*	*	*		lcl|MN176219.1_prot_QFR56272.1_59	lcl|MN176227.1_prot_QFR56355.1_52	lcl|MN176228.1_prot_QFR56435.1_52	*	*		*	*	*	*	*	*		*	*	*	*	*	*	*
4	4	0.372	*	*	*	*	*	*	*	*	*	*	*	*	*	*	*	*	*	*	*	*	*	*	*	*	*	*		lcl|MN176219.1_prot_QFR56261.1_48	lcl|MN176227.1_prot_QFR56344.1_41	lcl|MN176228.1_prot_QFR56424.1_41	lcl|MH752385.1_prot_AYD80938.1_36	*		*	*	*	*	*	*		*	*	*	*	*	*	*
3	3	0.932	*	*	*	*	*	*	*	*	*	*	*	*	*	*	*	*	*	*	*	*	*	*	*	*	*	*		lcl|MN176219.1_prot_QFR56255.1_42	lcl|MN176227.1_prot_QFR56338.1_35	lcl|MN176228.1_prot_QFR56466.1_35	*	*		*	*	*	*	*	*		*	*	*	*	*	*	*
3	3	0.91	*	*	*	*	*	*	*	*	*	*	*	*	*	*	*	*	*	*	*	*	*	*	*	*	*	*		lcl|MN176219.1_prot_QFR56248.1_35	lcl|MN176227.1_prot_QFR56332.1_29	lcl|MN176228.1_prot_QFR56414.1_29	*	*		*	*	*	*	*	*		*	*	*	*	*	*	*
3	3	0.517	*	*	*	*	*	*	*	*	*	*	*	*	*	*	*	*	*	*	*	*	*	*	*	*	*	*		*	lcl|MN176227.1_prot_QFR56380.1_78	lcl|MN176228.1_prot_QFR56460.1_77	*	lcl|NC_004166.2_prot_NP_690752.1_96		*	*	*	*	*	*		*	*	*	*	*	*	*
6	6	0.935	*	*	*	*	*	*	*	*	*	*	*	*	*	*	*	*	*	*	*	*	*	*	*	*	*	*		*	*	*	*	*		*	*	*	*	*	*		*	*	*	*	*	*	*
6	6	0.931	*	*	*	*	*	*	*	*	*	*	*	*	*	*	*	*	*	*	*	*	*	*	*	*	*	*		*	*	*	*	*		*	*	*	*	*	*		*	lcl|MN176220.1_prot_QFG05164.1_19	lcl|MN176221.1_prot_QFG05248.1_19	lcl|MN176230.1_prot_QFR56486.1_20	lcl|MZ501264.1_prot_QZA70091.1_21	lcl|MN176231.1_prot_QFG05861.1_21	lcl|MW394467.1_prot_QQO40366.1_20
6	6	0.946	*	*	*	*	*	*	*	*	*	*	*	*	*	*	*	*	*	*	*	*	*	*	*	*	*	*		*	*	*	*	*		*	*	*	*	*	*		*	lcl|MN176220.1_prot_QFG05227.1_29	lcl|MN176221.1_prot_QFG05258.1_29	lcl|MN176230.1_prot_QFR56496.1_30	lcl|MZ501264.1_prot_QZA70101.1_31	lcl|MN176231.1_prot_QFG05871.1_31	lcl|MW394467.1_prot_QQO40376.1_30
6	6	0.573	*	*	*	*	*	*	*	*	*	*	*	*	*	*	*	*	*	*	*	*	*	*	*	*	*	*		*	*	*	*	*		*	*	*	*	*	*		*	lcl|MN176220.1_prot_QFG05173.1_28	lcl|MN176221.1_prot_QFG05257.1_28	lcl|MN176230.1_prot_QFR56495.1_29	lcl|MZ501264.1_prot_QZA70100.1_30	lcl|MN176231.1_prot_QFG05870.1_30	lcl|MW394467.1_prot_QQO40375.1_29
6	6	0.945	*	*	*	*	*	*	*	*	*	*	*	*	*	*	*	*	*	*	*	*	*	*	*	*	*	*		*	*	*	*	*		*	*	*	*	*	*		*	lcl|MN176220.1_prot_QFG05172.1_27	lcl|MN176221.1_prot_QFG05256.1_27	lcl|MN176230.1_prot_QFR56494.1_28	lcl|MZ501264.1_prot_QZA70099.1_29	lcl|MN176231.1_prot_QFG05869.1_29	lcl|MW394467.1_prot_QQO40374.1_28
6	6	0.725	*	*	*	*	*	*	*	*	*	*	*	*	*	*	*	*	*	*	*	*	*	*	*	*	*	*		*	*	*	*	*		*	*	*	*	*	*		*	lcl|MN176220.1_prot_QFG05171.1_26	lcl|MN176221.1_prot_QFG05255.1_26	lcl|MN176230.1_prot_QFR56493.1_27	lcl|MZ501264.1_prot_QZA70098.1_28	lcl|MN176231.1_prot_QFG05868.1_28	lcl|MW394467.1_prot_QQO40373.1_27
6	6	0.702	*	*	*	*	*	*	*	*	*	*	*	*	*	*	*	*	*	*	*	*	*	*	*	*	*	*		*	*	*	*	*		*	*	*	*	*	*		*	lcl|MN176220.1_prot_QFG05170.1_24	lcl|MN176221.1_prot_QFG05254.1_24	lcl|MN176230.1_prot_QFR56492.1_25	lcl|MZ501264.1_prot_QZA70097.1_26	lcl|MN176231.1_prot_QFG05867.1_26	lcl|MW394467.1_prot_QQO40372.1_25
6	6	0.946	*	*	*	*	*	*	*	*	*	*	*	*	*	*	*	*	*	*	*	*	*	*	*	*	*	*		*	*	*	*	*		*	*	*	*	*	*		*	lcl|MN176220.1_prot_QFG05169.1_25	lcl|MN176221.1_prot_QFG05253.1_25	lcl|MN176230.1_prot_QFR56491.1_26	lcl|MZ501264.1_prot_QZA70096.1_27	lcl|MN176231.1_prot_QFG05866.1_27	lcl|MW394467.1_prot_QQO40371.1_26
6	6	0.935	*	*	*	*	*	*	*	*	*	*	*	*	*	*	*	*	*	*	*	*	*	*	*	*	*	*		*	*	*	*	*		*	*	*	*	*	*		*	lcl|MN176220.1_prot_QFG05168.1_23	lcl|MN176221.1_prot_QFG05252.1_23	lcl|MN176230.1_prot_QFR56490.1_24	lcl|MZ501264.1_prot_QZA70095.1_25	lcl|MN176231.1_prot_QFG05865.1_25	lcl|MW394467.1_prot_QQO40370.1_24
6	6	0.944	*	*	*	*	*	*	*	*	*	*	*	*	*	*	*	*	*	*	*	*	*	*	*	*	*	*		*	*	*	*	*		*	*	*	*	*	*		*	lcl|MN176220.1_prot_QFG05167.1_22	lcl|MN176221.1_prot_QFG05251.1_22	lcl|MN176230.1_prot_QFR56489.1_23	lcl|MZ501264.1_prot_QZA70094.1_24	lcl|MN176231.1_prot_QFG05864.1_24	lcl|MW394467.1_prot_QQO40369.1_23
6	6	0.946	*	*	*	*	*	*	*	*	*	*	*	*	*	*	*	*	*	*	*	*	*	*	*	*	*	*		*	*	*	*	*		*	*	*	*	*	*		*	lcl|MN176220.1_prot_QFG05166.1_21	lcl|MN176221.1_prot_QFG05250.1_21	lcl|MN176230.1_prot_QFR56488.1_22	lcl|MZ501264.1_prot_QZA70093.1_23	lcl|MN176231.1_prot_QFG05863.1_23	lcl|MW394467.1_prot_QQO40368.1_22
2	2	1	*	*	*	*	*	*	*	*	*	*	*	*	*	*	*	*	*	*	*	*	*	*	*	*	*	*		*	*	*	*	*		*	*	*	*	*	*		*	lcl|MN176220.1_prot_QFG05165.1_20	lcl|MN176221.1_prot_QFG05249.1_20	lcl|MN176230.1_prot_QFR56487.1_21	lcl|MZ501264.1_prot_QZA70092.1_22	lcl|MN176231.1_prot_QFG05862.1_22	lcl|MW394467.1_prot_QQO40367.1_21
3	3	0.998	*	*	*	*	*	*	*	*	*	*	*	*	*	*	*	*	*	*	*	*	*	*	*	*	*	*		*	*	*	*	*		*	*	*	*	*	*		*	*	*	*	*	*	*
6	6	0.944	*	*	*	*	*	*	*	*	*	*	*	*	*	*	*	*	*	*	*	*	*	*	*	*	*	*		*	*	*	*	*		*	*	*	*	*	*		*	lcl|MN176220.1_prot_QFG05163.1_18	lcl|MN176221.1_prot_QFG05247.1_18	lcl|MN176230.1_prot_QFR56485.1_19	*	*	*
6	6	0.943	*	*	*	*	*	*	*	*	*	*	*	*	*	*	*	*	*	*	*	*	*	*	*	*	*	*		*	*	*	*	*		*	*	*	*	*	*		*	lcl|MN176220.1_prot_QFG05162.1_17	lcl|MN176221.1_prot_QFG05246.1_17	lcl|MN176230.1_prot_QFR56484.1_18	lcl|MZ501264.1_prot_QZA70089.1_19	lcl|MN176231.1_prot_QFG05859.1_19	lcl|MW394467.1_prot_QQO40364.1_18
6	6	0.934	*	*	*	*	*	*	*	*	*	*	*	*	*	*	*	*	*	*	*	*	*	*	*	*	*	*		*	*	*	*	*		*	*	*	*	*	*		*	lcl|MN176220.1_prot_QFG05161.1_16	lcl|MN176221.1_prot_QFG05245.1_16	lcl|MN176230.1_prot_QFR56483.1_17	lcl|MZ501264.1_prot_QZA70088.1_18	lcl|MN176231.1_prot_QFG05858.1_18	lcl|MW394467.1_prot_QQO40363.1_17
6	6	0.942	*	*	*	*	*	*	*	*	*	*	*	*	*	*	*	*	*	*	*	*	*	*	*	*	*	*		*	*	*	*	*		*	*	*	*	*	*		*	lcl|MN176220.1_prot_QFG05160.1_15	lcl|MN176221.1_prot_QFG05244.1_15	lcl|MN176230.1_prot_QFR56482.1_16	lcl|MZ501264.1_prot_QZA70087.1_17	lcl|MN176231.1_prot_QFG05857.1_17	lcl|MW394467.1_prot_QQO40362.1_16
5	5	0.95	*	*	*	*	*	*	*	*	*	*	*	*	*	*	*	*	*	*	*	*	*	*	*	*	*	*		*	*	*	*	*		*	*	*	*	*	*		*	lcl|MN176220.1_prot_QFG05159.1_14	lcl|MN176221.1_prot_QFG05243.1_14	lcl|MN176230.1_prot_QFR56481.1_15	lcl|MZ501264.1_prot_QZA70086.1_16	lcl|MN176231.1_prot_QFG05856.1_16	lcl|MW394467.1_prot_QQO40361.1_15
6	6	0.877	*	*	*	*	*	*	*	*	*	*	*	*	*	*	*	*	*	*	*	*	*	*	*	*	*	*		*	*	*	*	*		*	*	*	*	*	*		*	lcl|MN176220.1_prot_QFG05158.1_13	lcl|MN176221.1_prot_QFG05242.1_13	lcl|MN176230.1_prot_QFR56480.1_14	lcl|MZ501264.1_prot_QZA70085.1_15	lcl|MN176231.1_prot_QFG05855.1_15	*
6	6	0.941	*	*	*	*	*	*	*	*	*	*	*	*	*	*	*	*	*	*	*	*	*	*	*	*	*	*		*	*	*	*	*		*	*	*	*	*	*		*	lcl|MN176220.1_prot_QFG05157.1_12	lcl|MN176221.1_prot_QFG05241.1_12	lcl|MN176230.1_prot_QFR56479.1_13	lcl|MZ501264.1_prot_QZA70084.1_14	lcl|MN176231.1_prot_QFG05854.1_14	lcl|MW394467.1_prot_QQO40360.1_14
6	6	0.944	*	*	*	*	*	*	*	*	*	*	*	*	*	*	*	*	*	*	*	*	*	*	*	*	*	*		*	*	*	*	*		*	*	*	*	*	*		*	lcl|MN176220.1_prot_QFG05155.1_10	lcl|MN176221.1_prot_QFG05239.1_10	lcl|MN176230.1_prot_QFR56476.1_10	lcl|MZ501264.1_prot_QZA70081.1_11	lcl|MN176231.1_prot_QFG05851.1_11	lcl|MW394467.1_prot_QQO40358.1_12
2	2	1	*	*	*	*	*	*	*	*	*	*	*	*	*	*	*	*	*	*	*	*	*	*	*	*	*	*		*	*	*	*	*		*	*	*	*	*	*		*	lcl|MN176220.1_prot_QFG05154.1_9	lcl|MN176221.1_prot_QFG05238.1_9	lcl|MN176230.1_prot_QFR56475.1_9	lcl|MZ501264.1_prot_QZA70080.1_10	lcl|MN176231.1_prot_QFG05850.1_10	lcl|MW394467.1_prot_QQO40357.1_11
11	11	0.397	*	*	*	*	*	*	*	*	*	*	*	*	*	*	*	*	*	*	*	*	*	*	*	*	*	*		*	*	*	*	*		*	*	*	*	*	*		*	*	*	*	*	*	*
11	11	0.261	*	*	*	*	*	*	*	*	*	*	*	*	*	*	*	*	*	*	*	*	*	*	*	*	*	*		*	*	*	*	*		*	*	*	*	*	*		*	*	*	*	*	*	*
11	11	0.274	*	*	*	*	*	*	*	*	*	*	*	*	*	*	*	*	*	*	*	*	*	*	*	*	*	*		*	*	*	*	*		*	*	*	*	*	*		*	*	*	*	*	*	*
11	11	0.297	*	*	*	*	*	*	*	*	*	*	*	*	*	*	*	*	*	*	*	*	*	*	*	*	*	*		*	*	*	*	*		*	*	*	*	*	*		*	*	*	*	*	*	*
11	11	0.21	*	*	*	*	*	*	*	*	*	*	*	*	*	*	*	*	*	*	*	*	*	*	*	*	*	*		*	*	*	*	*		*	*	*	*	*	*		*	*	*	*	*	*	*
2	2	1	*	*	*	*	*	*	*	*	*	*	*	*	*	*	*	*	*	*	*	*	*	*	*	*	*	*		*	*	*	lcl|MH752385.1_prot_AYD80970.1_68	*		*	*	*	*	*	*		*	*	*	*	*	*	*
2	2	1	*	*	*	*	*	*	*	*	*	*	*	*	*	*	*	*	*	*	*	*	*	*	*	*	*	*		*	*	*	*	*		*	*	*	*	*	*		lcl|NC_004167.1_prot_NP_690761.1_8	*	*	*	*	*	*
2	2	1	*	*	*	*	*	*	*	*	*	*	*	*	*	*	*	*	*	*	*	*	*	*	*	*	*	*		*	*	*	*	*		*	*	*	*	*	*		*	*	*	*	*	*	*
2	2	1	*	*	*	*	*	*	*	*	*	*	*	*	*	*	*	*	*	*	*	*	*	*	*	*	*	*		*	*	*	*	*		*	*	*	*	*	*		*	*	*	*	*	*	*
2	2	1	*	*	*	*	*	*	*	*	*	*	*	*	*	*	*	*	*	*	*	*	*	*	*	*	*	*		*	*	*	*	*		*	*	*	*	*	*		*	*	*	*	*	*	*
10	10	0.355	*	*	*	*	*	*	*	*	*	*	*	*	*	*	*	*	*	*	*	*	*	*	*	*	*	*		*	*	*	*	*		*	*	*	*	*	*		*	*	*	*	*	*	*
2	2	1	*	*	*	*	*	*	*	*	*	*	*	*	*	*	*	*	*	*	*	*	*	*	*	*	*	*		*	*	*	*	*		*	*	*	*	*	*		*	*	*	*	*	*	*
2	2	1	*	*	*	*	*	*	*	*	*	*	*	*	*	*	*	*	*	*	*	*	*	*	*	*	*	*		*	*	*	*	*		*	*	*	*	*	*		*	*	*	*	*	*	*
2	2	1	*	*	*	*	*	*	*	*	*	*	*	*	*	*	*	*	*	*	*	*	*	*	*	*	*	*		*	*	*	*	*		*	*	*	*	*	*		*	*	*	*	*	*	*
2	2	1	*	*	*	*	*	*	*	*	*	*	*	*	*	*	*	*	*	*	*	*	*	*	*	*	*	*		*	*	*	*	*		*	*	*	*	*	*		*	*	*	*	*	*	*
2	2	1	*	*	*	*	*	*	*	*	*	*	*	*	*	*	*	*	*	*	*	*	*	*	*	*	*	*		*	*	*	*	*		*	*	*	*	*	*		*	*	*	*	*	*	*
2	2	1	*	*	*	*	*	*	*	*	*	*	*	*	*	*	*	*	*	*	*	*	*	*	*	*	*	*		*	*	*	*	*		*	*	*	*	*	*		*	*	*	*	*	*	*
2	2	1	*	*	*	*	*	*	*	*	*	*	*	*	*	*	*	*	*	*	*	*	*	*	*	*	*	*		*	*	*	*	*		*	*	*	*	*	*		*	*	*	*	*	*	*
2	2	1	*	*	*	*	*	*	*	*	*	*	*	*	*	*	*	*	*	*	*	*	*	*	*	*	*	*		*	*	*	*	*		*	*	*	*	*	*		*	*	*	*	*	*	*
2	2	1	*	*	*	*	*	*	*	*	*	*	*	*	*	*	*	*	*	*	*	*	*	*	*	*	*	*		*	*	*	*	*		*	*	*	*	*	*		*	*	*	*	*	*	*
2	2	1	*	*	*	*	*	*	*	*	*	*	*	*	*	*	*	*	*	*	*	*	*	*	*	*	*	*		*	*	*	*	*		*	*	*	*	*	*		*	*	*	*	*	*	*
6	6	0.942	*	*	*	*	*	*	*	*	*	*	*	*	*	*	*	*	*	*	*	*	*	*	*	*	*	*		*	*	*	*	*		*	*	*	*	*	*		*	*	*	*	*	*	*
3	3	0.515	*	*	*	*	*	*	*	*	*	*	*	*	*	*	*	*	*	*	*	*	*	*	*	*	*	*		*	*	*	*	*		*	*	*	*	*	*		*	*	*	*	*	*	*
2	2	1	*	*	*	*	*	*	*	*	*	*	*	*	*	*	*	*	*	*	*	*	*	*	*	*	*	*		*	*	*	*	*		*	*	*	*	*	*		*	*	*	*	*	*	*
2	2	1	*	*	*	*	*	*	*	*	*	*	*	*	*	*	*	*	*	*	*	*	*	*	*	*	*	*		*	*	*	*	*		*	*	*	*	*	*		*	*	*	*	*	*	*
2	2	1	*	*	*	*	*	*	*	*	*	*	*	*	*	*	*	*	*	*	*	*	*	*	*	*	*	*		*	*	*	*	*		*	*	*	*	*	*		*	*	*	*	*	*	*
3	3	0.792	*	*	*	*	*	*	*	*	*	*	*	*	*	*	*	*	*	*	*	*	*	*	*	*	*	*		*	*	*	*	*		*	*	*	*	*	*		*	*	*	*	*	*	*
2	2	1	*	*	*	*	*	*	*	*	*	*	*	*	*	*	*	*	*	*	*	*	*	*	*	*	*	*		*	*	*	*	*		*	*	*	*	*	*		*	*	*	*	*	*	*
2	2	1	*	*	*	*	*	*	*	*	*	*	*	*	*	*	*	*	*	*	*	*	*	*	*	*	*	*		*	*	*	*	*		*	*	*	*	*	*		*	*	*	*	*	*	*
2	2	1	*	*	*	*	*	*	*	*	*	*	*	*	*	*	*	*	*	*	*	*	*	*	*	*	*	*		*	*	*	*	*		*	*	*	*	*	*		*	*	*	*	*	*	*
2	2	1	*	*	*	*	*	*	*	*	*	*	*	*	*	*	*	*	*	*	*	*	*	*	*	*	*	*		*	*	*	*	*		*	*	*	*	*	*		*	*	*	*	*	*	*
6	6	0.587	*	*	*	*	*	*	*	*	*	*	*	*	*	*	*	*	*	*	*	*	*	*	*	*	*	*		*	*	*	*	*		*	*	*	*	*	*		*	*	*	*	*	*	*
2	2	1	*	*	*	*	*	*	*	*	*	*	*	*	*	*	*	*	*	*	*	*	*	*	*	*	*	*		*	*	*	*	*		*	*	*	*	*	*		*	*	*	*	*	*	*
9	9	0.308	*	*	*	*	*	*	*	*	*	*	*	*	*	*	*	*	*	*	*	*	*	*	*	*	*	*		*	*	*	*	*		*	*	*	*	*	*		*	*	*	*	*	*	*
6	6	0.866	*	*	*	*	*	*	*	*	*	*	*	*	*	*	*	*	*	*	*	*	*	*	*	*	*	*		*	*	*	*	*		*	*	*	*	*	*		*	*	*	*	*	*	*
9	9	0.408	*	*	*	*	*	*	*	*	*	*	*	*	*	*	*	*	*	*	*	*	*	*	*	*	*	*		*	*	*	*	*		*	*	*	*	*	*		*	*	*	*	*	*	*
6	6	0.311	*	*	*	*	*	*	*	*	*	*	*	*	*	*	*	*	*	*	*	*	*	*	*	*	*	*		*	*	*	*	*		*	*	*	*	*	*		*	*	*	*	*	*	*
8	8	0.511	*	*	*	*	*	*	*	*	*	*	*	*	*	*	*	*	*	*	*	*	*	*	*	*	*	*		*	*	*	*	*		*	*	*	*	*	*		*	*	*	*	*	*	*
8	8	0.441	*	*	*	*	*	*	*	*	*	*	*	*	*	*	*	*	*	*	*	*	*	*	*	*	*	*		*	*	*	*	*		*	*	*	*	*	*		*	*	*	*	*	*	*
10	10	0.325	*	*	*	*	*	*	*	*	*	*	*	*	*	*	*	*	*	*	*	*	*	*	*	*	*	*		*	*	*	*	*		*	*	*	*	*	*		*	*	*	*	*	*	*
10	10	0.47	*	*	*	*	*	*	*	*	*	*	*	*	*	*	*	*	*	*	*	*	*	*	*	*	*	*		*	*	*	*	*		*	*	*	*	*	*		*	*	*	*	*	*	*
8	8	0.445	*	*	*	*	*	*	*	*	*	*	*	*	*	*	*	*	*	*	*	*	*	*	*	*	*	*		*	*	*	*	*		*	*	*	*	*	*		*	*	*	*	*	*	*
2	2	1	*	*	*	*	*	*	*	*	*	*	*	*	*	*	*	*	*	*	*	*	*	*	*	*	*	*		*	*	*	*	*		*	*	*	*	*	*		*	*	*	*	*	*	*
2	2	1	*	*	*	*	*	*	*	*	*	*	*	*	*	*	*	*	*	*	*	*	*	*	*	*	*	*		*	*	*	*	*		*	*	*	*	*	*		*	*	*	*	*	*	*
2	2	1	*	*	*	*	*	*	*	*	*	*	*	*	*	*	*	*	*	*	*	*	*	*	*	*	*	*		*	*	*	*	*		*	*	*	*	*	*		*	*	*	*	*	*	*
2	2	1	*	*	*	*	*	*	*	*	*	*	*	*	*	*	*	*	*	*	*	*	*	*	*	*	*	*		*	*	*	*	*		*	*	*	*	*	*		*	*	*	*	*	*	*
2	2	1	*	*	*	*	*	*	*	*	*	*	*	*	*	*	*	*	*	*	*	*	*	*	*	*	*	*		*	*	*	*	*		*	*	*	*	*	*		*	*	*	*	*	*	*
2	2	1	*	*	*	*	*	*	*	*	*	*	*	*	*	*	*	*	*	*	*	*	*	*	*	*	*	*		*	*	*	*	*		*	*	*	*	*	*		*	*	*	*	*	*	*
2	2	1	*	*	*	*	*	*	*	*	*	*	*	*	*	*	*	*	*	*	*	*	*	*	*	*	*	*		*	*	*	*	*		*	*	*	*	*	*		*	*	*	*	*	*	*
2	2	1	*	*	*	*	*	*	*	*	*	*	*	*	*	*	*	*	*	*	*	*	*	*	*	*	*	*		*	*	*	*	*		*	*	*	*	*	*		*	*	*	*	*	*	*
2	2	1	*	*	*	*	*	*	*	*	*	*	*	*	*	*	*	*	*	*	*	*	*	*	*	*	*	*		*	*	*	*	*		*	*	*	*	*	*		*	*	*	*	*	*	*
2	2	1	*	*	*	*	*	*	*	*	*	*	*	*	*	*	*	*	*	*	*	*	*	*	*	*	*	*		*	*	*	*	*		*	*	*	*	*	*		*	*	*	*	*	*	*
2	2	1	*	*	*	*	*	*	*	*	*	*	*	*	*	*	*	*	*	*	*	*	*	*	*	*	*	*		*	*	*	*	*		*	*	*	*	*	*		*	*	*	*	*	*	*
2	2	1	*	*	*	*	*	*	*	*	*	*	*	*	*	*	*	*	*	*	*	*	*	*	*	*	*	*		*	*	*	*	*		*	*	*	*	*	*		*	*	*	*	*	*	*
2	2	1	*	*	*	*	*	*	*	*	*	*	*	*	*	*	*	*	*	*	*	*	*	*	*	*	*	*		*	*	*	*	*		*	*	*	*	*	*		*	*	*	*	*	*	*
2	2	1	*	*	*	*	*	*	*	*	*	*	*	*	*	*	*	*	*	*	*	*	*	*	*	*	*	*		*	*	*	*	*		*	*	*	*	*	*		*	*	*	*	*	*	*
2	2	1	*	*	*	*	*	*	*	*	*	*	*	*	*	*	*	*	*	*	*	*	*	*	*	*	*	*		*	*	*	*	*		*	*	*	*	*	*		*	*	*	*	*	*	*
2	2	1	*	*	*	*	*	*	*	*	*	*	*	*	*	*	*	*	*	*	*	*	*	*	*	*	*	*		*	*	*	*	*		*	*	*	*	*	*		*	*	*	*	*	*	*
2	2	1	*	*	*	*	*	*	*	*	*	*	*	*	*	*	*	*	*	*	*	*	*	*	*	*	*	*		*	*	*	*	*		*	*	*	*	*	*		*	*	*	*	*	*	*
2	2	1	*	*	*	*	*	*	*	*	*	*	*	*	*	*	*	*	*	*	*	*	*	*	*	*	*	*		*	*	*	*	*		*	*	*	*	*	*		*	*	*	*	*	*	*
2	2	1	*	*	*	*	*	*	*	*	*	*	*	*	*	*	*	*	*	*	*	*	*	*	*	*	*	*		*	*	*	*	*		*	*	*	*	*	*		*	*	*	*	*	*	*
2	2	1	*	*	*	*	*	*	*	*	*	*	*	*	*	*	*	*	*	*	*	*	*	*	*	*	*	*		*	*	*	*	*		*	*	*	*	*	*		*	*	*	*	*	*	*
2	2	1	*	*	*	*	*	*	*	*	*	*	*	*	*	*	*	*	*	*	*	*	*	*	*	*	*	*		*	*	*	*	*		*	*	*	*	*	*		*	*	*	*	*	*	*
2	2	1	*	*	*	*	*	*	*	*	*	*	*	*	*	*	*	*	*	*	*	*	*	*	*	*	*	*		*	*	*	*	*		*	*	*	*	*	*		*	*	*	*	*	*	*
2	2	1	*	*	*	*	*	*	*	*	*	*	*	*	*	*	*	*	*	*	*	*	*	*	*	*	*	*		*	*	*	*	*		*	*	*	*	*	*		*	*	*	*	*	*	*
2	2	1	*	*	*	*	*	*	*	*	*	*	*	*	*	*	*	*	*	*	*	*	*	*	*	*	*	*		*	*	*	*	*		*	*	*	*	*	*		*	*	*	*	*	*	*
2	2	1	*	*	*	*	*	*	*	*	*	*	*	*	*	*	*	*	*	*	*	*	*	*	*	*	*	*		*	*	*	*	*		*	*	*	*	*	*		*	*	*	*	*	*	*
2	2	1	*	*	*	*	*	*	*	*	*	*	*	*	*	*	*	*	*	*	*	*	*	*	*	*	*	*		*	*	*	*	*		*	*	*	*	*	*		*	*	*	*	*	*	*
2	2	1	*	*	*	*	*	*	*	*	*	*	*	*	*	*	*	*	*	*	*	*	*	*	*	*	*	*		*	*	*	*	*		*	*	*	*	*	*		*	*	*	*	*	*	*
2	2	1	*	*	*	*	*	*	*	*	*	*	*	*	*	*	*	*	*	*	*	*	*	*	*	*	*	*		*	*	*	*	*		*	*	*	*	*	*		*	*	*	*	*	*	*
2	2	1	*	*	*	*	*	*	*	*	*	*	*	*	*	*	*	*	*	*	*	*	*	*	*	*	*	*		*	*	*	*	*		*	*	*	*	*	*		*	*	*	*	*	*	*
2	2	1	*	*	*	*	*	*	*	*	*	*	*	*	*	*	*	*	*	*	*	*	*	*	*	*	*	*		*	*	*	*	*		*	*	*	*	*	*		*	*	*	*	*	*	*
2	2	1	*	*	*	*	*	*	*	*	*	*	*	*	*	*	*	*	*	*	*	*	*	*	*	*	*	*		*	*	*	*	*		*	*	*	*	*	*		*	*	*	*	*	*	*
2	2	1	*	*	*	*	*	*	*	*	*	*	*	*	*	*	*	*	*	*	*	*	*	*	*	*	*	*		*	*	*	*	*		*	*	*	*	*	*		*	*	*	*	*	*	*
2	2	1	*	*	*	*	*	*	*	*	*	*	*	*	*	*	*	*	*	*	*	*	*	*	*	*	*	*		*	*	*	*	*		*	*	*	*	*	*		*	*	*	*	*	*	*
4	4	0.509	*	*	*	*	*	*	*	*	*	*	*	*	*	*	*	*	*	*	*	*	*	*	*	*	*	*		*	lcl|MN176227.1_prot_QFR56362.1_60	lcl|MN176228.1_prot_QFR56443.1_60	lcl|MH752385.1_prot_AYD80922.1_20	lcl|NC_004166.2_prot_NP_690738.1_82		*	*	*	*	*	*		*	*	*	*	*	*	*
2	2	1	*	*	*	*	*	*	*	*	*	*	*	*	*	*	*	*	*	*	*	*	*	*	*	*	*	*		*	*	*	*	*		*	*	*	*	*	*		*	*	*	*	*	*	*
2	2	1	*	*	*	*	*	*	*	*	*	*	*	*	*	*	*	*	*	*	*	*	*	*	*	*	*	*		*	*	*	*	*		*	*	*	*	*	*		*	*	*	*	*	*	*
2	2	1	*	*	*	*	*	*	*	*	*	*	*	*	*	*	*	*	*	*	*	*	*	*	*	*	*	*		*	*	*	*	*		*	*	*	*	*	*		*	*	*	*	*	*	*
2	2	1	*	*	*	*	*	*	*	*	*	*	*	*	*	*	*	*	*	*	*	*	*	*	*	*	*	*		*	*	*	*	*		*	*	*	*	*	*		*	*	*	*	*	*	*
2	2	1	*	*	*	*	*	*	*	*	*	*	*	*	*	*	*	*	*	*	*	*	*	*	*	*	*	*		*	*	*	*	*		*	*	*	*	*	*		*	*	*	*	*	*	*
2	2	1	*	*	*	*	*	*	*	*	*	*	*	*	*	*	*	*	*	*	*	*	*	*	*	*	*	*		*	*	*	*	*		*	*	*	*	*	*		*	*	*	*	*	*	*
2	2	1	*	*	*	*	*	*	*	*	*	*	*	*	*	*	*	*	*	*	*	*	*	*	*	*	*	*		*	*	*	*	*		*	*	*	*	*	*		*	*	*	*	*	*	*
2	2	1	*	*	*	*	*	*	*	*	*	*	*	*	*	*	*	*	*	*	*	*	*	*	*	*	*	*		*	*	*	*	*		*	*	*	*	*	*		*	*	*	*	*	*	*
2	2	1	*	*	*	*	*	*	*	*	*	*	*	*	*	*	*	*	*	*	*	*	*	*	*	*	*	*		*	*	*	*	*		*	*	*	*	*	*		*	*	*	*	*	*	*
4	4	0.21	*	*	*	*	*	*	*	*	*	*	*	*	*	*	*	*	*	*	*	*	*	*	*	*	*	*		*	*	*	*	*		lcl|MZ969646.1_prot_UAW07989.1_170	*	lcl|MT601273.1_prot_QMV48995.1_66	lcl|MT601274.1_prot_QMV49171.1_68	lcl|NC_001884.1_prot_NP_046626.1_74	*		*	*	*	*	*	*	*
4	4	0.881	*	*	*	*	*	*	*	*	*	*	*	*	*	*	*	*	*	*	*	*	*	*	*	*	*	*		*	*	*	*	*		*	lcl|MT601272.1_prot_QMV48852.1_98	lcl|MT601273.1_prot_QMV49028.1_99	lcl|MT601274.1_prot_QMV49206.1_103	lcl|NC_001884.1_prot_NP_046657.1_105	*		*	*	*	*	*	*	*
4	4	0.856	*	*	*	*	*	*	*	*	*	*	*	*	*	*	*	*	*	*	*	*	*	*	*	*	*	*		*	*	*	*	*		*	lcl|MT601272.1_prot_QMV48851.1_97	lcl|MT601273.1_prot_QMV49027.1_98	lcl|MT601274.1_prot_QMV49205.1_102	lcl|NC_001884.1_prot_NP_046656.1_104	*		*	*	*	*	*	*	*
4	4	0.914	*	*	*	*	*	*	*	*	*	*	*	*	*	*	*	*	*	*	*	*	*	*	*	*	*	*		*	*	*	*	*		*	lcl|MT601272.1_prot_QMV48844.1_90	lcl|MT601273.1_prot_QMV49018.1_89	lcl|MT601274.1_prot_QMV49196.1_93	lcl|NC_001884.1_prot_NP_046644.1_92	*		*	*	*	*	*	*	*
4	4	0.943	*	*	*	*	*	*	*	*	*	*	*	*	*	*	*	*	*	*	*	*	*	*	*	*	*	*		*	*	*	*	*		*	lcl|MT601272.1_prot_QMV48843.1_89	lcl|MT601273.1_prot_QMV49017.1_88	lcl|MT601274.1_prot_QMV49195.1_92	lcl|NC_001884.1_prot_NP_046643.1_91	*		*	*	*	*	*	*	*
4	4	0.912	*	*	*	*	*	*	*	*	*	*	*	*	*	*	*	*	*	*	*	*	*	*	*	*	*	*		*	*	*	*	*		*	lcl|MT601272.1_prot_QMV48842.1_88	lcl|MT601273.1_prot_QMV49016.1_87	lcl|MT601274.1_prot_QMV49194.1_91	lcl|NC_001884.1_prot_NP_046642.1_90	*		*	*	*	*	*	*	*
4	4	0.944	*	*	*	*	*	*	*	*	*	*	*	*	*	*	*	*	*	*	*	*	*	*	*	*	*	*		*	*	*	*	*		*	lcl|MT601272.1_prot_QMV48837.1_83	lcl|MT601273.1_prot_QMV49011.1_82	lcl|MT601274.1_prot_QMV49189.1_86	lcl|NC_001884.1_prot_NP_046637.1_85	*		*	*	*	*	*	*	*
4	4	0.926	*	*	*	*	*	*	*	*	*	*	*	*	*	*	*	*	*	*	*	*	*	*	*	*	*	*		*	*	*	*	*		*	lcl|MT601272.1_prot_QMV48836.1_82	lcl|MT601273.1_prot_QMV49010.1_81	lcl|MT601274.1_prot_QMV49188.1_85	lcl|NC_001884.1_prot_NP_046636.1_84	*		*	*	*	*	*	*	*
4	4	0.922	*	*	*	*	*	*	*	*	*	*	*	*	*	*	*	*	*	*	*	*	*	*	*	*	*	*		*	*	*	*	*		*	lcl|MT601272.1_prot_QMV48835.1_81	lcl|MT601273.1_prot_QMV49009.1_80	lcl|MT601274.1_prot_QMV49187.1_84	lcl|NC_001884.1_prot_NP_046635.1_83	*		*	*	*	*	*	*	*
3	3	0.797	*	*	*	*	*	*	*	*	*	*	*	*	*	*	*	*	*	*	*	*	*	*	*	*	*	*		*	*	*	*	*		*	*	lcl|MT601273.1_prot_QMV48930.1_1	lcl|MT601274.1_prot_QMV49104.1_1	lcl|NC_001884.1_prot_NP_046553.1_1	*		*	*	*	*	*	*	*
5	5	0.762	*	*	*	*	*	*	*	*	*	*	*	*	*	*	*	*	*	*	*	*	*	*	*	*	*	*		*	*	*	*	*		lcl|MZ969646.1_prot_UAW07999.1_180	lcl|MT601272.1_prot_QMV48814.1_60	lcl|MT601273.1_prot_QMV48986.1_57	lcl|MT601274.1_prot_QMV49162.1_59	lcl|NC_001884.1_prot_NP_046619.1_67	*		*	*	*	*	*	*	*
4	4	0.954	*	*	*	*	*	*	*	*	*	*	*	*	*	*	*	*	*	*	*	*	*	*	*	*	*	*		*	*	*	*	*		*	lcl|MT601272.1_prot_QMV48867.1_113	lcl|MT601273.1_prot_QMV49041.1_112	lcl|MT601274.1_prot_QMV49221.1_118	lcl|NC_001884.1_prot_NP_046672.1_120	*		*	*	*	*	*	*	*
2	2	1	*	*	*	*	*	*	*	*	*	*	*	*	*	*	*	*	*	*	*	*	*	*	*	*	*	*		*	*	*	*	*		lcl|MZ969646.1_prot_UAW07960.1_141	*	*	*	lcl|NC_001884.1_prot_NP_046653.1_101	*		*	*	*	*	*	*	*
2	2	1	*	*	*	*	*	*	*	*	*	*	*	*	*	*	*	*	*	*	*	*	*	*	*	*	*	*		*	*	*	*	*		lcl|MZ969646.1_prot_UAW07959.1_140	*	*	*	lcl|NC_001884.1_prot_NP_046654.1_102	*		*	*	*	*	*	*	*
2	2	1	*	*	*	*	*	*	*	*	*	*	*	*	*	*	*	*	*	*	*	*	*	*	*	*	*	*		*	*	*	*	*		lcl|MZ969646.1_prot_UAW07955.1_136	*	*	*	lcl|NC_001884.1_prot_NP_046661.1_109	*		*	*	*	*	*	*	*
2	2	1	*	*	*	*	*	*	*	*	*	*	*	*	*	*	*	*	*	*	*	*	*	*	*	*	*	*		*	*	*	*	*		lcl|MZ969646.1_prot_UAW07949.1_130	*	*	*	lcl|NC_001884.1_prot_NP_046665.1_113	*		*	*	*	*	*	*	*
2	2	1	*	*	*	*	*	*	*	*	*	*	*	*	*	*	*	*	*	*	*	*	*	*	*	*	*	*		*	*	*	*	*		lcl|MZ969646.1_prot_UAW07948.1_129	*	*	*	lcl|NC_001884.1_prot_NP_046666.1_114	*		*	*	*	*	*	*	*
5	5	0.872	*	*	*	*	*	*	*	*	*	*	*	*	*	*	*	*	*	*	*	*	*	*	*	*	*	*		*	*	*	*	*		lcl|MZ969646.1_prot_UAW07938.1_119	lcl|MT601272.1_prot_QMV48870.1_116	lcl|MT601273.1_prot_QMV49044.1_115	lcl|MT601274.1_prot_QMV49224.1_121	lcl|NC_001884.1_prot_NP_046675.1_123	*		*	*	*	*	*	*	*
2	2	1	*	*	*	*	*	*	*	*	*	*	*	*	*	*	*	*	*	*	*	*	*	*	*	*	*	*		*	*	*	*	*		lcl|MZ969646.1_prot_UAW07917.1_98	*	*	*	lcl|NC_001884.1_prot_NP_046702.1_150	*		*	*	*	*	*	*	*
2	2	1	*	*	*	*	*	*	*	*	*	*	*	*	*	*	*	*	*	*	*	*	*	*	*	*	*	*		*	*	*	*	*		lcl|MZ969646.1_prot_UAW07914.1_95	*	*	*	lcl|NC_001884.1_prot_NP_046704.1_152	*		*	*	*	*	*	*	*
2	2	1	*	*	*	*	*	*	*	*	*	*	*	*	*	*	*	*	*	*	*	*	*	*	*	*	*	*		*	*	*	*	*		lcl|MZ969646.1_prot_UAW07913.1_94	*	*	*	lcl|NC_001884.1_prot_NP_046705.1_153	*		*	*	*	*	*	*	*
2	2	1	*	*	*	*	*	*	*	*	*	*	*	*	*	*	*	*	*	*	*	*	*	*	*	*	*	*		*	*	*	*	*		lcl|MZ969646.1_prot_UAW07912.1_93	*	*	*	lcl|NC_001884.1_prot_NP_046706.1_154	*		*	*	*	*	*	*	*
4	4	0.757	*	*	*	*	*	*	*	*	*	*	*	*	*	*	*	*	*	*	*	*	*	*	*	*	*	*		*	*	*	*	*		lcl|MZ969646.1_prot_UAW07990.1_171	lcl|MT601272.1_prot_QMV48822.1_68	lcl|MT601273.1_prot_QMV48994.1_65	lcl|MT601274.1_prot_QMV49170.1_67	*	*		*	*	*	*	*	*	*
2	2	1	*	*	*	*	*	*	*	*	*	*	*	*	*	*	*	*	*	*	*	*	*	*	*	*	*	*		*	*	*	*	*		*	lcl|MT601272.1_prot_QMV48849.1_95	*	lcl|MT601274.1_prot_QMV49203.1_100	*	*		*	*	*	*	*	*	*
3	3	0.941	*	*	*	*	*	*	*	*	*	*	*	*	*	*	*	*	*	*	*	*	*	*	*	*	*	*		*	*	*	*	*		*	lcl|MT601272.1_prot_QMV48804.1_50	lcl|MT601273.1_prot_QMV48978.1_49	lcl|MT601274.1_prot_QMV49153.1_50	*	*		*	*	*	*	*	*	*
2	2	1	*	*	*	*	*	*	*	*	*	*	*	*	*	*	*	*	*	*	*	*	*	*	*	*	*	*		*	*	*	*	*		lcl|MZ969646.1_prot_UAW07956.1_137	*	lcl|MT601273.1_prot_QMV49029.1_100	*	*	*		*	*	*	*	*	*	*
2	2	1	*	*	*	*	*	*	*	*	*	*	*	*	*	*	*	*	*	*	*	*	*	*	*	*	*	*		*	*	*	*	*		lcl|MZ969646.1_prot_UAW07987.1_168	lcl|MT601272.1_prot_QMV48826.1_72	*	*	*	*		*	*	*	*	*	*	*
2	2	1	*	*	*	*	*	*	*	*	*	*	*	*	*	*	*	*	*	*	*	*	*	*	*	*	*	*		*	*	*	*	*		lcl|MZ969646.1_prot_UAW07830.1_11	lcl|MT601272.1_prot_QMV48806.1_52	*	*	*	*		*	*	*	*	*	*	*
2	2	1	*	*	*	*	*	*	*	*	*	*	*	*	*	*	*	*	*	*	*	*	*	*	*	*	*	*		*	*	*	*	*		lcl|MZ969646.1_prot_UAW07831.1_12	lcl|MT601272.1_prot_QMV48805.1_51	*	*	*	*		*	*	*	*	*	*	*
3	3	0.701	*	*	*	*	*	*	*	*	*	*	*	*	*	*	*	*	*	*	*	*	*	*	*	*	*	*		*	*	*	*	*		lcl|MZ969646.1_prot_UAW07884.1_65	*	lcl|MT601273.1_prot_QMV49097.1_168	lcl|MT601274.1_prot_QMV49275.1_172	*	*		*	*	*	*	*	*	*
4	4	0.65	*	*	*	*	*	*	*	*	*	*	*	*	*	*	*	*	*	*	*	*	*	*	*	*	*	*		*	*	*	*	*		lcl|MZ969646.1_prot_UAW07916.1_97	lcl|MT601272.1_prot_QMV48897.1_143	lcl|MT601273.1_prot_QMV49068.1_139	lcl|MT601274.1_prot_QMV49251.1_148	*	*		*	*	*	*	*	*	*
3	3	0.872	*	*	*	*	*	*	*	*	*	*	*	*	*	*	*	*	*	*	*	*	*	*	*	*	*	*		*	*	*	*	*		lcl|MZ969646.1_prot_UAW07923.1_104	*	lcl|MT601273.1_prot_QMV49060.1_131	lcl|MT601274.1_prot_QMV49240.1_137	*	*		*	*	*	*	*	*	*
3	3	0.917	*	*	*	*	*	*	*	*	*	*	*	*	*	*	*	*	*	*	*	*	*	*	*	*	*	*		*	*	*	*	*		lcl|MZ969646.1_prot_UAW07958.1_139	lcl|MT601272.1_prot_QMV48850.1_96	*	lcl|MT601274.1_prot_QMV49204.1_101	*	*		*	*	*	*	*	*	*
3	3	0.95	*	*	*	*	*	*	*	*	*	*	*	*	*	*	*	*	*	*	*	*	*	*	*	*	*	*		*	*	*	*	*		lcl|MZ969646.1_prot_UAW07910.1_91	*	lcl|MT601273.1_prot_QMV49074.1_145	*	lcl|NC_001884.1_prot_NP_046708.1_156	*		*	*	*	*	*	*	*
3	3	0.945	*	*	*	*	*	*	*	*	*	*	*	*	*	*	*	*	*	*	*	*	*	*	*	*	*	*		*	*	*	*	*		lcl|MZ969646.1_prot_UAW07991.1_172	*	lcl|MT601273.1_prot_QMV48993.1_64	lcl|MT601274.1_prot_QMV49169.1_66	*	*		*	*	*	*	*	*	*
3	3	0.967	*	*	*	*	*	*	*	*	*	*	*	*	*	*	*	*	*	*	*	*	*	*	*	*	*	*		*	*	*	*	*		lcl|MZ969646.1_prot_UAW07992.1_173	*	lcl|MT601273.1_prot_QMV48992.1_63	lcl|MT601274.1_prot_QMV49168.1_65	*	*		*	*	*	*	*	*	*
3	3	0.946	*	*	*	*	*	*	*	*	*	*	*	*	*	*	*	*	*	*	*	*	*	*	*	*	*	*		*	*	*	*	*		lcl|MZ969646.1_prot_UAW07855.1_36	*	lcl|MT601273.1_prot_QMV48954.1_25	lcl|MT601274.1_prot_QMV49129.1_26	*	*		*	*	*	*	*	*	*
4	4	0.879	*	*	*	*	*	*	*	*	*	*	*	*	*	*	*	*	*	*	*	*	*	*	*	*	*	*		*	*	*	*	*		lcl|MZ969646.1_prot_UAW07876.1_57	lcl|MT601272.1_prot_QMV48759.1_5	lcl|MT601273.1_prot_QMV48934.1_5	lcl|MT601274.1_prot_QMV49109.1_6	*	*		*	*	*	*	*	*	*
2	2	1	*	*	*	*	*	*	*	*	*	*	*	*	*	*	*	*	*	*	*	*	*	*	*	*	*	*		*	*	*	*	*		*	lcl|MT601272.1_prot_QMV48832.1_78	*	*	lcl|NC_001884.1_prot_NP_046632.1_80	*		*	*	*	*	*	*	*
2	2	1	*	*	*	*	*	*	*	*	*	*	*	*	*	*	*	*	*	*	*	*	*	*	*	*	*	*		*	*	*	*	*		*	lcl|MT601272.1_prot_QMV48764.1_10	*	*	lcl|NC_001884.1_prot_NP_046565.1_13	*		*	*	*	*	*	*	*
2	2	1	*	*	*	*	*	*	*	*	*	*	*	*	*	*	*	*	*	*	*	*	*	*	*	*	*	*		*	*	*	*	*		*	lcl|MT601272.1_prot_QMV48763.1_9	*	*	lcl|NC_001884.1_prot_NP_046564.1_12	*		*	*	*	*	*	*	*
2	2	1	*	*	*	*	*	*	*	*	*	*	*	*	*	*	*	*	*	*	*	*	*	*	*	*	*	*		*	*	*	*	*		*	lcl|MT601272.1_prot_QMV48761.1_7	*	*	lcl|NC_001884.1_prot_NP_046562.1_10	*		*	*	*	*	*	*	*
3	3	0.62	*	*	*	*	*	*	*	*	*	*	*	*	*	*	*	*	*	*	*	*	*	*	*	*	*	*		*	*	*	*	*		*	*	lcl|MT601273.1_prot_QMV49103.1_174	lcl|MT601274.1_prot_QMV49282.1_179	lcl|NC_001884.1_prot_NP_046737.1_185	*		*	*	*	*	*	*	*
5	5	0.396	*	*	*	*	*	*	*	*	*	*	*	*	*	*	*	*	*	*	*	*	*	*	*	*	*	*		*	*	*	*	*		lcl|MZ969646.1_prot_UAW07918.1_99	lcl|MT601272.1_prot_QMV48896.1_142	lcl|MT601273.1_prot_QMV49067.1_138	lcl|MT601274.1_prot_QMV49250.1_147	*	lcl|KY030782.1_prot_APD21299.1_156		*	*	*	*	*	*	*
2	2	1	*	*	*	*	*	*	*	*	*	*	*	*	*	*	*	*	*	*	*	*	*	*	*	*	*	*		*	*	*	*	*		lcl|MZ969646.1_prot_UAW07981.1_162	*	*	*	*	lcl|KY030782.1_prot_APD21229.1_86		*	*	*	*	*	*	*
4	4	0.407	*	*	*	*	*	*	*	*	*	*	*	*	*	*	*	*	*	*	*	*	*	*	*	*	*	*		*	*	*	*	*		lcl|MZ969646.1_prot_UAW07980.1_161	*	lcl|MT601273.1_prot_QMV49005.1_76	lcl|MT601274.1_prot_QMV49182.1_79	*	lcl|KY030782.1_prot_APD21231.1_88		*	*	*	*	*	*	*
2	2	1	*	*	*	*	*	*	*	*	*	*	*	*	*	*	*	*	*	*	*	*	*	*	*	*	*	*		*	*	*	*	*		lcl|MZ969646.1_prot_UAW07977.1_158	*	*	*	*	lcl|KY030782.1_prot_APD21234.1_91		*	*	*	*	*	*	*
2	2	1	*	*	*	*	*	*	*	*	*	*	*	*	*	*	*	*	*	*	*	*	*	*	*	*	*	*		*	*	*	*	*		lcl|MZ969646.1_prot_UAW07976.1_157	*	*	*	*	lcl|KY030782.1_prot_APD21235.1_92		*	*	*	*	*	*	*
2	2	1	*	*	*	*	*	*	*	*	*	*	*	*	*	*	*	*	*	*	*	*	*	*	*	*	*	*		*	*	*	*	*		lcl|MZ969646.1_prot_UAW07975.1_156	*	*	*	*	lcl|KY030782.1_prot_APD21236.1_93		*	*	*	*	*	*	*
2	2	1	*	*	*	*	*	*	*	*	*	*	*	*	*	*	*	*	*	*	*	*	*	*	*	*	*	*		*	*	*	*	*		lcl|MZ969646.1_prot_UAW07974.1_155	*	*	*	*	lcl|KY030782.1_prot_APD21237.1_94		*	*	*	*	*	*	*
2	2	1	*	*	*	*	*	*	*	*	*	*	*	*	*	*	*	*	*	*	*	*	*	*	*	*	*	*		*	*	*	*	*		lcl|MZ969646.1_prot_UAW07969.1_150	*	*	*	*	lcl|KY030782.1_prot_APD21242.1_99		*	*	*	*	*	*	*
2	2	1	*	*	*	*	*	*	*	*	*	*	*	*	*	*	*	*	*	*	*	*	*	*	*	*	*	*		*	*	*	*	*		lcl|MZ969646.1_prot_UAW07968.1_149	*	*	*	*	lcl|KY030782.1_prot_APD21243.1_100		*	*	*	*	*	*	*
2	2	1	*	*	*	*	*	*	*	*	*	*	*	*	*	*	*	*	*	*	*	*	*	*	*	*	*	*		*	*	*	*	*		lcl|MZ969646.1_prot_UAW07967.1_148	*	*	*	*	lcl|KY030782.1_prot_APD21244.1_101		*	*	*	*	*	*	*
2	2	1	*	*	*	*	*	*	*	*	*	*	*	*	*	*	*	*	*	*	*	*	*	*	*	*	*	*		*	*	*	*	*		lcl|MZ969646.1_prot_UAW07936.1_117	*	*	*	*	lcl|KY030782.1_prot_APD21276.1_133		*	*	*	*	*	*	*
2	2	1	*	*	*	*	*	*	*	*	*	*	*	*	*	*	*	*	*	*	*	*	*	*	*	*	*	*		*	*	*	*	*		lcl|MZ969646.1_prot_UAW07985.1_166	*	*	*	*	lcl|KY030782.1_prot_APD21225.1_82		*	*	*	*	*	*	*
2	2	1	*	*	*	*	*	*	*	*	*	*	*	*	*	*	*	*	*	*	*	*	*	*	*	*	*	*		*	*	*	*	*		lcl|MZ969646.1_prot_UAW07896.1_77	*	*	*	*	lcl|KY030782.1_prot_APD21319.1_176		*	*	*	*	*	*	*
3	3	0.932	*	*	*	*	*	*	*	*	*	*	*	*	*	*	*	*	*	*	*	*	*	*	*	*	*	*		*	*	*	*	*		lcl|MZ969646.1_prot_UAW07879.1_60	lcl|MT601272.1_prot_QMV48756.1_2	*	*	*	lcl|KY030782.1_prot_APD21145.1_2		*	*	*	*	*	*	*
4	4	0.842	*	*	*	*	*	*	*	*	*	*	*	*	*	*	*	*	*	*	*	*	*	*	*	*	*	*		*	*	*	*	*		lcl|MZ969646.1_prot_UAW07873.1_54	*	lcl|MT601273.1_prot_QMV48936.1_7	lcl|MT601274.1_prot_QMV49111.1_8	*	lcl|KY030782.1_prot_APD21150.1_7		*	*	*	*	*	*	*
5	5	0.904	*	*	*	*	*	*	*	*	*	*	*	*	*	*	*	*	*	*	*	*	*	*	*	*	*	*		*	*	*	*	*		lcl|MZ969646.1_prot_UAW07868.1_49	lcl|MT601272.1_prot_QMV48769.1_15	lcl|MT601273.1_prot_QMV48941.1_12	lcl|MT601274.1_prot_QMV49116.1_13	*	lcl|KY030782.1_prot_APD21156.1_13		*	*	*	*	*	*	*
5	5	0.888	*	*	*	*	*	*	*	*	*	*	*	*	*	*	*	*	*	*	*	*	*	*	*	*	*	*		*	*	*	*	*		lcl|MZ969646.1_prot_UAW07865.1_46	lcl|MT601272.1_prot_QMV48772.1_18	lcl|MT601273.1_prot_QMV48944.1_15	lcl|MT601274.1_prot_QMV49119.1_16	*	lcl|KY030782.1_prot_APD21159.1_16		*	*	*	*	*	*	*
2	2	1	*	*	*	*	*	*	*	*	*	*	*	*	*	*	*	*	*	*	*	*	*	*	*	*	*	*		*	*	*	*	*		lcl|MZ969646.1_prot_UAW07822.1_3	*	*	*	*	lcl|KY030782.1_prot_APD21205.1_62		*	*	*	*	*	*	*
2	2	1	*	*	*	*	*	*	*	*	*	*	*	*	*	*	*	*	*	*	*	*	*	*	*	*	*	*		*	*	*	*	*		lcl|MZ969646.1_prot_UAW07821.1_2	*	*	*	*	lcl|KY030782.1_prot_APD21207.1_64		*	*	*	*	*	*	*
6	6	0.819	*	*	*	*	*	*	*	*	*	*	*	*	*	*	*	*	*	*	*	*	*	*	*	*	*	*		*	*	*	*	*		lcl|MZ969646.1_prot_UAW07882.1_63	lcl|MT601272.1_prot_QMV48927.1_173	lcl|MT601273.1_prot_QMV49102.1_173	lcl|MT601274.1_prot_QMV49281.1_178	lcl|NC_001884.1_prot_NP_046736.1_184	lcl|KY030782.1_prot_APD21342.1_199	holliday junction resolvase RecU/recombinase	*	*	*	*	*	*	*
5	5	0.885	*	*	*	*	*	*	*	*	*	*	*	*	*	*	*	*	*	*	*	*	*	*	*	*	*	*		*	*	*	*	*		*	lcl|MT601272.1_prot_QMV48926.1_172	lcl|MT601273.1_prot_QMV49101.1_172	lcl|MT601274.1_prot_QMV49280.1_177	lcl|NC_001884.1_prot_NP_046735.1_183	lcl|KY030782.1_prot_APD21341.1_198		*	*	*	*	*	*	*
4	4	0.667	*	*	*	*	*	*	*	*	*	*	*	*	*	*	*	*	*	*	*	*	*	*	*	*	*	*		*	*	*	*	*		*	lcl|MT601272.1_prot_QMV48925.1_171	*	lcl|MT601274.1_prot_QMV49279.1_176	lcl|NC_001884.1_prot_NP_046734.1_182	lcl|KY030782.1_prot_APD21340.1_197		*	*	*	*	*	*	*
2	2	1	*	*	*	*	*	*	*	*	*	*	*	*	*	*	*	*	*	*	*	*	*	*	*	*	*	*		*	*	*	*	*		*	*	*	lcl|MT601274.1_prot_QMV49158.1_55	*	lcl|KY030782.1_prot_APD21199.1_56		*	*	*	*	*	*	*
3	3	0.955	*	*	*	*	*	*	*	*	*	*	*	*	*	*	*	*	*	*	*	*	*	*	*	*	*	*		*	*	*	*	*		lcl|MZ969646.1_prot_UAW07909.1_90	*	lcl|MT601273.1_prot_QMV49075.1_146	*	lcl|NC_001884.1_prot_NP_046709.1_157	*		*	*	*	*	*	*	*
2	2	1	*	*	*	*	*	*	*	*	*	*	*	*	*	*	*	*	*	*	*	*	*	*	*	*	*	*		*	*	*	*	*		lcl|MZ969646.1_prot_UAW07908.1_89	*	*	*	lcl|NC_001884.1_prot_NP_046710.1_158	*		*	*	*	*	*	*	*
3	3	0.273	*	*	*	*	*	*	*	*	*	*	*	*	*	*	*	*	*	*	*	*	*	*	*	*	*	*		*	*	*	*	*		lcl|MZ969646.1_prot_UAW07877.1_58	lcl|MT601272.1_prot_QMV48758.1_4	*	*	lcl|NC_001884.1_prot_NP_046570.1_18	*		*	*	*	*	*	*	*
5	5	0.784	*	*	*	*	*	*	*	*	*	*	*	*	*	*	*	*	*	*	*	*	*	*	*	*	*	*		*	*	*	*	*		lcl|MZ969646.1_prot_UAW07857.1_38	lcl|MT601272.1_prot_QMV48779.1_25	lcl|MT601273.1_prot_QMV48952.1_23	lcl|MT601274.1_prot_QMV49127.1_24	lcl|NC_001884.1_prot_NP_046585.1_33	*		*	*	*	*	*	*	*
4	4	0.926	*	*	*	*	*	*	*	*	*	*	*	*	*	*	*	*	*	*	*	*	*	*	*	*	*	*		*	*	*	*	*		lcl|MZ969646.1_prot_UAW07856.1_37	*	lcl|MT601273.1_prot_QMV48953.1_24	lcl|MT601274.1_prot_QMV49128.1_25	lcl|NC_001884.1_prot_NP_046586.1_34	*		*	*	*	*	*	*	*
4	4	0.926	*	*	*	*	*	*	*	*	*	*	*	*	*	*	*	*	*	*	*	*	*	*	*	*	*	*		*	*	*	*	*		lcl|MZ969646.1_prot_UAW07854.1_35	*	lcl|MT601273.1_prot_QMV48955.1_26	lcl|MT601274.1_prot_QMV49130.1_27	lcl|NC_001884.1_prot_NP_046587.1_35	*		*	*	*	*	*	*	*
3	3	0.576	*	*	*	*	*	*	*	*	*	*	*	*	*	*	*	*	*	*	*	*	*	*	*	*	*	*		*	*	*	*	*		*	*	*	*	*	lcl|KY030782.1_prot_APD21304.1_161		*	*	*	*	*	*	*
2	2	1	*	*	*	*	*	*	*	*	*	*	*	*	*	*	*	*	*	*	*	*	*	*	*	*	*	*		*	*	*	*	*		*	*	lcl|MT601273.1_prot_QMV49093.1_164	*	*	lcl|KY030782.1_prot_APD21328.1_185		*	*	*	*	*	*	*
2	2	1	*	*	*	*	*	*	*	*	*	*	*	*	*	*	*	*	*	*	*	*	*	*	*	*	*	*		*	*	*	*	*		*	*	lcl|MT601273.1_prot_QMV49070.1_141	*	*	lcl|KY030782.1_prot_APD21301.1_158		*	*	*	*	*	*	*
3	3	0.912	*	*	*	*	*	*	*	*	*	*	*	*	*	*	*	*	*	*	*	*	*	*	*	*	*	*		*	*	*	*	*		*	*	lcl|MT601273.1_prot_QMV49094.1_165	lcl|MT601274.1_prot_QMV49272.1_169	*	lcl|KY030782.1_prot_APD21329.1_186		*	*	*	*	*	*	*
3	3	0.882	*	*	*	*	*	*	*	*	*	*	*	*	*	*	*	*	*	*	*	*	*	*	*	*	*	*		*	*	*	*	*		*	lcl|MT601272.1_prot_QMV48856.1_102	lcl|MT601273.1_prot_QMV49030.1_101	lcl|MT601274.1_prot_QMV49210.1_107	*	*		*	*	*	*	*	*	*
2	2	1	*	*	*	*	*	*	*	*	*	*	*	*	*	*	*	*	*	*	*	*	*	*	*	*	*	*		*	*	*	*	*		*	lcl|MT601272.1_prot_QMV48929.1_175	*	*	*	lcl|KY030782.1_prot_APD21344.1_201		*	*	*	*	*	*	*
2	2	1	*	*	*	*	*	*	*	*	*	*	*	*	*	*	*	*	*	*	*	*	*	*	*	*	*	*		*	*	*	*	*		*	lcl|MT601272.1_prot_QMV48928.1_174	*	*	*	lcl|KY030782.1_prot_APD21343.1_200		*	*	*	*	*	*	*
4	4	0.916	*	*	*	*	*	*	*	*	*	*	*	*	*	*	*	*	*	*	*	*	*	*	*	*	*	*		*	*	*	*	*		*	lcl|MT601272.1_prot_QMV48862.1_108	lcl|MT601273.1_prot_QMV49035.1_106	lcl|MT601274.1_prot_QMV49215.1_112	*	lcl|KY030782.1_prot_APD21264.1_121		*	*	*	*	*	*	*
4	4	0.739	*	*	*	*	*	*	*	*	*	*	*	*	*	*	*	*	*	*	*	*	*	*	*	*	*	*		*	*	*	*	*		*	lcl|MT601272.1_prot_QMV48861.1_107	lcl|MT601273.1_prot_QMV49034.1_105	lcl|MT601274.1_prot_QMV49214.1_111	*	lcl|KY030782.1_prot_APD21263.1_120		*	*	*	*	*	*	*
3	3	0.919	*	*	*	*	*	*	*	*	*	*	*	*	*	*	*	*	*	*	*	*	*	*	*	*	*	*		*	*	*	*	*		*	lcl|MT601272.1_prot_QMV48853.1_99	*	lcl|MT601274.1_prot_QMV49207.1_104	*	lcl|KY030782.1_prot_APD21255.1_112		*	*	*	*	*	*	*
5	5	0.818	*	*	*	*	*	*	*	*	lcl|MZ501265.1_prot_QZA70234.1_83	*	*	*	*	*	*	*	lcl|NC_021856.1_prot_YP_008318429.1_170	*	*	*	lcl|MT601270.1_prot_QMV48362.1_56	*	lcl|MW001214.1_prot_QPX71615.1_57	*	lcl|NC_019487.1_prot_YP_007003328.1_71	*		*	*	*	*	*		*	*	*	*	*	*		*	*	*	*	*	*	*
2	2	1	*	*	*	*	*	*	*	*	*	*	*	*	*	*	*	*	*	*	*	*	*	*	*	*	*	*		*	*	*	*	*		*	lcl|MT601272.1_prot_QMV48810.1_56	*	*	*	lcl|KY030782.1_prot_APD21202.1_59		*	*	*	*	*	*	*
2	2	1	*	*	*	*	*	*	*	*	*	*	*	*	*	*	*	*	*	*	*	*	*	*	*	*	*	*		*	*	*	*	*		*	lcl|MT601272.1_prot_QMV48755.1_1	*	*	*	lcl|KY030782.1_prot_APD21144.1_1		*	*	*	*	*	*	*
3	3	0.779	*	*	*	*	*	*	*	*	*	*	*	*	*	*	*	*	*	*	*	*	*	*	*	*	*	*		*	*	*	*	*		lcl|MZ969646.1_prot_UAW07986.1_167	lcl|MT601272.1_prot_QMV48827.1_73	*	*	*	lcl|KY030782.1_prot_APD21224.1_81		*	*	*	*	*	*	*
4	4	0.834	*	*	*	*	*	*	*	*	*	*	*	*	*	*	*	*	*	*	*	*	*	*	*	*	*	*		lcl|MN176219.1_prot_QFR56241.1_28	lcl|MN176227.1_prot_QFR56325.1_22	lcl|MN176228.1_prot_QFR56407.1_22	*	lcl|NC_004166.2_prot_NP_690696.1_40		*	*	*	*	*	*		*	*	*	*	*	*	*
5	5	0.875	*	*	*	*	*	*	*	*	*	*	*	*	*	*	*	*	*	*	*	*	*	*	*	*	*	*		lcl|MN176219.1_prot_QFR56258.1_45	lcl|MN176227.1_prot_QFR56341.1_38	lcl|MN176228.1_prot_QFR56421.1_38	lcl|MH752385.1_prot_AYD80942.1_40	lcl|NC_004166.2_prot_NP_690712.1_56	hypothetical protein	*	*	*	*	*	*		*	*	*	*	*	*	*
4	4	0.898	*	*	*	*	*	*	*	*	*	*	*	*	*	*	*	*	*	*	*	*	*	*	*	*	*	*		lcl|MN176219.1_prot_QFR56257.1_44	lcl|MN176227.1_prot_QFR56340.1_37	lcl|MN176228.1_prot_QFR56420.1_37	*	lcl|NC_004166.2_prot_NP_690711.1_55		*	*	*	*	*	*		*	*	*	*	*	*	*
5	5	0.371	*	*	*	*	*	*	*	*	*	*	*	*	*	*	*	*	*	*	*	*	*	*	*	*	*	*		lcl|MN176219.1_prot_QFR56256.1_43	lcl|MN176227.1_prot_QFR56339.1_36	lcl|MN176228.1_prot_QFR56419.1_36	lcl|MH752385.1_prot_AYD80944.1_42	lcl|NC_004166.2_prot_NP_690710.1_54	hypothetical protein	*	*	*	*	*	*		*	*	*	*	*	*	*
5	5	0.787	*	*	*	*	*	*	*	*	*	*	*	*	*	*	*	*	*	*	*	*	*	*	*	*	*	*		lcl|MN176219.1_prot_QFR56252.1_39	lcl|MN176227.1_prot_QFR56335.1_32	lcl|MN176228.1_prot_QFR56416.1_32	lcl|MH752385.1_prot_AYD80947.1_45	lcl|NC_004166.2_prot_NP_690707.1_51	DNA binding protein	*	*	*	*	*	*		*	*	*	*	*	*	*
5	5	0.444	*	*	*	*	*	*	*	*	*	*	*	*	*	*	*	*	*	*	*	*	*	*	*	*	*	*		lcl|MN176219.1_prot_QFR56251.1_38	lcl|MN176227.1_prot_QFR56334.1_31	lcl|MN176228.1_prot_QFR56465.1_31	lcl|MH752385.1_prot_AYD80948.1_46	lcl|NC_004166.2_prot_NP_690706.1_50	hypothetical protein	*	*	*	*	*	*		*	*	*	*	*	*	*
5	5	0.625	*	*	*	*	*	*	*	*	*	*	*	*	*	*	*	*	*	*	*	*	*	*	*	*	*	*		lcl|MN176219.1_prot_QFR56250.1_37	lcl|MN176227.1_prot_QFR56333.1_30	lcl|MN176228.1_prot_QFR56415.1_30	lcl|MH752385.1_prot_AYD80949.1_47	lcl|NC_004166.2_prot_NP_690705.1_49	hypothetical protein	*	*	*	*	*	*		*	*	*	*	*	*	*
5	5	0.762	*	*	*	*	*	*	*	*	*	*	*	*	*	*	*	*	*	*	*	*	*	*	*	*	*	*		lcl|MN176219.1_prot_QFR56245.1_32	lcl|MN176227.1_prot_QFR56329.1_26	lcl|MN176228.1_prot_QFR56411.1_26	lcl|MH752385.1_prot_AYD80953.1_51	lcl|NC_004166.2_prot_NP_690701.2_45	holin	*	*	*	*	*	*		*	*	*	*	*	*	*
4	4	0.819	*	*	*	*	*	*	*	*	*	*	*	*	*	*	*	*	*	*	*	*	*	*	*	*	*	*		lcl|MN176219.1_prot_QFR56244.1_31	lcl|MN176227.1_prot_QFR56328.1_25	lcl|MN176228.1_prot_QFR56410.1_25	*	lcl|NC_004166.2_prot_NP_690700.1_44		*	*	*	*	*	*		*	*	*	*	*	*	*
4	4	0.699	*	*	*	*	*	*	*	*	*	*	*	*	*	*	*	*	*	*	*	*	*	*	*	*	*	*		lcl|MN176219.1_prot_QFR56243.1_30	lcl|MN176227.1_prot_QFR56327.1_24	lcl|MN176228.1_prot_QFR56409.1_24	*	lcl|NC_004166.2_prot_NP_690699.1_43		*	*	*	*	*	*		*	*	*	*	*	*	*
4	4	0.479	*	*	*	*	*	*	*	*	*	*	*	*	*	*	*	*	*	*	*	*	*	*	*	*	*	*		lcl|MN176219.1_prot_QFR56242.1_29	lcl|MN176227.1_prot_QFR56326.1_23	lcl|MN176228.1_prot_QFR56408.1_23	*	lcl|NC_004166.2_prot_NP_690698.1_42		*	*	*	*	*	*		*	*	*	*	*	*	*
5	5	0.519	*	*	*	*	*	*	*	*	*	*	*	*	*	*	*	*	*	*	*	*	*	*	*	*	*	*		lcl|MN176219.1_prot_QFR56259.1_46	lcl|MN176227.1_prot_QFR56342.1_39	lcl|MN176228.1_prot_QFR56422.1_39	lcl|MH752385.1_prot_AYD80941.1_39	lcl|NC_004166.2_prot_NP_690713.1_57	hypothetical protein	*	*	*	*	*	*		*	*	*	*	*	*	*
4	4	0.737	*	*	*	*	*	*	*	*	*	*	*	*	*	*	*	*	*	*	*	*	*	*	*	*	*	*		lcl|MN176219.1_prot_QFR56240.1_27	lcl|MN176227.1_prot_QFR56324.1_21	lcl|MN176228.1_prot_QFR56406.1_21	*	lcl|NC_004166.2_prot_YP_009268706.1_38		*	*	*	*	*	*		*	*	*	*	*	*	*
5	5	0.548	*	*	*	*	*	*	*	*	*	*	*	*	*	*	*	*	*	*	*	*	*	*	*	*	*	*		lcl|MN176219.1_prot_QFR56239.1_26	lcl|MN176227.1_prot_QFR56323.1_20	lcl|MN176228.1_prot_QFR56405.1_20	lcl|MH752385.1_prot_AYD80958.1_56	lcl|NC_004166.2_prot_NP_690690.1_36	distal tail protein	*	*	*	*	*	*		*	*	*	*	*	*	*
5	5	0.754	*	*	*	*	*	*	*	*	*	*	*	*	*	*	*	*	*	*	*	*	*	*	*	*	*	*		lcl|MN176219.1_prot_QFR56238.1_25	lcl|MN176227.1_prot_QFR56322.1_19	lcl|MN176228.1_prot_QFR56404.1_19	lcl|MH752385.1_prot_AYD80959.1_57	lcl|NC_004166.2_prot_YP_009268705.1_34	hypothetical protein	*	*	*	*	*	*		*	*	*	*	*	*	*
4	4	0.688	*	*	*	*	*	*	*	*	*	*	*	*	*	*	*	*	*	*	*	*	*	*	*	*	*	*		lcl|MN176219.1_prot_QFR56237.1_23	lcl|MN176227.1_prot_QFR56321.1_17	lcl|MN176228.1_prot_QFR56403.1_17	*	lcl|NC_004166.2_prot_YP_710299.1_32		*	*	*	*	*	*		*	*	*	*	*	*	*
5	5	0.45	*	*	*	*	*	*	*	*	*	*	*	*	*	*	*	*	*	*	*	*	*	*	*	*	*	*		lcl|MN176219.1_prot_QFR56236.1_24	lcl|MN176227.1_prot_QFR56320.1_18	lcl|MN176228.1_prot_QFR56402.1_18	lcl|MH752385.1_prot_AYD80961.1_59	lcl|NC_004166.2_prot_NP_690684.1_33	tail assembly chaperone	*	*	*	*	*	*		*	*	*	*	*	*	*
5	5	0.608	*	*	*	*	*	*	*	*	*	*	*	*	*	*	*	*	*	*	*	*	*	*	*	*	*	*		lcl|MN176219.1_prot_QFR56233.1_20	lcl|MN176227.1_prot_QFR56317.1_14	lcl|MN176228.1_prot_QFR56399.1_14	lcl|MH752385.1_prot_AYD80964.1_62	lcl|NC_004166.2_prot_NP_690679.1_28	head-to-tail joining protein	*	*	*	*	*	*		*	*	*	*	*	*	*
5	5	0.675	*	*	*	*	*	*	*	*	*	*	*	*	*	*	*	*	*	*	*	*	*	*	*	*	*	*		lcl|MN176219.1_prot_QFR56232.1_19	lcl|MN176227.1_prot_QFR56316.1_13	lcl|MN176228.1_prot_QFR56398.1_13	lcl|MH752385.1_prot_AYD80965.1_63	lcl|NC_004166.2_prot_NP_690678.1_27	putative tail protein	*	*	*	*	*	*		*	*	*	*	*	*	*
5	5	0.816	*	*	*	*	*	*	*	*	*	*	*	*	*	*	*	*	*	*	*	*	*	*	*	*	*	*		lcl|MN176219.1_prot_QFR56231.1_18	lcl|MN176227.1_prot_QFR56315.1_12	lcl|MN176228.1_prot_QFR56397.1_12	lcl|MH752385.1_prot_AYD80966.1_64	lcl|NC_004166.2_prot_NP_690677.1_26	head-to-tail stopper	*	*	*	*	*	*		*	*	*	*	*	*	*
5	5	0.792	*	*	*	*	*	*	*	*	*	*	*	*	*	*	*	*	*	*	*	*	*	*	*	*	*	*		lcl|MN176219.1_prot_QFR56230.1_17	lcl|MN176227.1_prot_QFR56314.1_11	lcl|MN176228.1_prot_QFR56396.1_11	lcl|MH752385.1_prot_AYD80967.1_65	lcl|NC_004166.2_prot_NP_690676.1_25	head-to-tail adaptor	*	*	*	*	*	*		*	*	*	*	*	*	*
2	2	1	*	*	*	*	*	*	*	*	*	*	*	*	*	*	*	*	*	*	*	*	*	*	*	*	*	*		lcl|MN176219.1_prot_QFR56229.1_16	*	*	*	lcl|NC_004166.2_prot_NP_690675.1_24		*	*	*	*	*	*		*	*	*	*	*	*	*
5	5	0.789	*	*	*	*	*	*	*	*	*	*	*	*	*	*	*	*	*	*	*	*	*	*	*	*	*	*		lcl|MN176219.1_prot_QFR56278.1_65	lcl|MN176227.1_prot_QFR56385.1_58	lcl|MN176228.1_prot_QFR56441.1_58	lcl|MH752385.1_prot_AYD80924.1_22	lcl|NC_004166.2_prot_NP_690733.1_77	replicative helicase	*	*	*	*	*	*		*	*	*	*	*	*	*
3	3	0.693	*	*	*	*	*	*	*	*	*	*	*	*	*	*	*	*	*	*	*	*	*	*	*	*	*	*		*	lcl|MN176227.1_prot_QFR56351.1_48	lcl|MN176228.1_prot_QFR56431.1_48	*	lcl|NC_004166.2_prot_NP_690726.1_70		*	*	*	*	*	*		*	*	*	*	*	*	*
3	3	0.924	*	*	*	*	*	*	*	*	*	*	*	*	*	*	*	*	*	*	*	*	*	*	*	*	*	*		*	lcl|MN176227.1_prot_QFR56350.1_47	lcl|MN176228.1_prot_QFR56430.1_47	*	lcl|NC_004166.2_prot_NP_690725.1_69		*	*	*	*	*	*		*	*	*	*	*	*	*
4	4	0.672	*	*	*	*	*	*	*	*	*	*	*	*	*	*	*	*	*	*	*	*	*	*	*	*	*	*		lcl|MN176219.1_prot_QFR56299.1_86	lcl|MN176227.1_prot_QFR56382.1_80	lcl|MN176228.1_prot_QFR56461.1_78	*	lcl|NC_004166.2_prot_NP_690753.1_97		*	*	*	*	*	*		*	*	*	*	*	*	*
4	4	0.773	*	*	*	*	*	*	*	*	*	*	*	*	*	*	*	*	*	*	*	*	*	*	*	*	*	*		lcl|MN176219.1_prot_QFR56290.1_77	lcl|MN176227.1_prot_QFR56371.1_69	lcl|MN176228.1_prot_QFR56454.1_71	*	lcl|NC_004166.2_prot_NP_690746.1_90		*	*	*	*	*	*		*	*	*	*	*	*	*
4	4	0.904	*	*	*	*	*	*	*	*	*	*	*	*	*	*	*	*	*	*	*	*	*	*	*	*	*	*		lcl|MN176219.1_prot_QFR56288.1_75	lcl|MN176227.1_prot_QFR56369.1_67	lcl|MN176228.1_prot_QFR56452.1_69	*	lcl|NC_004166.2_prot_NP_690745.1_89		*	*	*	*	*	*		*	*	*	*	*	*	*
5	5	0.479	*	*	*	*	*	*	*	*	*	*	*	*	*	*	*	*	*	*	*	*	*	*	*	*	*	*		lcl|MN176219.1_prot_QFR56285.1_72	lcl|MN176227.1_prot_QFR56365.1_63	lcl|MN176228.1_prot_QFR56447.1_64	lcl|MH752385.1_prot_AYD80918.1_16	lcl|NC_004166.2_prot_NP_690742.1_86	endodeoxyribonuclease, recombinase	*	*	*	*	*	*		*	*	*	*	*	*	*
5	5	0.607	*	*	*	*	*	*	*	*	*	*	*	*	*	*	*	*	*	*	*	*	*	*	*	*	*	*		lcl|MN176219.1_prot_QFR56284.1_71	lcl|MN176227.1_prot_QFR56364.1_62	lcl|MN176228.1_prot_QFR56446.1_63	lcl|MH752385.1_prot_AYD80919.1_17	lcl|NC_004166.2_prot_NP_690741.1_85	HTH DNA binding domain protein	*	*	*	*	*	*		*	*	*	*	*	*	*
5	5	0.855	*	*	*	*	*	*	*	*	*	*	*	*	*	*	*	*	*	*	*	*	*	*	*	*	*	*		lcl|MN176219.1_prot_QFR56283.1_70	lcl|MN176227.1_prot_QFR56363.1_61	lcl|MN176228.1_prot_QFR56445.1_62	lcl|MH752385.1_prot_AYD80920.1_18	lcl|NC_004166.2_prot_NP_690740.1_84	transcription factor, hypothetical protein	*	*	*	*	*	*		*	*	*	*	*	*	*
3	3	0.747	*	*	*	*	*	*	*	*	*	*	*	*	*	*	*	*	*	*	*	*	*	*	*	*	*	*		lcl|MN176219.1_prot_QFR56281.1_68	*	lcl|MN176228.1_prot_QFR56444.1_61	*	lcl|NC_004166.2_prot_NP_690739.1_83		*	*	*	*	*	*		*	*	*	*	*	*	*
5	5	0.397	*	*	*	*	*	*	*	*	*	*	*	*	*	*	*	*	*	*	*	*	*	*	*	*	*	*		lcl|MN176219.1_prot_QFR56279.1_66	lcl|MN176227.1_prot_QFR56361.1_59	lcl|MN176228.1_prot_QFR56442.1_59	lcl|MH752385.1_prot_AYD80923.1_21	lcl|NC_004166.2_prot_NP_690737.1_81	hypothetical protein	*	*	*	*	*	*		*	*	*	*	*	*	*
5	5	0.798	*	*	*	*	*	*	*	*	*	*	*	*	*	*	*	*	*	*	*	*	*	*	*	*	*	*		lcl|MN176219.1_prot_QFR56228.1_15	lcl|MN176227.1_prot_QFR56312.1_9	lcl|MN176228.1_prot_QFR56394.1_9	lcl|MH752385.1_prot_AYD80969.1_67	lcl|NC_004166.2_prot_NP_690674.1_23	major capsid protein	*	*	*	*	*	*		*	*	*	*	*	*	*
5	5	0.864	*	*	*	*	*	*	*	*	*	*	*	*	*	*	*	*	*	*	*	*	*	*	*	*	*	*		lcl|MN176219.1_prot_QFR56277.1_64	lcl|MN176227.1_prot_QFR56360.1_57	lcl|MN176228.1_prot_QFR56440.1_57	lcl|MH752385.1_prot_AYD80925.1_23	lcl|NC_004166.2_prot_NP_690732.1_76	helicase loader	*	*	*	*	*	*		*	*	*	*	*	*	*
5	5	0.91	*	*	*	*	*	*	*	*	*	*	*	*	*	*	*	*	*	*	*	*	*	*	*	*	*	*		lcl|MN176219.1_prot_QFR56276.1_63	lcl|MN176227.1_prot_QFR56359.1_56	lcl|MN176228.1_prot_QFR56439.1_56	lcl|MH752385.1_prot_AYD80926.1_24	lcl|NC_004166.2_prot_NP_690731.1_75	replisome organizer	*	*	*	*	*	*		*	*	*	*	*	*	*
5	5	0.707	*	*	*	*	*	*	*	*	*	*	*	*	*	*	*	*	*	*	*	*	*	*	*	*	*	*		lcl|MN176219.1_prot_QFR56275.1_62	lcl|MN176227.1_prot_QFR56358.1_55	lcl|MN176228.1_prot_QFR56438.1_55	lcl|MH752385.1_prot_AYD80927.1_25	lcl|NC_004166.2_prot_NP_690730.1_74	DNA binding domain protein	*	*	*	*	*	*		*	*	*	*	*	*	*
5	5	0.882	*	*	*	*	*	*	*	*	*	*	*	*	*	*	*	*	*	*	*	*	*	*	*	*	*	*		lcl|MN176219.1_prot_QFR56268.1_55	lcl|MN176227.1_prot_QFR56352.1_49	lcl|MN176228.1_prot_QFR56432.1_49	lcl|MH752385.1_prot_AYD80932.1_30	lcl|NC_004166.2_prot_NP_690727.1_71	recombinase	*	*	*	*	*	*		*	*	*	*	*	*	*
5	5	0.508	*	*	*	*	*	*	*	*	*	*	*	*	*	*	*	*	*	*	*	*	*	*	*	*	*	*		lcl|MN176219.1_prot_QFR56266.1_53	lcl|MN176227.1_prot_QFR56349.1_46	lcl|MN176228.1_prot_QFR56429.1_46	lcl|MH752385.1_prot_AYD80934.1_32	lcl|NC_004166.2_prot_NP_690723.1_67	hypothetical protein	*	*	*	*	*	*		*	*	*	*	*	*	*
5	5	0.853	*	*	*	*	*	*	*	*	*	*	*	*	*	*	*	*	*	*	*	*	*	*	*	*	*	*		lcl|MN176219.1_prot_QFR56265.1_52	lcl|MN176227.1_prot_QFR56348.1_45	lcl|MN176228.1_prot_QFR56428.1_45	lcl|MH752385.1_prot_AYD80935.1_33	lcl|NC_004166.2_prot_NP_690722.1_66	exonuclease	*	*	*	*	*	*		*	*	*	*	*	*	*
5	5	0.812	*	*	*	*	*	*	*	*	*	*	*	*	*	*	*	*	*	*	*	*	*	*	*	*	*	*		lcl|MN176219.1_prot_QFR56264.1_51	lcl|MN176227.1_prot_QFR56347.1_44	lcl|MN176228.1_prot_QFR56427.1_44	lcl|MH752385.1_prot_AYD80936.1_34	lcl|NC_004166.2_prot_NP_690721.1_65	transcriptional repressor	*	*	*	*	*	*		*	*	*	*	*	*	*
5	5	0.835	*	*	*	*	*	*	*	*	*	*	*	*	*	*	*	*	*	*	*	*	*	*	*	*	*	*		lcl|MN176219.1_prot_QFR56263.1_50	lcl|MN176227.1_prot_QFR56346.1_43	lcl|MN176228.1_prot_QFR56426.1_43	lcl|MH752385.1_prot_AYD80937.1_35	lcl|NC_004166.2_prot_NP_690720.1_64		*	*	*	*	*	*		*	*	*	*	*	*	*
5	5	0.882	*	*	*	*	*	*	*	*	*	*	*	*	*	*	*	*	*	*	*	*	*	*	*	*	*	*		lcl|MN176219.1_prot_QFR56260.1_47	lcl|MN176227.1_prot_QFR56343.1_40	lcl|MN176228.1_prot_QFR56423.1_40	lcl|MH752385.1_prot_AYD80940.1_38	lcl|NC_004166.2_prot_NP_690714.1_58	ATPase domain protein	*	*	*	*	*	*		*	*	*	*	*	*	*
2	2	1	*	*	*	*	*	*	*	*	*	*	*	*	*	*	*	*	*	*	*	*	*	*	*	*	*	*		*	*	*	*	*		*	*	lcl|MT601273.1_prot_QMV48931.1_2	lcl|MT601274.1_prot_QMV49106.1_3	*	*		*	*	*	*	*	*	*
2	2	1	*	*	*	*	*	*	*	*	*	*	*	*	*	*	*	*	*	*	*	*	*	*	*	*	*	*		*	*	*	*	*		*	*	lcl|MT601273.1_prot_QMV49004.1_75	lcl|MT601274.1_prot_QMV49181.1_78	*	*		*	*	*	*	*	*	*
2	2	1	*	*	*	*	*	*	*	*	*	*	*	*	*	*	*	*	*	*	*	*	*	*	*	*	*	*		*	*	*	*	*		*	*	lcl|MT601273.1_prot_QMV49003.1_74	lcl|MT601274.1_prot_QMV49180.1_77	*	*		*	*	*	*	*	*	*
2	2	1	*	*	*	*	*	*	*	*	*	*	*	*	*	*	*	*	*	*	*	*	*	*	*	*	*	*		*	*	*	*	*		*	*	lcl|MT601273.1_prot_QMV49000.1_71	lcl|MT601274.1_prot_QMV49176.1_73	*	*		*	*	*	*	*	*	*
2	2	1	*	*	*	*	*	*	*	*	*	*	*	*	*	*	*	*	*	*	*	*	*	*	*	*	*	*		*	*	*	*	*		*	*	lcl|MT601273.1_prot_QMV48999.1_70	lcl|MT601274.1_prot_QMV49175.1_72	*	*		*	*	*	*	*	*	*
2	2	1	*	*	*	*	*	*	*	*	*	*	*	*	*	*	*	*	*	*	*	*	*	*	*	*	*	*		*	*	*	*	*		*	*	lcl|MT601273.1_prot_QMV48998.1_69	lcl|MT601274.1_prot_QMV49174.1_71	*	*		*	*	*	*	*	*	*
2	2	1	*	*	*	*	*	*	*	*	*	*	*	*	*	*	*	*	*	*	*	*	*	*	*	*	*	*		*	*	*	*	*		*	*	lcl|MT601273.1_prot_QMV48997.1_68	lcl|MT601274.1_prot_QMV49173.1_70	*	*		*	*	*	*	*	*	*
2	2	1	*	*	*	*	*	*	*	*	*	*	*	*	*	*	*	*	*	*	*	*	*	*	*	*	*	*		*	*	*	*	*		*	*	lcl|MT601273.1_prot_QMV48996.1_67	lcl|MT601274.1_prot_QMV49172.1_69	*	*		*	*	*	*	*	*	*
2	2	1	*	*	*	*	*	*	*	*	*	*	*	*	*	*	*	*	*	*	*	*	*	*	*	*	*	*		*	*	*	*	*		*	*	lcl|MT601273.1_prot_QMV48980.1_51	lcl|MT601274.1_prot_QMV49155.1_52	*	*		*	*	*	*	*	*	*
2	2	1	*	*	*	*	*	*	*	*	*	*	*	*	*	*	*	*	*	*	*	*	*	*	*	*	*	*		*	*	*	*	*		*	*	lcl|MT601273.1_prot_QMV48946.1_17	lcl|MT601274.1_prot_QMV49121.1_18	*	*		*	*	*	*	*	*	*
2	2	1	*	*	*	*	*	*	*	*	*	*	*	*	*	*	*	*	*	*	*	*	*	*	*	*	*	*		*	*	*	*	*		*	*	lcl|MT601273.1_prot_QMV48932.1_3	lcl|MT601274.1_prot_QMV49107.1_4	*	*		*	*	*	*	*	*	*
2	2	1	*	*	*	*	*	*	*	*	*	*	*	*	*	*	*	*	*	*	*	*	*	*	*	*	*	*		*	*	*	*	*		*	*	lcl|MT601273.1_prot_QMV49006.1_77	lcl|MT601274.1_prot_QMV49183.1_80	*	*		*	*	*	*	*	*	*
6	6	0.811	*	*	*	*	*	*	*	*	*	*	*	*	*	*	*	*	*	*	*	*	*	*	*	*	*	*		*	*	*	*	*		*	lcl|MT601272.1_prot_QMV48917.1_163	lcl|MT601273.1_prot_QMV48989.1_60	lcl|MT601274.1_prot_QMV49165.1_62	*	*		*	*	*	*	*	*	*
3	3	0.961	*	*	*	*	*	*	*	*	*	*	*	*	*	*	*	*	*	*	*	*	*	*	*	*	*	*		*	*	*	*	*		*	lcl|MT601272.1_prot_QMV48911.1_157	lcl|MT601273.1_prot_QMV49088.1_159	lcl|MT601274.1_prot_QMV49267.1_164	*	*		*	*	*	*	lcl|MZ501264.1_prot_QZA70146.1_77	lcl|MN176231.1_prot_QFG05916.1_77	lcl|MW394467.1_prot_QQO40425.1_79
3	3	0.962	*	*	*	*	*	*	*	*	*	*	*	*	*	*	*	*	*	*	*	*	*	*	*	*	*	*		*	*	*	*	*		*	lcl|MT601272.1_prot_QMV48904.1_150	lcl|MT601273.1_prot_QMV49079.1_150	lcl|MT601274.1_prot_QMV49258.1_155	*	*		*	*	*	*	*	*	*
2	2	1	*	*	*	*	*	*	*	*	*	*	*	*	*	*	*	*	*	*	*	*	*	*	*	*	*	*		*	*	*	*	*		*	lcl|MT601272.1_prot_QMV48900.1_146	*	lcl|MT601274.1_prot_QMV49254.1_151	*	*		*	*	*	*	*	*	*
2	2	1	*	*	*	*	*	*	*	*	*	*	*	*	*	*	*	*	*	*	*	*	*	*	*	*	*	*		*	*	*	*	*		*	lcl|MT601272.1_prot_QMV48899.1_145	*	lcl|MT601274.1_prot_QMV49253.1_150	*	*		*	*	*	*	*	*	*
2	2	1	*	*	*	*	*	*	*	*	*	*	*	*	*	*	*	*	*	*	*	*	*	*	*	*	*	*		*	*	*	*	*		*	lcl|MT601272.1_prot_QMV48893.1_139	*	lcl|MT601274.1_prot_QMV49248.1_145	*	*		*	*	*	*	*	*	*
2	2	1	*	*	*	*	*	*	*	*	*	*	*	*	*	*	*	*	*	*	*	*	*	*	*	*	*	*		*	*	*	*	*		*	lcl|MT601272.1_prot_QMV48892.1_138	*	lcl|MT601274.1_prot_QMV49247.1_144	*	*		*	*	*	*	*	*	*
2	2	1	*	*	*	*	*	*	*	*	*	*	*	*	*	*	*	*	*	*	*	*	*	*	*	*	*	*		*	*	*	*	*		*	lcl|MT601272.1_prot_QMV48891.1_137	*	lcl|MT601274.1_prot_QMV49246.1_143	*	*		*	*	*	*	*	*	*
3	3	0.958	*	*	*	*	*	*	*	*	*	*	*	*	*	*	*	*	*	*	*	*	*	*	*	*	*	*		*	*	*	*	*		*	lcl|MT601272.1_prot_QMV48887.1_133	lcl|MT601273.1_prot_QMV49062.1_133	lcl|MT601274.1_prot_QMV49242.1_139	*	*		*	*	*	*	*	*	*
2	2	1	*	*	*	*	*	*	*	*	*	*	*	*	*	*	*	*	*	*	*	*	*	*	*	*	*	*		*	*	*	*	*		*	lcl|MT601272.1_prot_QMV48876.1_122	lcl|MT601273.1_prot_QMV49050.1_121	*	*	*		*	*	*	*	*	*	*
4	4	0.932	*	*	*	*	*	*	*	*	*	*	*	*	*	*	*	*	*	*	*	*	*	*	*	*	*	*		lcl|MN176219.1_prot_QFR56227.1_14	lcl|MN176227.1_prot_QFR56311.1_8	lcl|MN176228.1_prot_QFR56393.1_8	*	lcl|NC_004166.2_prot_NP_690673.1_22		*	*	*	*	*	*		*	*	*	*	*	*	*
5	5	0.744	*	*	*	*	*	*	*	*	*	*	*	*	*	*	*	*	*	*	*	*	*	*	*	*	*	*		lcl|MN176219.1_prot_QFR56226.1_13	lcl|MN176227.1_prot_QFR56310.1_7	lcl|MN176228.1_prot_QFR56392.1_7	lcl|MH752385.1_prot_AYD80971.1_69	lcl|NC_004166.2_prot_NP_690671.1_20	scaffolding protein	*	*	*	*	*	*		*	*	*	*	*	*	*
5	5	0.829	*	*	*	*	*	*	*	*	*	*	*	*	*	*	*	*	*	*	*	*	*	*	*	*	*	*		lcl|MN176219.1_prot_QFR56222.1_9	lcl|MN176227.1_prot_QFR56308.1_5	lcl|MN176228.1_prot_QFR56390.1_5	lcl|MH752385.1_prot_AYD80975.1_73	lcl|NC_004166.2_prot_NP_690662.1_11	head protein	*	*	*	*	*	*		*	*	*	*	*	*	*
5	5	0.752	*	*	*	*	*	*	*	*	*	*	*	*	*	*	*	*	*	*	*	*	*	*	*	*	*	*		lcl|MN176219.1_prot_QFR56221.1_8	lcl|MN176227.1_prot_QFR56307.1_4	lcl|MN176228.1_prot_QFR56389.1_4	lcl|MH752385.1_prot_AYD80976.1_74	lcl|NC_004166.2_prot_NP_690661.1_10	portal protein	*	*	*	*	*	*		*	*	*	*	*	*	*
5	5	0.83	*	*	*	*	*	*	*	*	*	*	*	*	*	*	*	*	*	*	*	*	*	*	*	*	*	*		lcl|MN176219.1_prot_QFR56215.1_2	lcl|MN176227.1_prot_QFR56305.1_2	lcl|MN176228.1_prot_QFR56387.1_2	lcl|MH752385.1_prot_AYD80903.1_1	lcl|NC_004166.2_prot_NP_690654.1_3	terminase large subunit	*	*	*	*	*	*		*	*	*	*	*	*	*
5	5	0.731	*	*	*	*	*	*	*	*	*	*	*	*	*	*	*	*	*	*	*	*	*	*	*	*	*	*		lcl|MN176219.1_prot_QFR56214.1_1	lcl|MN176227.1_prot_QFR56304.1_1	lcl|MN176228.1_prot_QFR56386.1_1	lcl|MH752385.1_prot_AYD80904.1_2	lcl|NC_004166.2_prot_NP_690652.1_1	terminase small subunit	*	*	*	*	*	*		*	*	*	*	*	*	*
4	4	0.442	*	*	*	*	*	*	*	*	*	*	*	*	*	*	*	*	*	*	*	*	*	*	*	*	*	*		lcl|MN176219.1_prot_QFR56225.1_12	*	*	lcl|MH752385.1_prot_AYD80972.1_70	lcl|NC_004166.2_prot_NP_690668.1_17		*	*	*	*	*	*		*	*	*	*	*	*	*
4	4	0.564	*	*	*	*	*	*	*	*	*	*	*	*	*	*	*	*	*	*	*	*	*	*	*	*	*	*		*	*	*	lcl|MH752385.1_prot_AYD80950.1_48	lcl|NC_004166.2_prot_NP_690744.1_88		*	*	*	*	*	*		*	*	*	*	*	*	*
2	2	1	*	*	*	*	*	*	*	*	*	*	*	*	*	*	*	*	*	*	*	*	*	*	*	*	*	*		*	*	*	*	*		*	lcl|MT601272.1_prot_QMV48879.1_125	lcl|MT601273.1_prot_QMV49053.1_124	*	*	*		*	*	*	lcl|MN176230.1_prot_QFR56543.1_78	*	*	*
2	2	1	*	*	*	*	*	*	*	*	*	*	*	*	*	*	*	*	*	*	*	*	*	*	*	*	*	*		*	*	*	*	*		*	lcl|MT601272.1_prot_QMV48877.1_123	lcl|MT601273.1_prot_QMV49051.1_122	*	*	*		*	*	*	*	*	*	*
2	2	1	*	*	*	*	*	*	*	*	*	*	*	*	*	*	*	*	*	*	*	*	*	*	*	*	*	*		*	*	*	*	*		*	*	*	*	lcl|NC_001884.1_prot_NP_046732.1_180	lcl|KY030782.1_prot_APD21337.1_194		*	*	*	*	*	*	*
2	2	1	*	*	*	*	*	*	*	*	*	*	*	*	*	*	*	*	*	*	*	*	*	*	*	*	*	*		*	*	*	*	*		*	lcl|MT601272.1_prot_QMV48875.1_121	lcl|MT601273.1_prot_QMV49049.1_120	*	*	*		*	*	*	*	*	*	*
2	2	1	*	*	*	*	*	*	*	*	*	*	*	*	*	*	*	*	*	*	*	*	*	*	*	*	*	*		*	*	*	*	*		*	lcl|MT601272.1_prot_QMV48874.1_120	lcl|MT601273.1_prot_QMV49048.1_119	*	*	*		*	*	*	*	*	*	*
2	2	1	*	*	*	*	*	*	*	*	*	*	*	*	*	*	*	*	*	*	*	*	*	*	*	*	*	*		*	*	*	*	*		*	lcl|MT601272.1_prot_QMV48873.1_119	lcl|MT601273.1_prot_QMV49047.1_118	*	*	*		*	*	*	*	*	*	*
2	2	1	*	*	*	*	*	*	*	*	*	*	*	*	*	*	*	*	*	*	*	*	*	*	*	*	*	*		*	*	*	*	*		*	lcl|MT601272.1_prot_QMV48848.1_94	lcl|MT601273.1_prot_QMV49024.1_95	*	*	*		*	*	*	*	*	*	*
2	2	1	*	*	*	*	*	*	*	*	*	*	*	*	*	*	*	*	*	*	*	*	*	*	*	*	*	*		*	*	*	*	lcl|NC_004166.2_prot_NP_690749.1_93		*	lcl|MT601272.1_prot_QMV48820.1_66	*	*	*	*		*	*	*	*	*	*	*
2	2	1	*	*	*	*	*	*	*	*	*	*	*	*	*	*	*	*	*	*	*	*	*	*	*	*	*	*		*	*	*	*	*		*	*	lcl|MT601273.1_prot_QMV49100.1_171	lcl|MT601274.1_prot_QMV49278.1_175	*	*		*	*	*	*	*	*	*
2	2	1	*	*	*	*	*	*	*	*	*	*	*	*	*	*	*	*	*	*	*	*	*	*	*	*	*	*		*	*	*	*	*		*	*	lcl|MT601273.1_prot_QMV49099.1_170	lcl|MT601274.1_prot_QMV49277.1_174	*	*		*	*	*	*	*	*	*
2	2	1	*	*	*	*	*	*	*	*	*	*	*	*	*	*	*	*	*	*	*	*	*	*	*	*	*	*		*	*	*	*	*		*	*	lcl|MT601273.1_prot_QMV49098.1_169	lcl|MT601274.1_prot_QMV49276.1_173	*	*		*	*	*	*	*	*	*
2	2	1	*	*	*	*	*	*	*	*	*	*	*	*	*	*	*	*	*	*	*	*	*	*	*	*	*	*		*	*	*	*	*		*	*	lcl|MT601273.1_prot_QMV49091.1_162	lcl|MT601274.1_prot_QMV49270.1_167	*	*		*	*	*	*	*	*	*
2	2	1	*	*	*	*	*	*	*	*	*	*	*	*	*	*	*	*	*	*	*	*	*	*	*	*	*	*		*	*	*	*	*		*	*	*	*	*	*		*	*	*	*	*	*	*
2	2	1	*	*	*	*	*	*	*	*	*	*	*	*	*	*	*	*	*	*	*	*	*	*	*	*	*	*		*	*	*	*	*		*	*	*	*	*	*		*	*	*	*	*	*	*
2	2	1	*	*	*	*	*	*	*	*	*	*	*	*	*	*	*	*	*	*	*	*	*	*	*	*	*	*		*	*	*	*	*		*	*	*	*	*	*		*	*	*	*	*	*	*
2	2	1	*	*	*	*	*	*	*	*	*	*	*	*	*	*	*	*	*	*	*	*	*	*	*	*	*	*		*	*	*	*	*		*	*	*	*	*	*		*	*	*	*	*	*	*
2	2	1	*	*	*	*	*	*	*	*	*	*	*	*	*	*	*	*	*	*	*	*	*	*	*	*	*	*		*	*	*	*	*		*	*	*	*	*	*		*	*	*	*	*	*	*
2	2	1	*	*	*	*	*	*	*	*	*	*	*	*	*	*	*	*	*	*	*	*	*	*	*	*	*	*		*	*	*	*	*		*	*	*	*	*	*		*	*	*	*	*	*	*
2	2	1	*	*	*	*	*	*	*	*	*	*	*	*	*	*	*	*	*	*	*	*	*	*	*	*	*	*		*	*	*	*	*		*	*	*	*	*	*		*	*	*	*	*	*	*
2	2	1	*	*	*	*	*	*	*	*	*	*	*	*	*	*	*	*	*	*	*	*	*	*	*	*	*	*		*	*	*	*	*		*	*	*	*	*	*		*	*	*	*	*	*	*
2	2	1	*	*	*	*	*	*	*	*	*	*	*	*	*	*	*	*	*	*	*	*	*	*	*	*	*	*		*	*	*	*	*		*	*	*	*	*	*		*	*	*	*	*	*	*
2	2	1	*	*	*	*	*	*	*	*	*	*	*	*	*	*	*	*	*	*	*	*	*	*	*	*	*	*		*	*	*	*	*		*	*	*	*	*	*		*	*	*	*	*	*	*
2	2	1	*	*	*	*	*	*	*	*	*	*	*	*	*	*	*	*	*	*	*	*	*	*	*	*	*	*		*	*	*	*	*		*	*	*	*	*	*		*	*	*	*	*	*	*
2	2	1	*	*	*	*	*	*	*	*	*	*	*	*	*	*	*	*	*	*	*	*	*	*	*	*	*	*		*	*	*	*	*		*	*	*	*	*	*		*	*	*	*	*	*	*
2	2	1	*	*	*	*	*	*	*	*	*	*	*	*	*	*	*	*	*	*	*	*	*	*	*	*	*	*		*	*	*	*	*		*	*	*	*	*	*		*	*	*	*	*	*	*
2	2	1	*	*	*	*	*	*	*	*	*	*	*	*	*	*	*	*	*	*	*	*	*	*	*	*	*	*		*	*	*	*	*		*	*	*	*	*	*		*	*	*	*	*	*	*
2	2	1	*	*	*	*	*	*	*	*	*	*	*	*	*	*	*	*	*	*	*	*	*	*	*	*	*	*		*	*	*	*	*		*	*	*	*	*	*		*	*	*	*	*	*	*
2	2	1	*	*	*	*	*	*	*	*	*	*	*	*	*	*	*	*	*	*	*	*	*	*	*	*	*	*		*	*	*	*	*		*	*	*	*	*	*		*	*	*	*	*	*	*
2	2	1	*	*	*	*	*	*	*	*	*	*	*	*	*	*	*	*	*	*	*	*	*	*	*	*	*	*		*	*	*	*	*		*	*	*	*	*	*		*	*	*	*	*	*	*
2	2	1	*	*	*	*	*	*	*	*	*	*	*	*	*	*	*	*	*	*	*	*	*	*	*	*	*	*		*	*	*	*	*		*	*	*	*	*	*		*	*	*	*	*	*	*
2	2	1	*	*	*	*	*	*	*	*	*	*	*	*	*	*	*	*	*	*	*	*	*	*	*	*	*	*		*	*	*	*	*		*	*	*	*	*	*		*	*	*	*	*	*	*
2	2	1	*	*	*	*	*	*	*	*	*	*	*	*	*	*	*	*	*	*	*	*	*	*	*	*	*	*		*	*	*	*	*		*	*	*	*	*	*		*	*	*	*	*	*	*
2	2	1	*	*	*	*	*	*	*	*	*	*	*	*	*	*	*	*	*	*	*	*	*	*	*	*	*	*		*	*	*	*	*		*	*	*	*	*	*		*	*	*	*	*	*	*
2	2	1	*	*	*	*	*	*	*	*	*	*	*	*	*	*	*	*	*	*	*	*	*	*	*	*	*	*		*	*	*	*	*		*	*	*	*	*	*		*	*	*	*	*	*	*
2	2	1	*	*	*	*	*	*	*	*	*	*	*	*	*	*	*	*	*	*	*	*	*	*	*	*	*	*		*	*	*	*	*		*	*	*	*	*	*		*	*	*	*	*	*	*
2	2	1	*	*	*	*	*	*	*	*	*	*	*	*	*	*	*	*	*	*	*	*	*	*	*	*	*	*		*	*	*	*	*		*	*	*	*	*	*		*	*	*	*	*	*	*
2	2	1	*	*	*	*	*	*	*	*	*	*	*	*	*	*	*	*	*	*	*	*	*	*	*	*	*	*		*	*	*	*	*		*	*	*	*	*	*		*	*	*	*	*	*	*
2	2	1	*	*	*	*	*	*	*	*	*	*	*	*	*	*	*	*	*	*	*	*	*	*	*	*	*	*		*	*	*	*	*		*	*	*	*	*	*		*	*	*	*	*	*	*
2	2	1	*	*	*	*	*	*	*	*	*	*	*	*	*	*	*	*	*	*	*	*	*	*	*	*	*	*		*	*	*	*	*		*	*	*	*	*	*		*	*	*	*	*	*	*
2	2	1	*	*	*	*	*	*	*	*	*	*	*	*	*	*	*	*	*	*	*	*	*	*	*	*	*	*		*	*	*	*	*		*	*	*	*	*	*		*	*	*	*	*	*	*
2	2	1	*	*	*	*	*	*	*	*	*	*	*	*	*	*	*	*	*	*	*	*	*	*	*	*	*	*		*	*	*	*	*		*	*	*	*	*	*		*	*	*	*	*	*	*
2	2	1	*	*	*	*	*	*	*	*	*	*	*	*	*	*	*	*	*	*	*	*	*	*	*	*	*	*		*	*	*	*	*		*	*	*	*	*	*		*	*	*	*	*	*	*
2	2	1	*	*	*	*	*	*	*	*	*	*	*	*	*	*	*	*	*	*	*	*	*	*	*	*	*	*		*	*	*	*	*		*	*	*	*	*	*		*	*	*	*	*	*	*
2	2	1	*	*	*	*	*	*	*	*	*	*	*	*	*	*	*	*	*	*	*	*	*	*	*	*	*	*		*	*	*	*	*		*	*	*	*	*	*		*	*	*	*	*	*	*
2	2	1	*	*	*	*	*	*	*	*	*	*	*	*	*	*	*	*	*	*	*	*	*	*	*	*	*	*		*	*	*	*	*		*	*	*	*	*	*		*	*	*	*	*	*	*
2	2	1	*	*	*	*	*	*	*	*	*	*	*	*	*	*	*	*	*	*	*	*	*	*	*	*	*	*		*	*	*	*	*		*	*	*	*	*	*		*	*	*	*	*	*	*
2	2	1	*	*	*	*	*	*	*	*	*	*	*	*	*	*	*	*	*	*	*	*	*	*	*	*	*	*		*	*	*	*	*		*	*	*	*	*	*		*	*	*	*	*	*	*
2	2	1	*	*	*	*	*	*	*	*	*	*	*	*	*	*	*	*	*	*	*	*	*	*	*	*	*	*		*	*	*	*	*		*	*	*	*	*	*		*	*	*	*	*	*	*
2	2	1	*	*	*	*	*	*	*	*	*	*	*	*	*	*	*	*	*	*	*	*	*	*	*	*	*	*		*	*	*	*	*		*	*	*	*	*	*		*	*	*	*	*	*	*
2	2	1	*	*	*	*	*	*	*	*	*	*	*	*	*	*	*	*	*	*	*	*	*	*	*	*	*	*		*	*	*	*	*		*	*	*	*	*	*		*	*	*	*	*	*	*
2	2	1	*	*	*	*	*	*	*	*	*	*	*	*	*	*	*	*	*	*	*	*	*	*	*	*	*	*		*	*	*	*	*		*	*	*	*	*	*		*	*	*	*	*	*	*
2	2	1	*	*	*	*	*	*	*	*	*	*	*	*	*	*	*	*	*	*	*	*	*	*	*	*	*	*		*	*	*	*	*		*	*	*	*	*	*		*	*	*	*	*	*	*
2	2	1	*	*	*	*	*	*	*	*	*	*	*	*	*	*	*	*	*	*	*	*	*	*	*	*	*	*		*	*	*	*	*		*	*	*	*	*	*		*	*	*	*	*	*	*
2	2	1	*	*	*	*	*	*	*	*	*	*	*	*	*	*	*	*	*	*	*	*	*	*	*	*	*	*		*	*	*	*	*		*	*	*	*	*	*		*	*	*	*	*	*	*
2	2	1	*	*	*	*	*	*	*	*	*	*	*	*	*	*	*	*	*	*	*	*	*	*	*	*	*	*		*	*	*	*	*		*	*	*	*	*	*		*	*	*	*	*	*	*
2	2	1	*	*	*	*	*	*	*	*	*	*	*	*	*	*	*	*	*	*	*	*	*	*	*	*	*	*		*	*	*	*	*		*	*	*	*	*	*		*	*	*	*	*	*	*
2	2	1	*	*	*	*	*	*	*	*	*	*	*	*	*	*	*	*	*	*	*	*	*	*	*	*	*	*		*	*	*	*	*		*	*	*	*	*	*		*	*	*	*	*	*	*
2	2	1	*	*	*	*	*	*	*	*	*	*	*	*	*	*	*	*	*	*	*	*	*	*	*	*	*	*		*	*	*	*	*		*	*	*	*	*	*		*	*	*	*	*	*	*
2	2	1	*	*	*	*	*	*	*	*	*	*	*	*	*	*	*	*	*	*	*	*	*	*	*	*	*	*		*	*	*	*	*		*	*	*	*	*	*		*	*	*	*	*	*	*
2	2	1	*	*	*	*	*	*	*	*	*	*	*	*	*	*	*	*	*	*	*	*	*	*	*	*	*	*		*	*	*	*	*		*	*	*	*	*	*		*	*	*	*	*	*	*
3	3	0.995	*	*	*	*	*	*	*	*	*	*	*	*	*	*	*	*	*	*	*	*	*	*	*	*	lcl|NC_019487.1_prot_YP_007003475.1_218	*		*	*	*	*	*		*	*	*	*	*	*		*	*	*	*	*	*	*
2	2	1	*	*	*	*	*	*	*	*	*	*	*	*	*	*	*	*	*	*	*	*	*	*	*	*	*	*		*	*	*	*	*		*	*	*	*	*	*		*	*	*	*	*	*	*
2	2	1	*	*	*	*	*	*	*	*	*	*	*	*	*	*	*	*	*	*	*	*	*	*	*	*	*	*		*	*	*	*	*		*	*	*	*	*	*		*	*	*	*	*	*	*
2	2	1	*	*	*	*	*	*	*	*	*	*	*	*	*	*	*	*	*	*	*	*	*	*	*	*	*	*		*	*	*	*	*		*	*	*	*	*	*		*	*	*	*	*	*	*
2	2	1	*	*	*	*	*	*	*	*	*	*	*	*	*	*	*	*	*	*	*	*	*	*	*	*	*	*		*	*	*	*	*		*	*	*	*	*	*		*	*	*	*	*	*	*
2	2	1	*	*	*	*	*	*	*	*	*	*	*	*	*	*	*	*	*	*	*	*	*	*	*	*	*	*		*	*	*	*	*		*	*	*	*	*	*		*	*	*	*	*	*	*
2	2	1	*	*	*	*	*	*	*	*	*	*	*	*	*	*	*	*	*	*	*	*	*	*	*	*	*	*		*	*	*	*	*		*	*	*	*	*	*		*	*	*	*	*	*	*
2	2	1	*	*	*	*	*	*	*	*	*	*	*	*	*	*	*	*	*	*	*	*	*	*	*	*	*	*		*	*	*	*	*		*	*	*	*	*	*		*	*	*	*	*	*	*
2	2	1	*	*	*	*	*	*	*	*	*	*	*	*	*	*	*	*	*	*	*	*	*	*	*	*	*	*		*	*	*	*	*		*	*	*	*	*	*		*	*	*	*	*	*	*
2	2	1	*	*	*	*	*	*	*	*	*	*	*	*	*	*	*	*	*	*	*	*	*	*	*	*	*	*		*	*	*	*	*		*	*	*	*	*	*		*	*	*	*	*	*	*
2	2	1	*	*	*	*	*	*	*	*	*	*	*	*	*	*	*	*	*	*	*	*	*	*	*	*	*	*		*	*	*	*	*		*	*	*	*	*	*		*	*	*	*	*	*	*
2	2	1	*	*	*	*	*	*	*	*	*	*	*	*	*	*	*	*	*	*	*	*	*	*	*	*	*	*		*	*	*	*	*		*	*	*	*	*	*		*	*	*	*	*	*	*
2	2	1	*	*	*	*	*	*	*	*	*	*	*	*	*	*	*	*	*	*	*	*	*	*	*	*	*	*		*	*	*	*	*		*	*	*	*	*	*		*	*	*	*	*	*	*
2	2	1	*	*	*	*	*	*	*	*	*	*	*	*	*	*	*	*	*	*	*	*	*	*	*	*	*	*		*	*	*	*	*		*	*	*	*	*	*		*	*	*	*	*	*	*
2	2	1	*	*	*	*	*	*	*	*	*	*	*	*	*	*	*	*	*	*	*	*	*	*	*	*	*	*		*	*	*	*	*		*	*	*	*	*	*		*	*	*	*	*	*	*
2	2	1	*	*	*	*	*	*	*	*	*	*	*	*	*	*	*	*	*	*	*	*	*	*	*	*	*	*		*	*	*	*	*		*	*	*	*	*	*		*	*	*	*	*	*	*
2	2	1	*	*	*	*	*	*	*	*	*	*	*	*	*	*	*	*	*	*	*	*	*	*	*	*	*	*		*	*	*	*	*		*	*	*	*	*	*		*	*	*	*	*	*	*
2	2	1	*	*	*	*	*	*	*	*	*	*	*	*	*	*	*	*	*	*	*	*	*	*	*	*	*	*		*	*	*	*	*		*	*	*	*	*	*		*	*	*	*	*	*	*
2	2	1	*	*	*	*	*	*	*	*	*	*	*	*	*	*	*	*	*	*	*	*	*	*	*	*	*	*		*	*	*	*	*		*	*	*	*	*	*		*	*	*	*	*	*	*
2	2	1	*	*	*	*	*	*	*	*	*	*	*	*	*	*	*	*	*	*	*	*	*	*	*	*	*	*		*	*	*	*	*		*	*	*	*	*	*		*	*	*	*	*	*	*
2	2	1	*	*	*	*	*	*	*	*	*	*	*	*	*	*	*	*	*	*	*	*	*	*	*	*	*	*		*	*	*	*	*		*	*	*	*	*	*		*	*	*	*	*	*	*
2	2	1	*	*	*	*	*	*	*	*	*	*	*	*	*	*	*	*	*	*	*	*	*	*	*	*	*	*		*	*	*	*	*		*	*	*	*	*	*		*	*	*	*	*	*	*
2	2	1	*	*	*	*	*	*	*	*	*	*	*	*	*	*	*	*	*	*	*	*	*	*	*	*	*	*		*	*	*	*	*		*	*	*	*	*	*		*	*	*	*	*	*	*
2	2	1	*	*	*	*	*	*	*	*	*	*	*	*	*	*	*	*	*	*	*	*	*	*	*	*	*	*		*	*	*	*	*		*	*	*	*	*	*		*	*	*	*	*	*	*
2	2	1	*	*	*	*	*	*	*	*	*	*	*	*	*	*	*	*	*	*	*	*	*	*	*	*	*	*		*	*	*	*	*		*	*	*	*	*	*		*	*	*	*	*	*	*
2	2	1	*	*	*	*	*	*	*	*	*	*	*	*	*	*	*	*	*	*	*	*	*	*	*	*	*	*		*	*	*	*	*		*	*	*	*	*	*		*	*	*	*	*	*	*
2	2	1	*	*	*	*	*	*	*	*	*	*	*	*	*	*	*	*	*	*	*	*	*	*	*	*	*	*		*	*	*	*	*		*	*	*	*	*	*		*	*	*	*	*	*	*
2	2	1	*	*	*	*	*	*	*	*	*	*	*	*	*	*	*	*	*	*	*	*	*	*	*	*	*	*		*	*	*	*	*		*	*	*	*	*	*		*	*	*	*	*	*	*
2	2	1	*	*	*	*	*	*	*	*	*	*	*	*	*	*	*	*	*	*	*	*	*	*	*	*	*	*		*	*	*	*	*		*	*	*	*	*	*		*	*	*	*	*	*	*
2	2	1	*	*	*	*	*	*	*	*	*	*	*	*	*	*	*	*	*	*	*	*	*	*	*	*	*	*		*	*	*	*	*		*	*	*	*	*	*		*	*	*	*	*	*	*
2	2	1	*	*	*	*	*	*	*	*	*	*	*	*	*	*	*	*	*	*	*	*	*	*	*	*	*	*		*	*	*	*	*		*	*	*	*	*	*		*	*	*	*	*	*	*
12	12	0.609	*	*	lcl|MZ501260.1_prot_QZA68975.1_38	lcl|MZ501261.1_prot_QZA69255.1_38	*	*	lcl|MZ501262.1_prot_QZA69536.1_37	lcl|MZ501263.1_prot_QZA69823.1_37	lcl|MZ501265.1_prot_QZA70180.1_29	lcl|MF422185.1_prot_AUO79532.1_129	*	lcl|MG000860.1_prot_ATN94471.1_122	lcl|MW354667.1_prot_QRI44634.1_88	lcl|NC_048652.1_prot_YP_009832206.1_220	lcl|MN043730.1_prot_QDP43254.1_224	lcl|NC_022771.1_prot_YP_008771596.1_230	lcl|NC_021856.1_prot_YP_008318465.1_206	*	*	*	*	*	*	*	*	*		*	*	*	*	*		*	*	*	*	*	*		*	*	*	*	*	*	*
16	16	0.393	lcl|MW419084.1_prot_QQO40473.1_45	lcl|MW419085.1_prot_QQO40739.1_45	lcl|MZ501260.1_prot_QZA68992.1_55	lcl|MZ501261.1_prot_QZA69272.1_55	lcl|MW419086.1_prot_QQO40988.1_31	lcl|MW419087.1_prot_QQO41261.1_45	lcl|MZ501262.1_prot_QZA69552.1_53	lcl|MZ501263.1_prot_QZA69839.1_53	lcl|MZ501265.1_prot_QZA70195.1_44	*	lcl|NC_048726.1_prot_YP_009840692.1_224	lcl|MG000860.1_prot_ATN94461.1_112	lcl|MW354667.1_prot_QRI44645.1_99	lcl|NC_048652.1_prot_YP_009832194.1_208	lcl|MN043730.1_prot_QDP43240.1_210	lcl|NC_022771.1_prot_YP_008771584.1_218	lcl|NC_021856.1_prot_YP_008318457.1_198	*	*	*	*	*	*	*	*	*		*	*	*	*	*		*	*	*	*	*	*		*	*	*	*	*	*	*
5	5	0.89	*	*	lcl|MZ501260.1_prot_QZA68990.1_53	lcl|MZ501261.1_prot_QZA69270.1_53	*	*	lcl|MZ501262.1_prot_QZA69550.1_51	lcl|MZ501263.1_prot_QZA69837.1_51	lcl|MZ501265.1_prot_QZA70194.1_43	*	*	*	*	*	*	*	*	*	*	*	*	*	*	*	*	*		*	*	*	*	*		*	*	*	*	*	*		*	*	*	*	*	*	*
11	11	0.725	*	*	lcl|MZ501260.1_prot_QZA68987.1_50	lcl|MZ501261.1_prot_QZA69267.1_50	*	*	lcl|MZ501262.1_prot_QZA69546.1_47	lcl|MZ501263.1_prot_QZA69834.1_48	lcl|MZ501265.1_prot_QZA70192.1_41	*	lcl|NC_048726.1_prot_YP_009840697.1_229	lcl|MG000860.1_prot_ATN94462.1_113	*	lcl|NC_048652.1_prot_YP_009832196.1_210	lcl|MN043730.1_prot_QDP43242.1_212	lcl|NC_022771.1_prot_YP_008771585.1_219	lcl|NC_021856.1_prot_YP_008318459.1_200	*	*	*	*	*	*	*	*	*		*	*	*	*	*		*	*	*	*	*	*		*	*	*	*	*	*	*
18	18	0.272	lcl|MW419084.1_prot_QQO40472.1_44	lcl|MW419085.1_prot_QQO40738.1_44	lcl|MZ501260.1_prot_QZA68986.1_49	lcl|MZ501261.1_prot_QZA69266.1_49	lcl|MW419086.1_prot_QQO40987.1_30	lcl|MW419087.1_prot_QQO41260.1_44	lcl|MZ501262.1_prot_QZA69545.1_46	lcl|MZ501263.1_prot_QZA69833.1_47	lcl|MZ501265.1_prot_QZA70191.1_40	lcl|MF422185.1_prot_AUO79524.1_121	lcl|NC_048726.1_prot_YP_009840698.1_230	lcl|MG000860.1_prot_ATN94463.1_114	lcl|MW354667.1_prot_QRI44642.1_96	lcl|NC_048652.1_prot_YP_009832197.1_211	lcl|MN043730.1_prot_QDP43243.1_213	lcl|NC_022771.1_prot_YP_008771586.1_220	lcl|NC_021856.1_prot_YP_008318460.1_201	lcl|NC_042133.1_prot_YP_009625753.1_103	*	*	*	*	*	*	*	*		*	*	*	*	*		*	*	*	*	*	*		*	*	*	*	*	*	*
18	18	0.247	lcl|MW419084.1_prot_QQO40469.1_41	lcl|MW419085.1_prot_QQO40735.1_41	lcl|MZ501260.1_prot_QZA68984.1_47	lcl|MZ501261.1_prot_QZA69264.1_47	lcl|MW419086.1_prot_QQO40984.1_27	lcl|MW419087.1_prot_QQO41257.1_41	lcl|MZ501262.1_prot_QZA69543.1_44	lcl|MZ501263.1_prot_QZA69831.1_45	lcl|MZ501265.1_prot_QZA70189.1_38	lcl|MF422185.1_prot_AUO79526.1_123	lcl|NC_048726.1_prot_YP_009840700.1_232	lcl|MG000860.1_prot_ATN94465.1_116	lcl|MW354667.1_prot_QRI44640.1_94	lcl|NC_048652.1_prot_YP_009832199.1_213	lcl|MN043730.1_prot_QDP43245.1_215	lcl|NC_022771.1_prot_YP_008771588.1_222	lcl|NC_021856.1_prot_YP_008318461.1_202	lcl|NC_042133.1_prot_YP_009625750.1_100	*	*	*	*	*	*	*	*		*	*	*	*	*		*	*	*	*	*	*		*	*	*	*	*	*	*
16	16	0.365	lcl|MW419084.1_prot_QQO40468.1_40	lcl|MW419085.1_prot_QQO40734.1_40	lcl|MZ501260.1_prot_QZA68983.1_46	lcl|MZ501261.1_prot_QZA69263.1_46	lcl|MW419086.1_prot_QQO40983.1_26	lcl|MW419087.1_prot_QQO41256.1_40	lcl|MZ501262.1_prot_QZA69542.1_43	lcl|MZ501263.1_prot_QZA69830.1_44	lcl|MZ501265.1_prot_QZA70188.1_37	lcl|MF422185.1_prot_AUO79527.1_124	lcl|NC_048726.1_prot_YP_009840701.1_233	lcl|MG000860.1_prot_ATN94466.1_117	lcl|MW354667.1_prot_QRI44639.1_93	lcl|NC_048652.1_prot_YP_009832200.1_214	lcl|MN043730.1_prot_QDP43246.1_216	lcl|NC_022771.1_prot_YP_008771589.1_223	*	*	*	*	*	*	*	*	*	*		*	*	*	*	*		*	*	*	*	*	*		*	*	*	*	*	*	*
13	13	0.535	*	*	lcl|MZ501260.1_prot_QZA68981.1_44	lcl|MZ501261.1_prot_QZA69261.1_44	*	*	lcl|MZ501262.1_prot_QZA69540.1_41	lcl|MZ501263.1_prot_QZA69828.1_42	lcl|MZ501265.1_prot_QZA70187.1_36	lcl|MF422185.1_prot_AUO79528.1_125	lcl|NC_048726.1_prot_YP_009840704.1_236	lcl|MG000860.1_prot_ATN94467.1_118	lcl|MW354667.1_prot_QRI44638.1_92	lcl|NC_048652.1_prot_YP_009832201.1_215	lcl|MN043730.1_prot_QDP43248.1_218	lcl|NC_022771.1_prot_YP_008771592.1_226	lcl|NC_021856.1_prot_YP_008318462.1_203	*	*	*	*	*	*	*	*	*		*	*	*	*	*		*	*	*	*	*	*		*	*	*	*	*	*	*
13	13	0.669	*	*	lcl|MZ501260.1_prot_QZA68977.1_40	lcl|MZ501261.1_prot_QZA69257.1_40	*	*	lcl|MZ501262.1_prot_QZA69538.1_39	lcl|MZ501263.1_prot_QZA69826.1_40	lcl|MZ501265.1_prot_QZA70182.1_31	lcl|MF422185.1_prot_AUO79530.1_127	lcl|NC_048726.1_prot_YP_009840706.1_238	lcl|MG000860.1_prot_ATN94469.1_120	lcl|MW354667.1_prot_QRI44636.1_90	lcl|NC_048652.1_prot_YP_009832204.1_218	lcl|MN043730.1_prot_QDP43251.1_221	lcl|NC_022771.1_prot_YP_008771594.1_228	lcl|NC_021856.1_prot_YP_008318463.1_204	*	*	*	*	*	*	*	*	*		*	*	*	*	*		*	*	*	*	*	*		*	*	*	*	*	*	*
18	18	0.415	lcl|MW419084.1_prot_QQO40466.1_38	lcl|MW419085.1_prot_QQO40732.1_38	lcl|MZ501260.1_prot_QZA68976.1_39	lcl|MZ501261.1_prot_QZA69256.1_39	lcl|MW419086.1_prot_QQO40981.1_24	lcl|MW419087.1_prot_QQO41254.1_38	lcl|MZ501262.1_prot_QZA69537.1_38	lcl|MZ501263.1_prot_QZA69825.1_39	lcl|MZ501265.1_prot_QZA70181.1_30	lcl|MF422185.1_prot_AUO79531.1_128	lcl|NC_048726.1_prot_YP_009840707.1_239	lcl|MG000860.1_prot_ATN94470.1_121	lcl|MW354667.1_prot_QRI44635.1_89	lcl|NC_048652.1_prot_YP_009832205.1_219	lcl|MN043730.1_prot_QDP43252.1_222	lcl|NC_022771.1_prot_YP_008771595.1_229	lcl|NC_021856.1_prot_YP_008318464.1_205	lcl|NC_042133.1_prot_YP_009625748.1_98	*	*	*	*	*	*	*	*		*	*	*	*	*		*	*	*	*	*	*		*	*	*	*	*	*	*
24	24	0.451	lcl|MW419084.1_prot_QQO40477.1_49	lcl|MW419085.1_prot_QQO40743.1_49	lcl|MZ501260.1_prot_QZA68994.1_57	lcl|MZ501261.1_prot_QZA69274.1_57	lcl|MW419086.1_prot_QQO40992.1_35	lcl|MW419087.1_prot_QQO41265.1_49	lcl|MZ501262.1_prot_QZA69554.1_55	lcl|MZ501263.1_prot_QZA69841.1_55	lcl|MZ501265.1_prot_QZA70197.1_46	lcl|MF422185.1_prot_AUO79522.1_119	lcl|NC_048726.1_prot_YP_009840689.1_221	lcl|MG000860.1_prot_ATN94454.1_105	lcl|MW354667.1_prot_QRI44646.1_100	lcl|NC_048652.1_prot_YP_009832190.1_204	lcl|MN043730.1_prot_QDP43236.1_206	lcl|NC_022771.1_prot_YP_008771583.1_217	*	lcl|NC_042133.1_prot_YP_009625756.1_106	lcl|NC_022761.1_prot_YP_008769979.1_45	lcl|KY368639.1_prot_APZ82283.1_43	lcl|MT601270.1_prot_QMV48349.1_43	lcl|MT601271.1_prot_QMV48575.1_44	lcl|MW001214.1_prot_QPX71602.1_44	lcl|NC_011421.1_prot_YP_002300321.1_45	*	lcl|MZ751040.1_prot_UAV84316.1_46		*	*	*	*	*		*	*	*	*	*	*		*	*	*	*	*	*	*
13	13	0.21	*	*	lcl|MZ501260.1_prot_QZA68974.1_37	lcl|MZ501261.1_prot_QZA69254.1_37	*	*	lcl|MZ501262.1_prot_QZA69535.1_36	lcl|MZ501263.1_prot_QZA69822.1_36	lcl|MZ501265.1_prot_QZA70179.1_28	lcl|MF422185.1_prot_AUO79533.1_130	lcl|NC_048726.1_prot_YP_009840708.1_240	lcl|MG000860.1_prot_ATN94472.1_123	lcl|MW354667.1_prot_QRI44633.1_87	lcl|NC_048652.1_prot_YP_009832207.1_221	lcl|MN043730.1_prot_QDP43255.1_225	lcl|NC_022771.1_prot_YP_008771597.1_231	lcl|NC_021856.1_prot_YP_008318466.1_207	*	*	*	*	*	*	*	*	*		*	*	*	*	*		*	*	*	*	*	*		*	*	*	*	*	*	*
9	9	0.477	*	*	lcl|MZ501260.1_prot_QZA68973.1_36	lcl|MZ501261.1_prot_QZA69253.1_36	*	*	lcl|MZ501262.1_prot_QZA69534.1_35	lcl|MZ501263.1_prot_QZA69821.1_35	lcl|MZ501265.1_prot_QZA70178.1_27	*	lcl|NC_048726.1_prot_YP_009840709.1_241	*	*	*	*	*	*	*	*	*	*	*	*	*	*	*		*	*	*	*	*		*	lcl|MT601272.1_prot_QMV48847.1_93	*	*	lcl|NC_001884.1_prot_NP_046647.1_95	lcl|KY030782.1_prot_APD21247.1_104		*	*	*	*	*	*	*
11	11	0.733	*	*	lcl|MZ501260.1_prot_QZA68972.1_35	lcl|MZ501261.1_prot_QZA69252.1_35	*	*	lcl|MZ501262.1_prot_QZA69533.1_34	lcl|MZ501263.1_prot_QZA69820.1_34	*	lcl|MF422185.1_prot_AUO79534.1_131	lcl|NC_048726.1_prot_YP_009840710.1_242	lcl|MG000860.1_prot_ATN94473.1_124	lcl|MW354667.1_prot_QRI44632.1_86	lcl|NC_048652.1_prot_YP_009832211.1_225	lcl|MN043730.1_prot_QDP43259.1_229	*	lcl|NC_021856.1_prot_YP_008318467.1_208	*	*	*	*	*	*	*	*	*		*	*	*	*	*		*	*	*	*	*	*		*	*	*	*	*	*	*
6	6	0.826	*	*	lcl|MZ501260.1_prot_QZA68968.1_31	lcl|MZ501261.1_prot_QZA69248.1_31	*	*	lcl|MZ501262.1_prot_QZA69530.1_31	lcl|MZ501263.1_prot_QZA69817.1_31	lcl|MZ501265.1_prot_QZA70173.1_22	*	lcl|NC_048726.1_prot_YP_009840712.1_244	*	*	*	*	*	*	*	*	*	*	*	*	*	*	*		*	*	*	*	*		*	*	*	*	*	*		*	*	*	*	*	*	*
11	11	0.64	lcl|MW419084.1_prot_QQO40443.1_15	lcl|MW419085.1_prot_QQO40709.1_15	lcl|MZ501260.1_prot_QZA68967.1_30	lcl|MZ501261.1_prot_QZA69247.1_30	lcl|MW419086.1_prot_QQO40971.1_13	lcl|MW419087.1_prot_QQO41232.1_16	lcl|MZ501262.1_prot_QZA69529.1_30	lcl|MZ501263.1_prot_QZA69816.1_30	lcl|MZ501265.1_prot_QZA70172.1_21	*	lcl|NC_048726.1_prot_YP_009840713.1_245	*	*	*	*	lcl|NC_022771.1_prot_YP_008771600.1_234	*	*	*	*	*	*	*	*	*	*		*	*	*	*	*		*	*	*	*	*	*		*	*	*	*	*	*	*
7	7	0.513	*	*	lcl|MZ501260.1_prot_QZA68965.1_28	lcl|MZ501261.1_prot_QZA69245.1_28	*	*	lcl|MZ501262.1_prot_QZA69527.1_28	lcl|MZ501263.1_prot_QZA69814.1_28	lcl|MZ501265.1_prot_QZA70170.1_19	*	lcl|NC_048726.1_prot_YP_009840715.1_247	*	*	*	*	lcl|NC_022771.1_prot_YP_008771601.1_235	*	*	*	*	*	*	*	*	*	*		*	*	*	*	*		*	*	*	*	*	*		*	*	*	*	*	*	*
9	9	0.318	*	*	lcl|MZ501260.1_prot_QZA68964.1_27	lcl|MZ501261.1_prot_QZA69244.1_27	*	*	lcl|MZ501262.1_prot_QZA69526.1_27	lcl|MZ501263.1_prot_QZA69813.1_27	lcl|MZ501265.1_prot_QZA70169.1_18	*	lcl|NC_048726.1_prot_YP_009840716.1_248	*	*	lcl|NC_048652.1_prot_YP_009832217.1_231	lcl|MN043730.1_prot_QDP43265.1_235	lcl|NC_022771.1_prot_YP_008771602.1_236	*	*	*	*	*	*	*	*	*	*		*	*	*	*	*		*	*	*	*	*	*		*	*	*	*	*	*	*
11	11	0.615	*	*	lcl|MZ501260.1_prot_QZA68963.1_26	lcl|MZ501261.1_prot_QZA69243.1_26	*	*	lcl|MZ501262.1_prot_QZA69525.1_26	lcl|MZ501263.1_prot_QZA69812.1_26	lcl|MZ501265.1_prot_QZA70168.1_17	*	*	*	*	*	*	lcl|NC_022771.1_prot_YP_008771603.1_237	*	*	*	*	*	*	*	*	*	*		*	*	*	*	*		*	*	*	*	*	*		*	*	*	*	*	*	*
7	7	0.789	*	*	lcl|MZ501260.1_prot_QZA68962.1_25	lcl|MZ501261.1_prot_QZA69242.1_25	*	*	lcl|MZ501262.1_prot_QZA69779.1_25	lcl|MZ501263.1_prot_QZA69811.1_25	lcl|MZ501265.1_prot_QZA70167.1_16	*	lcl|NC_048726.1_prot_YP_009840718.1_250	*	*	*	*	lcl|NC_022771.1_prot_YP_008771604.1_238	*	*	*	*	*	*	*	*	*	*		*	*	*	*	*		*	*	*	*	*	*		*	lcl|MN176220.1_prot_QFG05189.1_45	lcl|MN176221.1_prot_QFG05274.1_45	lcl|MN176230.1_prot_QFR56513.1_47	lcl|MZ501264.1_prot_QZA70117.1_47	lcl|MN176231.1_prot_QFG05887.1_47	*
12	12	0.64	*	*	lcl|MZ501260.1_prot_QZA69009.1_72	lcl|MZ501261.1_prot_QZA69289.1_72	*	*	lcl|MZ501262.1_prot_QZA69573.1_74	lcl|MZ501263.1_prot_QZA69857.1_71	lcl|MZ501265.1_prot_QZA70212.1_61	lcl|MF422185.1_prot_AUO79508.1_105	lcl|NC_048726.1_prot_YP_009840674.1_206	lcl|MG000860.1_prot_ATN94440.1_91	lcl|MW354667.1_prot_QRI44660.1_114	*	lcl|MN043730.1_prot_QDP43222.1_192	lcl|NC_022771.1_prot_YP_008771565.1_199	lcl|NC_021856.1_prot_YP_008318449.1_190	*	*	*	*	*	*	*	*	*		*	*	*	*	*		*	*	*	*	*	*		*	*	*	*	*	*	*
17	17	0.543	lcl|MW419084.1_prot_QQO40501.1_73	lcl|MW419085.1_prot_QQO40767.1_73	lcl|MZ501260.1_prot_QZA69026.1_89	lcl|MZ501261.1_prot_QZA69306.1_89	lcl|MW419086.1_prot_QQO41016.1_61	lcl|MW419087.1_prot_QQO41292.1_76	lcl|MZ501262.1_prot_QZA69589.1_90	lcl|MZ501263.1_prot_QZA69874.1_88	lcl|MZ501265.1_prot_QZA70228.1_77	lcl|MF422185.1_prot_AUO79492.1_89	lcl|NC_048726.1_prot_YP_009840658.1_190	lcl|MG000860.1_prot_ATN94426.1_77	lcl|MW354667.1_prot_QRI44677.1_131	lcl|NC_048652.1_prot_YP_009832157.1_171	lcl|MN043730.1_prot_QDP43204.1_174	*	lcl|NC_021856.1_prot_YP_008318435.1_176	lcl|NC_042133.1_prot_YP_009625773.1_123	*	*	*	*	*	*	*	*		*	*	*	*	*		*	*	*	*	*	*		*	*	*	*	*	*	*
12	12	0.724	*	*	lcl|MZ501260.1_prot_QZA69025.1_88	lcl|MZ501261.1_prot_QZA69305.1_88	*	*	lcl|MZ501262.1_prot_QZA69588.1_89	lcl|MZ501263.1_prot_QZA69873.1_87	lcl|MZ501265.1_prot_QZA70227.1_76	lcl|MF422185.1_prot_AUO79493.1_90	lcl|NC_048726.1_prot_YP_009840659.1_191	lcl|MG000860.1_prot_ATN94427.1_78	lcl|MW354667.1_prot_QRI44676.1_130	lcl|NC_048652.1_prot_YP_009832158.1_172	lcl|MN043730.1_prot_QDP43205.1_175	lcl|NC_022771.1_prot_YP_008771552.1_186	*	*	*	*	*	*	*	*	*	*		*	*	*	*	*		*	*	*	*	*	*		*	*	*	*	*	*	*
18	18	0.569	lcl|MW419084.1_prot_QQO40500.1_72	lcl|MW419085.1_prot_QQO40766.1_72	lcl|MZ501260.1_prot_QZA69024.1_87	lcl|MZ501261.1_prot_QZA69304.1_87	lcl|MW419086.1_prot_QQO41015.1_60	lcl|MW419087.1_prot_QQO41291.1_75	lcl|MZ501262.1_prot_QZA69587.1_88	lcl|MZ501263.1_prot_QZA69872.1_86	lcl|MZ501265.1_prot_QZA70226.1_75	lcl|MF422185.1_prot_AUO79494.1_91	lcl|NC_048726.1_prot_YP_009840660.1_192	lcl|MG000860.1_prot_ATN94428.1_79	lcl|MW354667.1_prot_QRI44675.1_129	lcl|NC_048652.1_prot_YP_009832159.1_173	lcl|MN043730.1_prot_QDP43206.1_176	lcl|NC_022771.1_prot_YP_008771553.1_187	lcl|NC_021856.1_prot_YP_008318436.1_177	lcl|NC_042133.1_prot_YP_009625772.1_122	*	*	*	*	*	*	*	*		*	*	*	*	*		*	*	*	*	*	*		*	*	*	*	*	*	*
13	13	0.617	*	*	lcl|MZ501260.1_prot_QZA69023.1_86	lcl|MZ501261.1_prot_QZA69303.1_86	*	*	lcl|MZ501262.1_prot_QZA69586.1_87	lcl|MZ501263.1_prot_QZA69871.1_85	lcl|MZ501265.1_prot_QZA70225.1_74	lcl|MF422185.1_prot_AUO79495.1_92	lcl|NC_048726.1_prot_YP_009840661.1_193	lcl|MG000860.1_prot_ATN94429.1_80	lcl|MW354667.1_prot_QRI44673.1_127	lcl|NC_048652.1_prot_YP_009832162.1_176	lcl|MN043730.1_prot_QDP43209.1_179	lcl|NC_022771.1_prot_YP_008771554.1_188	lcl|NC_021856.1_prot_YP_008318438.1_179	*	*	*	*	*	*	*	*	*		*	*	*	*	*		*	*	*	*	*	*		*	*	*	*	*	*	*
12	12	0.631	*	*	lcl|MZ501260.1_prot_QZA69022.1_85	lcl|MZ501261.1_prot_QZA69302.1_85	*	*	lcl|MZ501262.1_prot_QZA69585.1_86	lcl|MZ501263.1_prot_QZA69870.1_84	lcl|MZ501265.1_prot_QZA70224.1_73	lcl|MF422185.1_prot_AUO79496.1_93	lcl|NC_048726.1_prot_YP_009840663.1_195	lcl|MG000860.1_prot_ATN94430.1_81	lcl|MW354667.1_prot_QRI44672.1_126	lcl|NC_048652.1_prot_YP_009832163.1_177	lcl|MN043730.1_prot_QDP43210.1_180	lcl|NC_022771.1_prot_YP_008771555.1_189	*	*	*	*	*	*	*	*	*	*		*	*	*	*	*		*	*	*	*	*	*		*	*	*	*	*	*	*
5	5	0.894	*	*	lcl|MZ501260.1_prot_QZA69021.1_84	lcl|MZ501261.1_prot_QZA69301.1_84	*	*	lcl|MZ501262.1_prot_QZA69584.1_85	lcl|MZ501263.1_prot_QZA69869.1_83	lcl|MZ501265.1_prot_QZA70223.1_72	*	*	*	*	*	*	*	*	*	*	*	*	*	*	*	*	*		*	*	*	*	*		*	*	*	*	*	*		*	*	*	*	*	*	*
13	13	0.266	*	*	lcl|MZ501260.1_prot_QZA69014.1_77	lcl|MZ501261.1_prot_QZA69294.1_77	*	*	lcl|MZ501262.1_prot_QZA69578.1_79	lcl|MZ501263.1_prot_QZA69862.1_76	lcl|MZ501265.1_prot_QZA70216.1_65	lcl|MF422185.1_prot_AUO79504.1_101	lcl|NC_048726.1_prot_YP_009840671.1_203	lcl|MG000860.1_prot_ATN94436.1_87	lcl|MW354667.1_prot_QRI44664.1_118	lcl|NC_048652.1_prot_YP_009832170.1_184	lcl|MN043730.1_prot_QDP43216.1_186	lcl|NC_022771.1_prot_YP_008771561.1_195	lcl|NC_021856.1_prot_YP_008318445.1_186	*	*	*	*	*	*	*	*	*		*	*	*	*	*		*	*	*	*	*	*		*	*	*	*	*	*	*
18	18	0.566	lcl|MW419084.1_prot_QQO40492.1_64	lcl|MW419085.1_prot_QQO40758.1_64	lcl|MZ501260.1_prot_QZA69012.1_75	lcl|MZ501261.1_prot_QZA69292.1_75	lcl|MW419086.1_prot_QQO41007.1_51	lcl|MW419087.1_prot_QQO41281.1_65	lcl|MZ501262.1_prot_QZA69576.1_77	lcl|MZ501263.1_prot_QZA69860.1_74	lcl|MZ501265.1_prot_QZA70214.1_63	lcl|MF422185.1_prot_AUO79506.1_103	lcl|NC_048726.1_prot_YP_009840672.1_204	lcl|MG000860.1_prot_ATN94438.1_89	lcl|MW354667.1_prot_QRI44662.1_116	lcl|NC_048652.1_prot_YP_009832174.1_188	lcl|MN043730.1_prot_QDP43220.1_190	lcl|NC_022771.1_prot_YP_008771563.1_197	lcl|NC_021856.1_prot_YP_008318447.1_188	lcl|NC_042133.1_prot_YP_009625765.1_115	*	*	*	*	*	*	*	*		*	*	*	*	*		*	*	*	*	*	*		*	*	*	*	*	*	*
4	4	0.948	*	*	lcl|MZ501260.1_prot_QZA69010.1_73	lcl|MZ501261.1_prot_QZA69290.1_73	*	*	lcl|MZ501262.1_prot_QZA69574.1_75	lcl|MZ501263.1_prot_QZA69858.1_72	*	*	*	*	*	*	*	*	*	*	*	*	*	*	*	*	*	*		*	*	*	*	*		*	*	*	*	*	*		*	*	*	*	*	*	*
9	9	0.422	*	*	lcl|MZ501260.1_prot_QZA68960.1_23	lcl|MZ501261.1_prot_QZA69240.1_23	*	*	lcl|MZ501262.1_prot_QZA69524.1_24	lcl|MZ501263.1_prot_QZA69809.1_23	lcl|MZ501265.1_prot_QZA70166.1_15	*	lcl|NC_048726.1_prot_YP_009840719.1_251	*	*	lcl|NC_048652.1_prot_YP_009832218.1_232	lcl|MN043730.1_prot_QDP43266.1_236	lcl|NC_022771.1_prot_YP_008771605.1_239	*	*	*	*	*	*	*	*	*	*		*	*	*	*	*		*	*	*	*	*	*		*	*	*	*	*	*	*
16	16	0.527	lcl|MW419084.1_prot_QQO40489.1_61	lcl|MW419085.1_prot_QQO40755.1_61	lcl|MZ501260.1_prot_QZA69008.1_71	lcl|MZ501261.1_prot_QZA69288.1_71	lcl|MW419086.1_prot_QQO41004.1_48	lcl|MW419087.1_prot_QQO41278.1_62	lcl|MZ501262.1_prot_QZA69572.1_73	lcl|MZ501263.1_prot_QZA69856.1_70	lcl|MZ501265.1_prot_QZA70211.1_60	lcl|MF422185.1_prot_AUO79509.1_106	lcl|NC_048726.1_prot_YP_009840676.1_208	lcl|MG000860.1_prot_ATN94441.1_92	lcl|MW354667.1_prot_QRI44659.1_113	lcl|NC_048652.1_prot_YP_009832176.1_190	lcl|MN043730.1_prot_QDP43224.1_194	lcl|NC_022771.1_prot_YP_008771567.1_201	*	*	*	*	*	*	*	*	*	*		*	*	*	*	*		*	*	*	*	*	*		*	*	*	*	*	*	*
6	6	0.943	*	*	lcl|MZ501260.1_prot_QZA69007.1_70	lcl|MZ501261.1_prot_QZA69287.1_70	*	*	lcl|MZ501262.1_prot_QZA69571.1_72	lcl|MZ501263.1_prot_QZA69855.1_69	lcl|MZ501265.1_prot_QZA70210.1_59	*	*	*	*	*	*	lcl|NC_022771.1_prot_YP_008771568.1_202	*	*	*	*	*	*	*	*	*	*		*	*	*	*	*		*	*	*	*	*	*		*	*	*	*	*	*	*
6	6	0.4	*	*	lcl|MZ501260.1_prot_QZA69006.1_69	lcl|MZ501261.1_prot_QZA69286.1_69	*	*	lcl|MZ501262.1_prot_QZA69570.1_71	lcl|MZ501263.1_prot_QZA69854.1_68	*	*	*	*	*	lcl|NC_048652.1_prot_YP_009832178.1_192	lcl|MN043730.1_prot_QDP43226.1_196	*	*	*	*	*	*	*	*	*	*	*		*	*	*	*	*		*	*	*	*	*	*		*	*	*	*	*	*	*
7	7	0.479	*	*	lcl|MZ501260.1_prot_QZA69003.1_66	lcl|MZ501261.1_prot_QZA69283.1_66	*	*	lcl|MZ501262.1_prot_QZA69565.1_66	lcl|MZ501263.1_prot_QZA69851.1_65	lcl|MZ501265.1_prot_QZA70207.1_56	*	*	*	*	lcl|NC_048652.1_prot_YP_009832181.1_195	lcl|MN043730.1_prot_QDP43229.1_199	*	*	*	*	*	*	*	*	*	*	*		*	*	*	*	*		*	*	*	*	*	*		*	*	*	*	*	*	*
6	6	0.475	*	*	lcl|MZ501260.1_prot_QZA69002.1_65	lcl|MZ501261.1_prot_QZA69282.1_65	*	*	lcl|MZ501262.1_prot_QZA69564.1_65	lcl|MZ501263.1_prot_QZA69850.1_64	lcl|MZ501265.1_prot_QZA70206.1_55	*	*	*	*	*	*	lcl|NC_022771.1_prot_YP_008771572.1_206	*	*	*	*	*	*	*	*	*	*		*	*	*	*	*		*	*	*	*	*	*		*	*	*	*	*	*	*
11	11	0.538	*	*	lcl|MZ501260.1_prot_QZA69000.1_63	lcl|MZ501261.1_prot_QZA69280.1_63	*	*	lcl|MZ501262.1_prot_QZA69561.1_62	lcl|MZ501263.1_prot_QZA69848.1_62	lcl|MZ501265.1_prot_QZA70204.1_53	lcl|MF422185.1_prot_AUO79515.1_112	*	lcl|MG000860.1_prot_ATN94448.1_99	lcl|MW354667.1_prot_QRI44653.1_107	lcl|NC_048652.1_prot_YP_009832182.1_196	lcl|MN043730.1_prot_QDP43230.1_200	lcl|NC_022771.1_prot_YP_008771574.1_208	*	*	*	*	*	*	*	*	*	*		*	*	*	*	*		*	*	*	*	*	*		*	*	*	*	*	*	*
13	13	0.411	*	*	lcl|MZ501260.1_prot_QZA68998.1_61	lcl|MZ501261.1_prot_QZA69278.1_61	*	*	lcl|MZ501262.1_prot_QZA69557.1_58	lcl|MZ501263.1_prot_QZA69846.1_60	lcl|MZ501265.1_prot_QZA70200.1_49	lcl|MF422185.1_prot_AUO79518.1_115	lcl|NC_048726.1_prot_YP_009840685.1_217	lcl|MG000860.1_prot_ATN94451.1_102	lcl|MW354667.1_prot_QRI44650.1_104	lcl|NC_048652.1_prot_YP_009832185.1_199	*	lcl|NC_022771.1_prot_YP_008771577.1_211	lcl|NC_021856.1_prot_YP_008318455.1_196	*	*	*	*	*	*	*	*	*		*	*	*	*	*		lcl|MZ969646.1_prot_UAW07951.1_132	*	*	*	*	*		*	*	*	*	*	*	*
8	8	0.536	*	*	*	*	*	*	lcl|MZ501262.1_prot_QZA69556.1_57	lcl|MZ501263.1_prot_QZA69845.1_59	lcl|MZ501265.1_prot_QZA70199.1_48	lcl|MF422185.1_prot_AUO79520.1_117	lcl|NC_048726.1_prot_YP_009840686.1_218	*	lcl|MW354667.1_prot_QRI44648.1_102	lcl|NC_048652.1_prot_YP_009832187.1_201	*	lcl|NC_022771.1_prot_YP_008771579.1_213	*	*	*	*	*	*	*	*	*	*		*	*	*	*	*		*	*	*	*	*	*		*	*	*	*	*	*	*
8	8	0.701	*	*	lcl|MZ501260.1_prot_QZA68997.1_60	lcl|MZ501261.1_prot_QZA69277.1_60	*	*	lcl|MZ501262.1_prot_QZA69555.1_56	lcl|MZ501263.1_prot_QZA69844.1_58	lcl|MZ501265.1_prot_QZA70198.1_47	*	lcl|NC_048726.1_prot_YP_009840687.1_219	lcl|MG000860.1_prot_ATN94452.1_103	*	*	*	lcl|NC_022771.1_prot_YP_008771580.1_214	*	*	*	*	*	*	*	*	*	*		*	*	*	*	*		*	*	*	*	*	*		*	*	*	*	*	*	*
2	2	1	*	*	*	*	*	*	*	*	*	*	*	*	*	*	*	*	*	*	*	*	*	*	*	*	*	*		*	*	*	*	*		*	*	*	*	*	*		*	*	*	*	*	*	*
2	2	1	*	*	*	*	*	*	*	*	*	*	*	*	*	*	*	*	*	*	*	*	*	*	*	*	*	*		*	*	*	*	*		*	*	*	*	*	*		*	*	*	*	*	*	*
2	2	1	*	*	*	*	*	*	*	*	*	*	*	*	*	*	*	*	*	*	*	*	*	*	*	*	*	*		*	*	*	*	*		*	*	*	*	*	*		*	*	*	*	*	*	*
2	2	1	*	*	*	*	*	*	*	*	*	*	*	*	*	*	*	*	*	*	*	*	*	*	*	*	*	*		*	*	*	*	*		*	*	*	*	*	*		*	*	*	*	*	*	*
2	2	1	*	*	*	*	*	*	*	*	*	*	*	*	*	*	*	*	*	*	*	*	*	*	*	*	*	*		*	*	*	*	*		*	*	*	*	*	*		*	*	*	*	*	*	*
2	2	1	*	*	*	*	*	*	*	*	*	*	*	*	*	*	*	*	*	*	*	*	*	*	*	*	*	*		*	*	*	*	*		*	*	*	*	*	*		*	*	*	*	*	*	*
2	2	1	*	*	*	*	*	*	*	*	*	*	*	*	*	*	*	*	*	*	*	*	*	*	*	*	*	*		*	*	*	*	*		*	*	*	*	*	*		*	*	*	*	*	*	*
3	3	0.513	*	*	*	*	*	*	*	*	*	*	*	*	*	*	*	*	*	*	*	*	*	*	*	*	*	*		*	*	*	*	*		*	*	*	*	*	lcl|KY030782.1_prot_APD21219.1_76		*	*	*	*	*	*	*
2	2	1	*	*	*	*	*	*	*	*	*	*	*	*	*	*	*	*	*	*	*	*	*	*	*	*	*	*		*	*	*	*	*		*	*	*	*	*	*		*	*	*	*	*	*	*
2	2	1	*	*	*	*	*	*	*	*	*	*	*	*	*	*	*	*	*	*	*	*	*	*	*	*	*	*		*	*	*	*	*		*	*	*	*	*	*		*	*	*	*	*	*	*
2	2	1	*	*	*	*	*	*	*	*	*	*	*	*	*	*	*	*	*	*	*	*	*	*	*	*	*	*		*	*	*	*	*		*	*	*	*	*	*		*	*	*	*	*	*	*
2	2	1	*	*	*	*	*	*	*	*	*	*	*	*	*	*	*	*	*	*	*	*	*	*	*	*	*	*		*	*	*	*	*		*	*	*	*	*	*		*	*	*	*	*	*	*
2	2	1	*	*	*	*	*	*	*	*	*	*	*	*	*	*	*	*	*	*	*	*	*	*	*	*	*	*		*	*	*	*	*		*	*	*	*	*	*		*	*	*	*	*	*	*
2	2	1	*	*	*	*	*	*	*	*	*	*	*	*	*	*	*	*	*	*	*	*	*	*	*	*	*	*		*	*	*	*	*		*	*	*	*	*	*		*	*	*	*	*	*	*
2	2	1	*	*	*	*	*	*	*	*	*	*	*	*	*	*	*	*	*	*	*	*	*	*	*	*	*	*		*	*	*	*	*		*	*	*	*	*	*		*	*	*	*	*	*	*
2	2	1	*	*	*	*	*	*	*	*	*	*	*	*	*	*	*	*	*	*	*	*	*	*	*	*	*	*		*	*	*	*	*		*	*	*	*	*	*		*	*	*	*	*	*	*
2	2	1	*	*	*	*	*	*	*	*	*	*	*	*	*	*	*	*	*	*	*	*	*	*	*	*	*	*		*	*	*	*	*		*	*	*	*	*	*		*	*	*	*	*	*	*
2	2	1	*	*	*	*	*	*	*	*	*	*	*	*	*	*	*	*	*	*	*	*	*	*	*	*	*	*		*	*	*	*	*		*	*	*	*	*	*		*	*	*	*	*	*	*
2	2	1	*	*	*	*	*	*	*	*	*	*	*	*	*	*	*	*	*	*	*	*	*	*	*	*	*	*		*	*	*	*	*		*	*	*	*	*	*		*	*	*	*	*	*	*
2	2	1	*	*	*	*	*	*	*	*	*	*	*	*	*	*	*	*	*	*	*	*	*	*	*	*	*	*		*	*	*	*	*		*	*	*	*	*	*		*	*	*	*	*	*	*
2	2	1	*	*	*	*	*	*	*	*	*	*	*	*	*	*	*	*	*	*	*	*	*	*	*	*	*	*		*	*	*	*	*		*	*	*	*	*	*		*	*	*	*	*	*	*
10	10	0.42	*	*	lcl|MZ501260.1_prot_QZA68959.1_22	lcl|MZ501261.1_prot_QZA69239.1_22	*	*	lcl|MZ501262.1_prot_QZA69522.1_22	lcl|MZ501263.1_prot_QZA69808.1_22	lcl|MZ501265.1_prot_QZA70165.1_14	*	*	*	*	*	*	*	*	*	*	*	*	*	*	*	*	*		lcl|MN176219.1_prot_QFR56253.1_40	lcl|MN176227.1_prot_QFR56336.1_33	lcl|MN176228.1_prot_QFR56417.1_33	lcl|MH752385.1_prot_AYD80946.1_44	lcl|NC_004166.2_prot_NP_690708.1_52		*	*	*	*	*	*		*	*	*	*	*	*	*
2	2	1	*	*	*	*	*	*	*	*	*	*	*	*	*	*	*	*	*	*	*	*	*	*	*	*	*	*		*	lcl|MN176227.1_prot_QFR56374.1_72	*	*	*		*	*	*	*	*	*		*	*	*	*	*	*	*
2	2	1	*	*	*	*	*	*	*	*	*	*	*	*	*	*	*	*	*	*	*	*	*	*	*	*	*	*		*	*	*	*	*		*	*	*	*	*	*		*	*	*	*	*	*	*
2	2	1	*	*	*	*	*	*	*	*	*	*	*	*	*	*	*	*	*	*	*	*	*	*	*	*	*	*		*	*	*	*	*		*	*	*	*	*	*		*	*	*	*	*	*	*
2	2	1	*	*	*	*	*	*	*	*	*	*	*	*	*	*	*	*	*	*	*	*	*	*	*	*	*	*		*	*	*	*	*		*	*	*	*	*	*		*	*	*	*	*	*	*
2	2	1	*	*	*	*	*	*	*	*	*	*	*	*	*	*	*	*	*	*	*	*	*	*	*	*	*	*		*	*	*	*	*		*	*	*	*	*	*		*	*	*	*	*	*	*
2	2	1	*	*	*	*	*	*	*	*	*	*	*	*	*	*	*	*	*	*	*	*	*	*	*	*	*	*		*	*	*	*	*		*	*	*	*	*	*		*	*	*	*	*	*	*
2	2	1	*	*	*	*	*	*	*	*	*	*	*	*	*	*	*	*	*	*	*	*	*	*	*	*	*	*		*	*	*	*	*		*	*	*	*	*	*		*	*	*	*	*	*	*
2	2	1	*	*	*	*	*	*	*	*	*	*	*	*	*	*	*	*	*	*	*	*	*	*	*	*	*	*		*	*	*	*	*		*	*	*	*	*	*		*	*	*	*	*	*	*
2	2	1	*	*	*	*	*	*	*	*	*	*	*	*	*	*	*	*	*	*	*	*	*	*	*	*	*	*		*	*	*	*	*		*	*	*	*	*	*		*	*	*	*	*	*	*
2	2	1	*	*	*	*	*	*	*	*	*	*	*	*	*	*	*	*	*	*	*	*	*	*	*	*	*	*		*	*	*	*	*		*	*	*	*	*	*		*	*	*	*	*	*	*
2	2	1	*	*	*	*	*	*	*	*	*	*	*	*	*	*	*	*	*	*	*	*	*	*	*	*	*	*		*	*	*	*	*		*	*	*	*	*	*		*	*	*	*	*	*	*
2	2	1	*	*	*	*	*	*	*	*	*	*	*	*	*	*	*	*	*	*	*	*	*	*	*	*	*	*		*	*	*	*	*		*	*	*	*	*	*		*	*	*	*	*	*	*
2	2	1	*	*	*	*	*	*	*	*	*	*	*	*	*	*	*	*	*	*	*	*	*	*	*	*	*	*		*	*	*	*	*		*	*	*	*	*	*		*	*	*	*	*	*	*
2	2	1	*	*	*	*	*	*	*	*	*	*	*	*	*	*	*	*	*	*	*	*	*	*	*	*	*	*		*	*	*	*	*		*	*	*	*	*	*		*	*	*	*	*	*	*
2	2	1	*	*	*	*	*	*	*	*	*	*	*	*	*	*	*	*	*	*	*	*	*	*	*	*	*	*		*	*	*	*	*		*	*	*	*	*	*		*	*	*	*	*	*	*
2	2	1	*	*	*	*	*	*	*	*	*	*	*	*	*	*	*	*	*	*	*	*	*	*	*	*	*	*		*	*	*	*	*		*	*	*	*	*	*		*	*	*	*	*	*	*
2	2	1	*	*	*	*	*	*	*	*	*	*	*	*	*	*	*	*	*	*	*	*	*	*	*	*	*	*		*	*	*	*	*		*	*	*	*	*	*		*	*	*	*	*	*	*
2	2	1	*	*	*	*	*	*	*	*	*	*	*	*	*	*	*	*	*	*	*	*	*	*	*	*	*	*		*	*	*	*	*		*	*	*	*	*	*		*	*	*	*	*	*	*
2	2	1	*	*	*	*	*	*	*	*	*	*	*	*	*	*	*	*	*	*	*	*	*	*	*	*	*	*		*	*	*	*	*		*	*	*	*	*	*		*	*	*	*	*	*	*
2	2	1	*	*	*	*	*	*	*	*	*	*	*	*	*	*	*	*	*	*	*	*	*	*	*	*	*	*		*	*	*	*	*		*	*	*	*	*	*		*	*	*	*	*	*	*
2	2	1	*	*	*	*	*	*	*	*	*	*	*	*	*	*	*	*	*	*	*	*	*	*	*	*	*	*		*	*	*	*	*		*	*	*	*	*	*		*	*	*	*	*	*	*
2	2	1	*	*	*	*	*	*	*	*	*	*	*	*	*	*	*	*	*	*	*	*	*	*	*	*	*	*		*	*	*	*	*		*	*	*	*	*	*		*	*	*	*	*	*	*
2	2	1	*	*	*	*	*	*	*	*	*	*	*	*	*	*	*	*	*	*	*	*	*	*	*	*	*	*		*	*	*	*	*		*	*	*	*	*	*		*	*	*	*	*	*	*
2	2	1	*	*	*	*	*	*	*	*	*	*	*	*	*	*	*	*	*	*	*	*	*	*	*	*	*	*		*	*	*	*	*		*	*	*	*	*	*		*	*	*	*	*	*	*
2	2	1	*	*	*	*	*	*	*	*	*	*	*	*	*	*	*	*	*	*	*	*	*	*	*	*	*	*		*	*	*	*	*		*	*	*	*	*	*		*	*	*	*	*	*	*
2	2	1	*	*	*	*	*	*	*	*	*	*	*	*	*	*	*	*	*	*	*	*	*	*	*	*	*	*		*	*	*	*	*		*	*	*	*	*	*		*	*	*	*	*	*	*
2	2	1	*	*	*	*	*	*	*	*	*	*	*	*	*	*	*	*	*	*	*	*	*	*	*	*	*	*		*	*	*	*	*		*	*	*	*	*	*		*	*	*	*	*	*	*
2	2	1	*	*	*	*	*	*	*	*	*	*	*	*	*	*	*	*	*	*	*	*	*	*	*	*	*	*		*	*	*	*	*		*	*	*	*	*	*		*	*	*	*	*	*	*
2	2	1	*	*	*	*	*	*	*	*	*	*	*	*	*	*	*	*	*	*	*	*	*	*	*	*	*	*		*	*	*	*	*		*	*	*	*	*	*		*	*	*	*	*	*	*
2	2	1	*	*	*	*	*	*	*	*	*	*	*	*	*	*	*	*	*	*	*	*	*	*	*	*	*	*		*	*	*	*	*		*	*	*	*	*	*		*	*	*	*	*	*	*
2	2	1	*	*	*	*	*	*	*	*	*	*	*	*	*	*	*	*	*	*	*	*	*	*	*	*	*	*		*	*	*	*	*		*	*	*	*	*	*		*	*	*	*	*	*	*
2	2	1	*	*	*	*	*	*	*	*	*	*	*	*	*	*	*	*	*	*	*	*	*	*	*	*	*	*		*	*	*	*	*		*	*	*	*	*	*		*	*	*	*	*	*	*
2	2	1	*	*	*	*	*	*	*	*	*	*	*	*	*	*	*	*	*	*	*	*	*	*	*	*	*	*		*	*	*	*	*		*	*	*	*	*	*		*	*	*	*	*	*	*
2	2	1	*	*	*	*	*	*	*	*	*	*	*	*	*	*	*	*	*	*	*	*	*	*	*	*	*	*		*	*	*	*	*		*	*	*	*	*	*		*	*	*	*	*	*	*
2	2	1	*	*	*	*	*	*	*	*	*	*	*	*	*	*	*	*	*	*	*	*	*	*	*	*	*	*		*	*	*	*	*		*	*	*	*	*	*		*	*	*	*	*	*	*
2	2	1	*	*	*	*	*	*	*	*	*	*	*	*	*	*	*	*	*	*	*	*	*	*	*	*	*	*		*	*	*	*	*		*	*	*	*	*	*		*	*	*	*	*	*	*
2	2	1	*	*	*	*	*	*	*	*	*	*	*	*	*	*	*	*	*	*	*	*	*	*	*	*	*	*		*	*	*	*	*		*	*	*	*	*	*		*	*	*	*	*	*	*
2	2	1	*	*	*	*	*	*	*	*	*	*	*	*	*	*	*	*	*	*	*	*	*	*	*	*	*	*		*	*	*	*	*		*	*	*	*	*	*		*	*	*	*	*	*	*
2	2	1	*	*	*	*	*	*	*	*	*	*	*	*	*	*	*	*	*	*	*	*	*	*	*	*	*	*		*	*	*	*	*		*	*	*	*	*	*		*	*	*	*	*	*	*
2	2	1	*	*	*	*	*	*	*	*	*	*	*	*	*	*	*	*	*	*	*	*	*	*	*	*	*	*		*	*	*	*	*		*	*	*	*	*	*		*	*	*	*	*	*	*
2	2	1	*	*	*	*	*	*	*	*	*	*	*	*	*	*	*	*	*	*	*	*	*	*	*	*	*	*		*	*	*	*	*		*	*	*	*	*	*		*	*	*	*	*	*	*
2	2	1	*	*	*	*	*	*	*	*	*	*	*	*	*	*	*	*	*	*	*	*	*	*	*	*	*	*		*	*	*	*	*		*	*	*	*	*	*		*	*	*	*	*	*	*
2	2	1	*	*	*	*	*	*	*	*	*	*	*	*	*	*	*	*	*	*	*	*	*	*	*	*	*	*		*	*	*	*	*		*	*	*	*	*	*		*	*	*	*	*	*	*
2	2	1	*	*	*	*	*	*	*	*	*	*	*	*	*	*	*	*	*	*	*	*	*	*	*	*	*	*		*	*	*	*	*		*	*	*	*	*	*		*	*	*	*	*	*	*
2	2	1	*	*	*	*	*	*	*	*	*	*	*	*	*	*	*	*	*	*	*	*	*	*	*	*	*	*		*	*	*	*	*		*	*	*	*	*	*		*	*	*	*	*	*	*
2	2	1	*	*	*	*	*	*	*	*	*	*	*	*	*	*	*	*	*	*	*	*	*	*	*	*	*	*		*	*	*	*	*		*	*	*	*	*	*		*	*	*	*	*	*	*
2	2	1	*	*	*	*	*	*	*	*	*	*	*	*	*	*	*	*	*	*	*	*	*	*	*	*	*	*		*	*	*	*	*		*	*	*	*	*	*		*	*	*	*	*	*	*
2	2	1	*	*	*	*	*	*	*	*	*	*	*	*	*	*	*	*	*	*	*	*	*	*	*	*	*	*		*	*	*	*	*		*	*	*	*	*	*		*	*	*	*	*	*	*
2	2	1	*	*	*	*	*	*	*	*	*	*	*	*	*	*	*	*	*	*	*	*	*	*	*	*	*	*		*	*	*	*	*		*	*	*	*	*	*		*	*	*	*	*	*	*
2	2	1	*	*	*	*	*	*	*	*	*	*	*	*	*	*	*	*	*	*	*	*	*	*	*	*	*	*		*	*	*	*	*		*	*	*	*	*	*		*	*	*	*	*	*	*
2	2	1	*	*	*	*	*	*	*	*	*	*	*	*	*	*	*	*	*	*	*	*	*	*	*	*	*	*		*	*	*	*	*		*	*	*	*	*	*		*	*	*	*	*	*	*
2	2	1	*	*	*	*	*	*	*	*	*	*	*	*	*	*	*	*	*	*	*	*	*	*	*	*	*	*		*	*	*	*	*		*	*	*	*	*	*		*	*	*	*	*	*	*
2	2	1	*	*	*	*	*	*	*	*	*	*	*	*	*	*	*	*	*	*	*	*	*	*	*	*	*	*		*	*	*	*	*		*	*	*	*	*	*		*	*	*	*	*	*	*
2	2	1	*	*	*	*	*	*	*	*	*	*	*	*	*	*	*	*	*	*	*	*	*	*	*	*	*	*		*	*	*	*	*		*	*	*	*	*	*		*	*	*	*	*	*	*
2	2	1	*	*	*	*	*	*	*	*	*	*	*	*	*	*	*	*	*	*	*	*	*	*	*	*	*	*		*	*	*	*	*		*	*	*	*	*	*		*	*	*	*	*	*	*
2	2	1	*	*	*	*	*	*	*	*	*	*	*	*	*	*	*	*	*	*	*	*	*	*	*	*	*	*		*	*	*	*	*		*	*	*	*	*	*		*	*	*	*	*	*	*
2	2	1	*	*	*	*	*	*	*	*	*	*	*	*	*	*	*	*	*	*	*	*	*	*	*	*	*	*		*	*	*	*	*		*	*	*	*	*	*		*	*	*	*	*	*	*
14	14	0.512	lcl|MW419084.1_prot_QQO40494.1_66	lcl|MW419085.1_prot_QQO40760.1_66	*	*	lcl|MW419086.1_prot_QQO41009.1_53	lcl|MW419087.1_prot_QQO41283.1_67	*	*	*	*	*	*	*	*	*	*	*	lcl|NC_042133.1_prot_YP_009625767.1_117	lcl|NC_022761.1_prot_YP_008770115.1_181	lcl|KY368639.1_prot_APZ82418.1_178	lcl|MT601270.1_prot_QMV48484.1_178	lcl|MT601271.1_prot_QMV48707.1_176	lcl|MW001214.1_prot_QPX71746.1_188	lcl|NC_011421.1_prot_YP_002300453.1_177	*	lcl|MZ751040.1_prot_UAV84446.1_176		*	*	*	*	*		*	*	*	*	*	*		*	*	*	*	*	*	*
2	2	1	*	*	*	*	*	*	*	*	*	*	*	*	*	*	*	*	*	*	*	*	*	*	*	*	*	*		*	*	*	*	*		*	*	*	*	*	*		*	*	*	*	*	*	*
2	2	1	*	*	*	*	*	*	*	*	*	*	*	*	*	*	*	*	*	*	*	*	*	*	*	*	*	*		*	*	*	*	*		*	*	*	*	*	*		*	*	*	*	*	*	*
2	2	1	*	*	*	*	*	*	*	*	*	*	*	*	*	*	*	*	*	*	*	*	*	*	*	*	*	*		*	*	*	*	*		*	*	*	*	*	*		*	*	*	*	*	*	*
2	2	1	*	*	*	*	*	*	*	*	*	*	*	*	*	*	*	*	*	*	*	*	*	*	*	*	*	*		*	*	*	*	*		*	*	*	*	*	*		*	*	*	*	*	*	*
2	2	1	*	*	*	*	*	*	*	*	*	*	*	*	*	*	*	*	*	*	*	*	*	*	*	*	*	*		*	*	*	*	*		*	*	*	*	*	*		*	*	*	*	*	*	*
2	2	1	*	*	*	*	*	*	*	*	*	*	*	*	*	*	*	*	*	*	*	*	*	*	*	*	*	*		*	*	*	*	*		*	*	*	*	*	*		*	*	*	*	*	*	*
2	2	1	*	*	*	*	*	*	*	*	*	*	*	*	*	*	*	*	*	*	*	*	*	*	*	*	*	*		*	*	*	*	*		*	*	*	*	*	*		*	*	*	*	*	*	*
2	2	1	*	*	*	*	*	*	*	*	*	*	*	*	*	*	*	*	*	*	*	*	*	*	*	*	*	*		*	*	*	*	*		*	*	*	*	*	*		*	*	*	*	*	*	*
7	7	0.486	lcl|MW419084.1_prot_QQO40514.1_86	lcl|MW419085.1_prot_QQO40780.1_86	*	*	lcl|MW419086.1_prot_QQO41029.1_74	lcl|MW419087.1_prot_QQO41305.1_89	*	*	*	*	lcl|NC_048726.1_prot_YP_009840643.1_175	*	*	*	*	*	*	*	*	*	*	*	*	*	*	*		*	*	*	*	*		*	*	*	*	*	*		*	*	*	*	*	*	*
2	2	1	*	*	*	*	*	*	*	*	*	*	*	*	*	*	*	*	*	*	*	*	*	*	*	*	*	*		*	*	*	*	*		*	*	*	*	*	*		*	*	*	*	*	*	*
44	44	0.288	lcl|MW419084.1_prot_QQO40651.1_223	lcl|MW419085.1_prot_QQO40916.1_223	lcl|MZ501260.1_prot_QZA69176.1_239	lcl|MZ501261.1_prot_QZA69456.1_239	lcl|MW419086.1_prot_QQO41167.1_213	lcl|MW419087.1_prot_QQO41444.1_229	lcl|MZ501262.1_prot_QZA69735.1_241	lcl|MZ501263.1_prot_QZA70027.1_241	lcl|MZ501265.1_prot_QZA70385.1_234	lcl|MF422185.1_prot_AUO79575.1_172	lcl|NC_048726.1_prot_YP_009840501.1_33	lcl|MG000860.1_prot_ATN94510.1_161	lcl|MW354667.1_prot_QRI44581.1_35	lcl|NC_048652.1_prot_YP_009832015.1_29	lcl|MN043730.1_prot_QDP43059.1_29	lcl|NC_022771.1_prot_YP_008771398.1_32	lcl|NC_021856.1_prot_YP_008318292.1_33	lcl|NC_042133.1_prot_YP_009625700.1_50	lcl|NC_022761.1_prot_YP_008770097.1_163	lcl|KY368639.1_prot_APZ82399.1_159	lcl|MT601270.1_prot_QMV48465.1_159	lcl|MT601271.1_prot_QMV48688.1_157	lcl|MW001214.1_prot_QPX71728.1_170	lcl|NC_011421.1_prot_YP_002300435.1_159	lcl|NC_019487.1_prot_YP_007003466.1_209	lcl|MZ751040.1_prot_UAV84427.1_157		lcl|MN176219.1_prot_QFR56273.1_60	lcl|MN176227.1_prot_QFR56356.1_53	lcl|MN176228.1_prot_QFR56436.1_53	lcl|MH752385.1_prot_AYD80929.1_27	*		lcl|MZ969646.1_prot_UAW07940.1_121	lcl|MT601272.1_prot_QMV48868.1_114	lcl|MT601273.1_prot_QMV49042.1_113	lcl|MT601274.1_prot_QMV49222.1_119	lcl|NC_001884.1_prot_NP_046673.1_121	*		*	*	*	*	*	*	*
20	20	0.382	lcl|MW419084.1_prot_QQO40642.1_214	lcl|MW419085.1_prot_QQO40907.1_214	lcl|MZ501260.1_prot_QZA69168.1_231	lcl|MZ501261.1_prot_QZA69448.1_231	lcl|MW419086.1_prot_QQO41159.1_205	lcl|MW419087.1_prot_QQO41436.1_221	lcl|MZ501262.1_prot_QZA69727.1_232	lcl|MZ501263.1_prot_QZA70018.1_232	lcl|MZ501265.1_prot_QZA70376.1_225	lcl|MF422185.1_prot_AUO79584.1_181	lcl|NC_048726.1_prot_YP_009840512.1_44	lcl|MG000860.1_prot_ATN94519.1_170	lcl|MW354667.1_prot_QRI44571.1_25	lcl|NC_048652.1_prot_YP_009832024.1_38	lcl|MN043730.1_prot_QDP43068.1_38	lcl|NC_022771.1_prot_YP_008771408.1_42	lcl|NC_021856.1_prot_YP_008318301.1_42	lcl|NC_042133.1_prot_YP_009625691.1_41	*	*	*	*	*	*	*	*		*	*	*	*	*		*	*	*	*	*	*		*	lcl|MN176220.1_prot_QFG05182.1_38	lcl|MN176221.1_prot_QFG05267.1_38	lcl|MN176230.1_prot_QFR56506.1_40	lcl|MZ501264.1_prot_QZA70110.1_40	lcl|MN176231.1_prot_QFG05880.1_40	lcl|MW394467.1_prot_QQO40386.1_40
26	26	0.319	lcl|MW419084.1_prot_QQO40566.1_138	lcl|MW419085.1_prot_QQO40832.1_138	lcl|MZ501260.1_prot_QZA69092.1_155	lcl|MZ501261.1_prot_QZA69372.1_155	lcl|MW419086.1_prot_QQO41080.1_126	lcl|MW419087.1_prot_QQO41360.1_145	lcl|MZ501262.1_prot_QZA69653.1_155	lcl|MZ501263.1_prot_QZA69940.1_154	lcl|MZ501265.1_prot_QZA70299.1_148	lcl|MF422185.1_prot_AUO79425.1_22	lcl|NC_048726.1_prot_YP_009840590.1_122	lcl|MG000860.1_prot_ATN94370.1_21	lcl|MW354667.1_prot_QRI44754.1_208	*	lcl|MN043730.1_prot_QDP43144.1_114	lcl|NC_022771.1_prot_YP_008771482.1_116	lcl|NC_021856.1_prot_YP_008318380.1_121	lcl|NC_042133.1_prot_YP_009625827.1_177	*	*	*	*	*	*	lcl|NC_019487.1_prot_YP_007003434.1_177	*		*	*	*	*	*		lcl|MZ969646.1_prot_UAW07903.1_84	lcl|MT601272.1_prot_QMV48905.1_151	lcl|MT601273.1_prot_QMV49080.1_151	lcl|MT601274.1_prot_QMV49259.1_156	lcl|NC_001884.1_prot_NP_046714.1_162	lcl|KY030782.1_prot_APD21312.1_169		*	*	*	*	*	*	*
8	8	0.506	*	*	lcl|MZ501260.1_prot_QZA69001.1_64	lcl|MZ501261.1_prot_QZA69281.1_64	*	*	lcl|MZ501262.1_prot_QZA69563.1_64	lcl|MZ501263.1_prot_QZA69849.1_63	lcl|MZ501265.1_prot_QZA70205.1_54	*	*	*	*	*	*	lcl|NC_022771.1_prot_YP_008771573.1_207	*	*	*	*	*	*	*	*	*	*		*	*	*	*	*		*	*	*	*	*	*		*	*	*	*	*	*	*
9	9	0.441	*	*	*	*	*	*	*	*	*	*	*	*	*	*	*	*	*	*	*	*	*	*	*	*	*	*		*	*	*	*	*		*	*	*	*	*	*		*	*	*	*	*	*	*
10	10	0.256	*	*	*	*	*	*	*	*	*	*	*	*	*	*	*	*	*	*	lcl|NC_022761.1_prot_YP_008770002.1_68	lcl|KY368639.1_prot_APZ82305.1_65	lcl|MT601270.1_prot_QMV48373.1_67	lcl|MT601271.1_prot_QMV48598.1_67	lcl|MW001214.1_prot_QPX71627.1_69	lcl|NC_011421.1_prot_YP_002300342.1_66	*	lcl|MZ751040.1_prot_UAV84338.1_68		*	*	*	*	*		*	*	*	*	*	*		*	lcl|MN176220.1_prot_QFG05184.1_40	lcl|MN176221.1_prot_QFG05269.1_40	lcl|MN176230.1_prot_QFR56508.1_42	lcl|MZ501264.1_prot_QZA70112.1_42	lcl|MN176231.1_prot_QFG05882.1_42	lcl|MW394467.1_prot_QQO40388.1_42
2	2	1	*	*	*	*	*	*	*	*	*	*	*	*	*	*	*	*	*	*	*	*	*	*	*	*	lcl|NC_019487.1_prot_YP_007003389.1_132	*		*	*	*	*	*		*	*	*	*	*	*		*	*	*	*	*	*	*
3	3	0.588	*	*	*	*	*	*	*	*	*	*	*	*	*	lcl|NC_048652.1_prot_YP_009831997.1_11	lcl|MN043730.1_prot_QDP43042.1_12	*	*	*	*	*	*	*	*	*	*	*		*	*	*	*	*		*	*	*	*	*	*		*	*	*	*	*	*	*
3	3	0.463	*	*	*	*	*	*	*	*	*	*	*	*	*	*	*	*	*	*	*	*	*	*	*	*	*	*		*	*	*	*	*		*	*	*	*	*	*		*	*	*	*	*	*	*
2	2	1	*	*	*	*	*	*	*	*	*	*	*	*	*	*	*	*	*	*	*	*	*	*	*	*	*	*		*	*	*	*	*		*	*	*	*	*	*		*	*	*	*	*	*	*
2	2	1	*	*	*	*	*	*	*	*	*	*	*	*	*	*	*	*	*	*	*	*	*	*	*	*	*	*		*	*	*	*	*		*	*	*	*	*	*		*	*	*	*	*	*	*
2	2	1	*	*	*	*	*	*	*	*	*	*	*	*	*	*	*	*	*	*	*	*	*	*	*	*	*	*		*	*	*	*	*		*	*	*	*	*	*		*	*	*	*	*	*	*
2	2	1	*	*	*	*	*	*	*	*	*	*	*	*	*	*	*	*	*	*	*	*	*	*	*	*	*	*		*	*	*	*	*		*	*	*	*	*	*		*	*	*	*	*	*	*
2	2	1	*	*	*	*	*	*	*	*	*	*	*	*	*	*	*	*	*	*	*	*	*	*	*	*	*	*		*	*	*	*	*		*	*	*	*	*	*		*	*	*	*	*	*	*
2	2	1	*	*	*	*	*	*	*	*	*	*	*	*	*	*	*	*	*	*	*	*	*	*	*	*	*	*		*	*	*	*	*		*	*	*	*	*	*		*	*	*	*	*	*	*
2	2	1	*	*	*	*	*	*	*	*	*	*	*	*	*	*	*	*	*	*	*	*	*	*	*	*	*	*		*	*	*	*	*		*	*	*	*	*	*		*	*	*	*	*	*	*
2	2	1	*	*	*	*	*	*	*	*	*	*	*	*	*	*	*	*	*	*	*	*	*	*	*	*	*	*		*	*	*	*	*		*	*	*	*	*	*		*	*	*	*	*	*	*
2	2	1	*	*	*	*	*	*	*	*	*	*	*	*	*	*	*	*	*	*	*	*	*	*	*	*	*	*		*	*	*	*	*		*	*	*	*	*	*		*	*	*	*	*	*	*
2	2	1	*	*	*	*	*	*	*	*	*	*	*	*	*	*	*	*	*	*	*	*	*	*	*	*	*	*		*	*	*	*	*		*	*	*	*	*	*		*	*	*	*	*	*	*
2	2	1	*	*	*	*	*	*	*	*	*	*	*	*	*	*	*	*	*	*	*	*	*	*	*	*	*	*		*	*	*	*	*		*	*	*	*	*	*		*	*	*	*	*	*	*
2	2	1	*	*	*	*	*	*	*	*	*	*	*	*	*	*	*	*	*	*	*	*	*	*	*	*	*	*		*	*	*	*	*		*	*	*	*	*	*		*	*	*	*	*	*	*
3	3	0.866	*	*	*	*	*	*	*	*	*	*	*	*	*	*	*	*	*	*	*	*	*	*	*	*	*	*		*	*	*	*	*		*	lcl|MT601272.1_prot_QMV48895.1_141	*	*	*	*		*	*	*	*	*	*	*
2	2	1	*	*	*	*	*	*	*	*	*	*	*	*	*	*	*	*	*	*	*	*	*	*	*	*	*	*		*	*	*	*	*		*	*	*	*	*	*		*	*	*	*	*	*	*
2	2	1	*	*	*	*	*	*	*	*	*	*	*	*	*	*	*	*	*	*	*	*	*	*	*	*	*	*		*	*	*	*	*		*	*	*	*	*	*		*	*	*	*	*	*	*
2	2	1	*	*	*	*	*	*	*	*	*	*	*	*	*	*	*	*	*	*	*	*	*	*	*	*	*	*		*	*	*	*	*		*	*	*	*	*	*		*	*	*	*	*	*	*
2	2	1	*	*	*	*	*	*	*	*	*	*	*	*	*	*	*	*	*	*	*	*	*	*	*	*	*	*		*	*	*	*	*		*	*	*	*	*	*		*	*	*	*	*	*	*
2	2	1	*	*	*	*	*	*	*	*	*	*	*	*	*	*	*	*	*	*	*	*	*	*	*	*	*	*		*	*	*	*	*		*	*	*	*	*	*		*	*	*	*	*	*	*
2	2	1	*	*	*	*	*	*	*	*	*	*	*	*	*	*	*	*	*	*	*	*	*	*	*	*	*	*		*	*	*	*	*		*	*	*	*	*	*		*	*	*	*	*	*	*
2	2	1	*	*	*	*	*	*	*	*	*	*	*	*	*	*	*	*	*	*	*	*	*	*	*	*	*	*		*	*	*	*	*		*	*	*	*	*	*		*	*	*	*	*	*	*
2	2	1	*	*	*	*	*	*	*	*	*	*	*	*	*	*	*	*	*	*	*	*	*	*	*	*	*	*		*	*	*	*	*		*	*	*	*	*	*		*	*	*	*	*	*	*
2	2	1	*	*	*	*	*	*	*	*	*	*	*	*	*	*	*	*	*	*	*	*	*	*	*	*	*	*		*	*	*	*	*		*	*	*	*	*	*		*	*	*	*	*	*	*
2	2	1	*	*	*	*	*	*	*	*	*	*	*	*	*	*	*	*	*	*	*	*	*	*	*	*	*	*		*	*	*	*	*		*	*	*	*	*	*		*	*	*	*	*	*	*
2	2	1	*	*	*	*	*	*	*	*	*	*	*	*	*	*	*	*	*	*	*	*	*	*	*	*	*	*		*	*	*	*	*		*	*	*	*	*	*		*	*	*	*	*	*	*
2	2	1	*	*	*	*	*	*	*	*	*	*	*	*	*	*	*	*	*	*	*	*	*	*	*	*	*	*		*	*	*	*	*		*	*	*	*	*	*		*	*	*	*	*	*	*
5	5	0.686	*	*	*	*	*	*	*	*	*	*	*	*	*	*	*	*	*	*	*	*	*	*	*	*	*	*		*	*	*	*	*		lcl|MZ969646.1_prot_UAW07899.1_80	*	lcl|MT601273.1_prot_QMV49082.1_153	lcl|MT601274.1_prot_QMV49261.1_158	*	*		*	*	*	*	*	*	*
2	2	1	*	*	*	*	*	*	*	*	*	*	*	*	*	*	*	*	*	*	*	*	*	*	*	*	*	*		*	*	*	*	*		*	*	*	*	*	*		*	*	*	*	*	*	*
2	2	1	*	*	*	*	*	*	*	*	*	*	*	*	*	*	*	*	*	*	*	*	*	*	*	*	*	*		*	*	*	*	*		*	*	*	*	*	*		*	*	*	*	*	*	*
2	2	1	*	*	*	*	*	*	*	*	*	*	*	*	*	*	*	*	*	*	*	*	*	*	*	*	*	*		*	*	*	*	*		*	*	*	*	*	*		*	*	*	*	*	*	*
2	2	1	*	*	*	*	*	*	*	*	*	*	*	*	*	*	*	*	*	*	*	*	*	*	*	*	*	*		*	*	*	*	*		*	*	*	*	*	*		*	*	*	*	*	*	*
2	2	1	*	*	*	*	*	*	*	*	*	*	*	*	*	*	*	*	*	*	*	*	*	*	*	*	*	*		*	*	*	*	*		*	*	*	*	*	*		*	*	*	*	*	*	*
2	2	1	*	*	*	*	*	*	*	*	*	*	*	*	*	*	*	*	*	*	*	*	*	*	*	*	*	*		*	*	*	*	*		*	*	*	*	*	*		*	*	*	*	*	*	*
2	2	1	*	*	*	*	*	*	*	*	*	*	*	*	*	*	*	*	*	*	*	*	*	*	*	*	*	*		*	*	*	*	*		*	*	*	*	*	*		*	*	*	*	*	*	*
2	2	1	*	*	*	*	*	*	*	*	*	*	*	*	*	*	*	*	*	*	*	*	*	*	*	*	*	*		*	*	*	*	*		*	*	*	*	*	*		*	*	*	*	*	*	*
2	2	1	*	*	*	*	*	*	*	*	*	*	*	*	*	*	*	*	*	*	*	*	*	*	*	*	*	*		*	*	*	*	*		*	*	*	*	*	*		*	*	*	*	*	*	*
2	2	1	*	*	*	*	*	*	*	*	*	*	*	*	*	*	*	*	*	*	*	*	*	*	*	*	*	*		*	*	*	*	*		*	*	*	*	*	*		*	*	*	*	*	*	*
2	2	1	*	*	*	*	*	*	*	*	*	*	*	*	*	*	*	*	*	*	*	*	*	*	*	*	*	*		*	*	*	*	*		*	*	*	*	*	*		*	*	*	*	*	*	*
2	2	1	*	*	*	*	*	*	*	*	*	*	*	*	*	*	*	*	*	*	*	*	*	*	*	*	*	*		*	*	*	*	*		*	*	*	*	*	*		*	*	*	*	*	*	*
2	2	1	*	*	*	*	*	*	*	*	*	*	*	*	*	*	*	*	*	*	*	*	*	*	*	*	*	*		*	*	*	*	*		*	*	*	*	*	*		*	*	*	*	*	*	*
2	2	1	*	*	*	*	*	*	*	*	*	*	*	*	*	*	*	*	*	*	*	*	*	*	*	*	*	*		*	*	*	*	*		*	*	*	*	*	*		*	*	*	*	*	*	*
2	2	1	*	*	*	*	*	*	*	*	*	*	*	*	*	*	*	*	*	*	*	*	*	*	*	*	*	*		*	*	*	*	*		*	*	*	*	*	*		*	*	*	*	*	*	*
2	2	1	*	*	*	*	*	*	*	*	*	*	*	*	*	*	*	*	*	*	*	*	*	*	*	*	*	*		*	*	*	*	*		*	*	*	*	*	*		*	*	*	*	*	*	*
2	2	1	*	*	*	*	*	*	*	*	*	*	*	*	*	*	*	*	*	*	*	*	*	*	*	*	*	*		*	*	*	*	*		*	*	*	*	*	*		*	*	*	*	*	*	*
2	2	1	*	*	*	*	*	*	*	*	*	*	*	*	*	*	*	*	*	*	*	*	*	*	*	*	*	*		*	*	*	*	*		*	*	*	*	*	*		*	*	*	*	*	*	*
2	2	1	*	*	*	*	*	*	*	*	*	*	*	*	*	*	*	*	*	*	*	*	*	*	*	*	*	*		*	*	*	*	*		*	*	*	*	*	*		*	*	*	*	*	*	*
2	2	1	*	*	*	*	*	*	*	*	*	*	*	*	*	*	*	*	*	*	*	*	*	*	*	*	*	*		*	*	*	*	*		*	*	*	*	*	*		*	*	*	*	*	*	*
2	2	1	*	*	*	*	*	*	*	*	*	*	*	*	*	*	*	*	*	*	*	*	*	*	*	*	*	*		*	*	*	*	*		*	*	*	*	*	*		*	*	*	*	*	*	*
2	2	1	*	*	*	*	*	*	*	*	*	*	*	*	*	*	*	*	*	*	*	*	*	*	*	*	*	*		*	*	*	*	*		*	*	*	*	*	*		*	*	*	*	*	*	*
2	2	1	*	*	*	*	*	*	*	*	*	*	*	*	*	*	*	*	*	*	*	*	*	*	*	*	*	*		*	*	*	*	*		*	*	*	*	*	*		*	*	*	*	*	*	*
2	2	1	*	*	*	*	*	*	*	*	*	*	*	*	*	*	*	*	*	*	*	*	*	*	*	*	*	*		*	*	*	*	*		*	*	*	*	*	*		*	*	*	*	*	*	*
2	2	1	*	*	*	*	*	*	*	*	*	*	*	*	*	*	*	*	*	*	*	*	*	*	*	*	*	*		*	*	*	*	*		*	*	*	*	*	*		*	*	*	*	*	*	*
2	2	1	*	*	*	*	*	*	*	*	*	*	*	*	*	*	*	*	*	*	*	*	*	*	*	*	*	*		*	*	*	*	*		*	*	*	*	*	*		*	*	*	*	*	*	*
2	2	1	*	*	*	*	*	*	*	*	*	*	*	*	*	*	*	*	*	*	*	*	*	*	*	*	*	*		*	*	*	*	*		*	*	*	*	*	*		*	*	*	*	*	*	*
2	2	1	*	*	*	*	*	*	*	*	*	*	*	*	*	*	*	*	*	*	*	*	*	*	*	*	*	*		*	*	*	*	*		*	*	*	*	*	*		*	*	*	*	*	*	*
2	2	1	*	*	*	*	*	*	*	*	*	*	*	*	*	*	*	*	*	*	*	*	*	*	*	*	*	*		*	*	*	*	*		*	*	*	*	*	*		*	*	*	*	*	*	*
2	2	1	*	*	*	*	*	*	*	*	*	*	*	*	*	*	*	*	*	*	*	*	*	*	*	*	*	*		*	*	*	*	*		*	*	*	*	*	*		*	*	*	*	*	*	*
2	2	1	*	*	*	*	*	*	*	*	*	*	*	*	*	*	*	*	*	*	*	*	*	*	*	*	*	*		*	*	*	*	*		*	*	*	*	*	*		*	*	*	*	*	*	*
2	2	1	*	*	*	*	*	*	*	*	*	*	*	*	*	*	*	*	*	*	*	*	*	*	*	*	*	*		*	*	*	*	*		*	*	*	*	*	*		*	*	*	*	*	*	*
3	3	0.508	*	*	*	*	*	*	*	*	*	*	*	*	*	*	*	*	*	*	*	*	*	*	*	*	*	*		*	*	*	*	*		*	*	*	*	*	*		*	*	*	*	*	*	*
2	2	1	*	*	*	*	*	*	*	*	*	*	*	*	*	*	*	*	*	*	*	*	*	*	*	*	*	*		*	*	*	*	*		*	*	*	*	*	*		*	*	*	*	*	*	*
2	2	1	*	*	*	*	*	*	*	*	*	*	*	*	*	*	*	*	*	*	*	*	*	*	*	*	*	*		*	*	*	*	*		*	*	*	*	*	*		*	*	*	*	*	*	*
2	2	1	*	*	*	*	*	*	*	*	*	*	*	*	*	*	*	*	*	*	*	*	*	*	*	*	*	*		*	*	*	*	*		*	*	*	*	*	*		*	*	*	*	*	*	*
2	2	1	*	*	*	*	*	*	*	*	*	*	*	*	*	*	*	*	*	*	*	*	*	*	*	*	*	*		*	*	*	*	*		*	*	*	*	*	*		*	*	*	*	*	*	*
2	2	1	*	*	*	*	*	*	*	*	*	*	*	*	*	*	*	*	*	*	*	*	*	*	*	*	*	*		*	*	*	*	*		*	*	*	*	*	*		*	*	*	*	*	*	*
4	4	0.663	*	*	*	*	*	*	*	*	*	*	*	*	*	*	*	*	*	*	*	*	*	*	*	*	*	*		*	*	*	*	*		*	*	lcl|MT601273.1_prot_QMV48991.1_62	lcl|MT601274.1_prot_QMV49167.1_64	*	*		*	*	*	*	*	*	*
2	2	1	*	*	*	*	*	*	*	*	*	*	*	*	*	*	*	*	*	*	*	*	*	*	*	*	*	*		*	*	*	*	*		*	*	*	*	*	*		*	*	*	*	*	*	*
2	2	1	*	*	*	*	*	*	*	*	*	*	*	*	*	*	*	*	*	*	*	*	*	*	*	*	*	*		*	*	*	*	*		*	*	*	*	*	*		*	*	*	*	*	*	*
2	2	1	*	*	*	*	*	*	*	*	*	*	*	*	*	*	*	*	*	*	*	*	*	*	*	*	*	*		*	*	*	*	*		*	*	*	*	*	*		*	*	*	*	*	*	*
2	2	1	*	*	*	*	*	*	*	*	*	*	*	*	*	*	*	*	*	*	*	*	*	*	*	*	*	*		*	*	*	*	*		*	*	*	*	*	*		*	*	*	*	*	*	*
2	2	1	*	*	*	*	*	*	*	*	*	*	*	*	*	*	*	*	*	*	*	*	*	*	*	*	*	*		*	*	*	*	*		*	*	*	*	*	*		*	*	*	*	*	*	*
2	2	1	*	*	*	*	*	*	*	*	*	*	*	*	*	*	*	*	*	*	*	*	*	*	*	*	*	*		*	*	*	*	*		*	*	*	*	*	*		*	*	*	*	*	*	*
2	2	1	*	*	*	*	*	*	*	*	*	*	*	*	*	*	*	*	*	*	*	*	*	*	*	*	*	*		*	*	*	*	*		*	*	*	*	*	*		*	*	*	*	*	*	*
2	2	1	*	*	*	*	*	*	*	*	*	*	*	*	*	*	*	*	*	*	*	*	*	*	*	*	*	*		*	*	*	*	*		*	*	*	*	*	*		*	*	*	*	*	*	*
2	2	1	*	*	*	*	*	*	*	*	*	*	*	*	*	*	*	*	*	*	*	*	*	*	*	*	*	*		*	*	*	*	*		*	*	*	*	*	*		*	*	*	*	*	*	*
2	2	1	*	*	*	*	*	*	*	*	*	*	*	*	*	*	*	*	*	*	*	*	*	*	*	*	*	*		*	*	*	*	*		*	*	*	*	*	*		*	*	*	*	*	*	*
2	2	1	*	*	*	*	*	*	*	*	*	*	*	*	*	*	*	*	*	*	*	*	*	*	*	*	*	*		*	*	*	*	*		*	*	*	*	*	*		*	*	*	*	*	*	*
2	2	1	*	*	*	*	*	*	*	*	*	*	*	*	*	*	*	*	*	*	*	*	*	*	*	*	*	*		*	*	*	*	*		*	*	*	*	*	*		*	*	*	*	*	*	*
2	2	1	*	*	*	*	*	*	*	*	*	*	*	*	*	*	*	*	*	*	*	*	*	*	*	*	*	*		*	*	*	*	*		*	*	*	*	*	*		*	*	*	*	*	*	*
2	2	1	*	*	*	*	*	*	*	*	*	*	*	*	*	*	*	*	*	*	*	*	*	*	*	*	*	*		*	*	*	*	*		*	*	*	*	*	*		*	*	*	*	*	*	*
2	2	1	*	*	*	*	*	*	*	*	*	*	*	*	*	*	*	*	*	*	*	*	*	*	*	*	*	*		*	*	*	*	*		*	*	*	*	*	*		*	*	*	*	*	*	*
2	2	1	*	*	*	*	*	*	*	*	*	*	*	*	*	*	*	*	*	*	*	*	*	*	*	*	*	*		*	*	*	*	*		*	*	*	*	*	*		*	*	*	*	*	*	*
2	2	1	*	*	*	*	*	*	*	*	*	*	*	*	*	*	*	*	*	*	*	*	*	*	*	*	*	*		*	*	*	*	*		*	*	*	*	*	*		*	*	*	*	*	*	*
2	2	1	*	*	*	*	*	*	*	*	*	*	*	*	*	*	*	*	*	*	*	*	*	*	*	*	*	*		*	*	*	*	*		*	*	*	*	*	*		*	*	*	*	*	*	*
2	2	1	*	*	*	*	*	*	*	*	*	*	*	*	*	*	*	*	*	*	*	*	*	*	*	*	*	*		*	*	*	*	*		*	*	*	*	*	*		*	*	*	*	*	*	*
2	2	1	*	*	*	*	*	*	*	*	*	*	*	*	*	*	*	*	*	*	*	*	*	*	*	*	*	*		*	*	*	*	*		*	*	*	*	*	*		*	*	*	*	*	*	*
2	2	1	*	*	*	*	*	*	*	*	*	*	*	*	*	*	*	*	*	*	*	*	*	*	*	*	*	*		*	*	*	*	*		*	*	*	*	*	*		*	*	*	*	*	*	*
2	2	1	*	*	*	*	*	*	*	*	*	*	*	*	*	*	*	*	*	*	*	*	*	*	*	*	*	*		*	*	*	*	*		*	*	*	*	*	*		*	*	*	*	*	*	*
2	2	1	*	*	*	*	*	*	*	*	*	*	*	*	*	*	*	*	*	*	*	*	*	*	*	*	*	*		*	*	*	*	*		*	*	*	*	*	*		*	*	*	*	*	*	*
2	2	1	*	*	*	*	*	*	*	*	*	*	*	*	*	*	*	*	*	*	*	*	*	*	*	*	*	*		*	*	*	*	*		*	*	*	*	*	*		*	*	*	*	*	*	*
15	15	0.441	lcl|MW419084.1_prot_QQO40502.1_74	lcl|MW419085.1_prot_QQO40768.1_74	lcl|MZ501260.1_prot_QZA69027.1_90	lcl|MZ501261.1_prot_QZA69307.1_90	*	*	lcl|MZ501262.1_prot_QZA69590.1_91	lcl|MZ501263.1_prot_QZA69875.1_89	lcl|MZ501265.1_prot_QZA70229.1_78	lcl|MF422185.1_prot_AUO79491.1_88	lcl|NC_048726.1_prot_YP_009840657.1_189	lcl|MG000860.1_prot_ATN94425.1_76	lcl|MW354667.1_prot_QRI44678.1_132	lcl|NC_048652.1_prot_YP_009832156.1_170	*	lcl|NC_022771.1_prot_YP_008771551.1_185	lcl|NC_021856.1_prot_YP_008318434.1_175	lcl|NC_042133.1_prot_YP_009625774.1_124	*	*	*	*	*	*	*	*		*	*	*	*	*		*	*	*	*	*	*		*	*	*	*	*	*	*
2	2	1	*	*	*	*	*	*	*	*	*	*	*	*	*	*	*	*	*	*	*	*	*	*	*	*	*	*		*	*	*	*	*		*	*	*	*	*	*		*	*	*	*	*	*	*
7	7	0.449	*	*	*	*	*	*	*	*	*	*	*	*	*	*	*	*	*	*	*	*	*	*	*	*	*	*		*	*	*	*	*		*	*	*	*	*	*		*	*	*	*	*	*	*
2	2	1	*	*	*	*	*	*	*	*	*	*	*	*	*	*	*	*	*	*	*	*	*	*	*	*	*	*		*	*	*	*	*		*	*	*	*	*	*		*	lcl|MN176220.1_prot_QFG05218.1_75	lcl|MN176221.1_prot_QFG05303.1_75	*	lcl|MZ501264.1_prot_QZA70144.1_75	lcl|MN176231.1_prot_QFG05914.1_75	lcl|MW394467.1_prot_QQO40423.1_77
2	2	1	*	*	*	*	*	*	*	*	*	*	*	*	*	*	*	*	*	*	*	*	*	*	*	*	*	*		*	*	*	*	*		*	*	*	*	*	*		*	*	*	*	*	*	*
2	2	1	*	*	*	*	*	*	*	*	*	*	*	*	*	*	*	*	*	*	*	*	*	*	*	*	*	*		*	*	*	*	*		*	*	*	*	*	*		*	*	*	*	*	*	*
2	2	1	*	*	*	*	*	*	*	*	*	*	*	*	*	*	*	*	*	*	*	*	*	*	*	*	*	*		*	*	*	*	*		*	*	*	*	*	*		*	*	*	*	*	*	*
2	2	1	*	*	*	*	*	*	*	*	*	*	*	*	*	*	*	*	*	*	*	*	*	*	*	*	*	*		*	*	*	*	*		*	*	*	*	*	*		*	*	*	*	*	*	*
2	2	1	*	*	*	*	*	*	*	*	*	*	*	*	*	*	*	*	*	*	*	*	*	*	*	*	*	*		*	*	*	*	*		*	*	*	*	*	*		*	*	*	*	*	*	*
3	3	0.984	lcl|MW419084.1_prot_QQO40528.1_100	lcl|MW419085.1_prot_QQO40794.1_100	*	*	*	lcl|MW419087.1_prot_QQO41319.1_103	*	*	*	*	*	*	*	*	*	*	*	*	*	*	*	*	*	*	*	*		*	*	*	*	*		*	*	*	*	*	*		*	*	*	*	*	*	*
4	4	0.977	lcl|MW419084.1_prot_QQO40569.1_141	lcl|MW419085.1_prot_QQO40835.1_141	*	*	lcl|MW419086.1_prot_QQO41083.1_129	lcl|MW419087.1_prot_QQO41363.1_148	*	*	*	*	*	*	*	*	*	*	*	*	*	*	*	*	*	*	*	*		*	*	*	*	*		*	*	*	*	*	*		*	*	*	*	*	*	*
6	6	0.654	lcl|MW419084.1_prot_QQO40568.1_140	lcl|MW419085.1_prot_QQO40834.1_140	*	*	lcl|MW419086.1_prot_QQO41082.1_128	lcl|MW419087.1_prot_QQO41362.1_147	*	*	*	*	*	*	*	*	*	*	*	lcl|NC_042133.1_prot_YP_009625828.1_178	*	*	*	*	*	*	*	*		*	*	*	*	*		*	*	*	*	*	lcl|KY030782.1_prot_APD21268.1_125		*	*	*	*	*	*	*
4	4	0.971	lcl|MW419084.1_prot_QQO40567.1_139	lcl|MW419085.1_prot_QQO40833.1_139	*	*	lcl|MW419086.1_prot_QQO41081.1_127	lcl|MW419087.1_prot_QQO41361.1_146	*	*	*	*	*	*	*	*	*	*	*	*	*	*	*	*	*	*	*	*		*	*	*	*	*		*	*	*	*	*	*		*	*	*	*	*	*	*
5	5	0.79	lcl|MW419084.1_prot_QQO40563.1_135	lcl|MW419085.1_prot_QQO40829.1_135	*	*	lcl|MW419086.1_prot_QQO41076.1_122	lcl|MW419087.1_prot_QQO41356.1_141	*	*	*	*	*	*	*	*	*	*	*	lcl|NC_042133.1_prot_YP_009625825.1_175	*	*	*	*	*	*	*	*		*	*	*	*	*		*	*	*	*	*	*		*	*	*	*	*	*	*
5	5	0.525	lcl|MW419084.1_prot_QQO40562.1_134	lcl|MW419085.1_prot_QQO40828.1_134	*	*	lcl|MW419086.1_prot_QQO41075.1_121	lcl|MW419087.1_prot_QQO41355.1_140	*	*	*	*	*	*	*	*	*	*	*	lcl|NC_042133.1_prot_YP_009625824.1_174	*	*	*	*	*	*	*	*		*	*	*	*	*		*	*	*	*	*	*		*	*	*	*	*	*	*
5	5	0.336	lcl|MW419084.1_prot_QQO40558.1_130	lcl|MW419085.1_prot_QQO40824.1_130	*	*	lcl|MW419086.1_prot_QQO41071.1_117	lcl|MW419087.1_prot_QQO41351.1_136	*	*	*	*	*	*	*	*	*	*	*	lcl|NC_042133.1_prot_YP_009625820.1_170	*	*	*	*	*	*	*	*		*	*	*	*	*		*	*	*	*	*	*		*	*	*	*	*	*	*
5	5	0.256	lcl|MW419084.1_prot_QQO40543.1_115	lcl|MW419085.1_prot_QQO40809.1_115	*	*	lcl|MW419086.1_prot_QQO41059.1_105	lcl|MW419087.1_prot_QQO41337.1_122	*	*	*	*	*	*	*	*	*	*	*	lcl|NC_042133.1_prot_YP_009625805.1_155	*	*	*	*	*	*	*	*		*	*	*	*	*		*	*	*	*	*	*		*	*	*	*	*	*	*
4	4	0.729	lcl|MW419084.1_prot_QQO40540.1_112	lcl|MW419085.1_prot_QQO40806.1_112	*	*	lcl|MW419086.1_prot_QQO41056.1_102	lcl|MW419087.1_prot_QQO41334.1_119	*	*	*	*	*	*	*	*	*	*	*	*	*	*	*	*	*	*	*	*		*	*	*	*	*		*	*	*	*	*	*		*	*	*	*	*	*	*
4	4	0.893	lcl|MW419084.1_prot_QQO40529.1_101	lcl|MW419085.1_prot_QQO40795.1_101	*	*	lcl|MW419086.1_prot_QQO41041.1_87	lcl|MW419087.1_prot_QQO41320.1_104	*	*	*	*	*	*	*	*	*	*	*	*	*	*	*	*	*	*	*	*		*	*	*	*	*		*	*	*	*	*	*		*	*	*	*	*	*	*
4	4	0.956	lcl|MW419084.1_prot_QQO40570.1_142	lcl|MW419085.1_prot_QQO40836.1_142	*	*	lcl|MW419086.1_prot_QQO41084.1_130	lcl|MW419087.1_prot_QQO41364.1_149	*	*	*	*	*	*	*	*	*	*	*	*	*	*	*	*	*	*	*	*		*	*	*	*	*		*	*	*	*	*	*		*	*	*	*	*	*	*
5	5	0.638	lcl|MW419084.1_prot_QQO40526.1_98	lcl|MW419085.1_prot_QQO40792.1_98	*	*	lcl|MW419086.1_prot_QQO41039.1_85	lcl|MW419087.1_prot_QQO41317.1_101	*	*	*	*	*	*	*	*	*	*	*	lcl|NC_042133.1_prot_YP_009625788.1_138	*	*	*	*	*	*	*	*		*	*	*	*	*		*	*	*	*	*	*		*	*	*	*	*	*	*
5	5	0.888	lcl|MW419084.1_prot_QQO40525.1_97	lcl|MW419085.1_prot_QQO40791.1_97	*	*	lcl|MW419086.1_prot_QQO41038.1_84	lcl|MW419087.1_prot_QQO41316.1_100	*	*	*	*	*	*	*	*	*	*	*	lcl|NC_042133.1_prot_YP_009625787.1_137	*	*	*	*	*	*	*	*		*	*	*	*	*		*	*	*	*	*	*		*	*	*	*	*	*	*
4	4	0.963	lcl|MW419084.1_prot_QQO40524.1_96	lcl|MW419085.1_prot_QQO40790.1_96	*	*	lcl|MW419086.1_prot_QQO41037.1_83	lcl|MW419087.1_prot_QQO41315.1_99	*	*	*	*	*	*	*	*	*	*	*	*	*	*	*	*	*	*	*	*		*	*	*	*	*		*	*	*	*	*	*		*	*	*	*	*	*	*
4	4	0.652	lcl|MW419084.1_prot_QQO40523.1_95	lcl|MW419085.1_prot_QQO40789.1_95	*	*	*	lcl|MW419087.1_prot_QQO41314.1_98	*	*	*	*	*	*	*	*	*	*	*	lcl|NC_042133.1_prot_YP_009625786.1_136	*	*	*	*	*	*	*	*		*	*	*	*	*		*	*	*	*	*	*		*	*	*	*	*	*	*
4	4	0.928	lcl|MW419084.1_prot_QQO40520.1_92	lcl|MW419085.1_prot_QQO40786.1_92	*	*	lcl|MW419086.1_prot_QQO41034.1_80	lcl|MW419087.1_prot_QQO41311.1_95	*	*	*	*	*	*	*	*	*	*	*	*	*	*	*	*	*	*	*	*		*	*	*	*	*		*	*	*	*	*	*		*	*	*	*	*	*	*
4	4	0.978	lcl|MW419084.1_prot_QQO40519.1_91	lcl|MW419085.1_prot_QQO40785.1_91	*	*	lcl|MW419086.1_prot_QQO41033.1_79	lcl|MW419087.1_prot_QQO41310.1_94	*	*	*	*	*	*	*	*	*	*	*	*	*	*	*	*	*	*	*	*		*	*	*	*	*		*	*	*	*	*	*		*	*	*	*	*	*	*
4	4	0.818	lcl|MW419084.1_prot_QQO40518.1_90	lcl|MW419085.1_prot_QQO40784.1_90	*	*	lcl|MW419086.1_prot_QQO41032.1_78	lcl|MW419087.1_prot_QQO41309.1_93	*	*	*	*	*	*	*	*	*	*	*	*	*	*	*	*	*	*	*	*		*	*	*	*	*		*	*	*	*	*	*		*	*	*	*	*	*	*
4	4	0.969	lcl|MW419084.1_prot_QQO40517.1_89	lcl|MW419085.1_prot_QQO40783.1_89	*	*	lcl|MW419086.1_prot_QQO41031.1_77	lcl|MW419087.1_prot_QQO41308.1_92	*	*	*	*	*	*	*	*	*	*	*	*	*	*	*	*	*	*	*	*		*	*	*	*	*		*	*	*	*	*	*		*	*	*	*	*	*	*
4	4	0.972	lcl|MW419084.1_prot_QQO40515.1_87	lcl|MW419085.1_prot_QQO40781.1_87	*	*	lcl|MW419086.1_prot_QQO41215.1_75	lcl|MW419087.1_prot_QQO41306.1_90	*	*	*	*	*	*	*	*	*	*	*	*	*	*	*	*	*	*	*	*		*	*	*	*	*		*	*	*	*	*	*		*	*	*	*	*	*	*
4	4	0.971	lcl|MW419084.1_prot_QQO40656.1_228	lcl|MW419085.1_prot_QQO40921.1_228	*	*	lcl|MW419086.1_prot_QQO41171.1_217	lcl|MW419087.1_prot_QQO41448.1_233	*	*	*	*	*	*	*	*	*	*	*	*	*	*	*	*	*	*	*	*		*	*	*	*	*		*	*	*	*	*	*		*	*	*	*	*	*	*
5	5	0.603	lcl|MW419084.1_prot_QQO40671.1_243	lcl|MW419085.1_prot_QQO40936.1_243	*	*	lcl|MW419086.1_prot_QQO41185.1_231	lcl|MW419087.1_prot_QQO41460.1_245	*	*	*	*	*	*	*	*	*	*	*	lcl|NC_042133.1_prot_YP_009625708.1_58	*	*	*	*	*	*	*	*		*	*	*	*	*		*	*	*	*	*	*		*	*	*	*	*	*	*
4	4	0.904	lcl|MW419084.1_prot_QQO40669.1_241	lcl|MW419085.1_prot_QQO40934.1_241	*	*	lcl|MW419086.1_prot_QQO41183.1_229	lcl|MW419087.1_prot_QQO41459.1_244	*	*	*	*	*	*	*	*	*	*	*	*	*	*	*	*	*	*	*	*		*	*	*	*	*		*	*	*	*	*	*		*	*	*	*	*	*	*
5	5	0.66	lcl|MW419084.1_prot_QQO40668.1_240	lcl|MW419085.1_prot_QQO40933.1_240	*	*	lcl|MW419086.1_prot_QQO41182.1_228	lcl|MW419087.1_prot_QQO41458.1_243	*	*	*	*	*	*	*	*	*	*	*	lcl|NC_042133.1_prot_YP_009625706.1_56	*	*	*	*	*	*	*	*		*	*	*	*	*		*	*	*	*	*	*		*	*	*	*	*	*	*
4	4	0.936	lcl|MW419084.1_prot_QQO40667.1_239	lcl|MW419085.1_prot_QQO40932.1_239	*	*	lcl|MW419086.1_prot_QQO41181.1_227	lcl|MW419087.1_prot_QQO41457.1_242	*	*	*	*	*	*	*	*	*	*	*	*	*	*	*	*	*	*	*	*		*	*	*	*	*		*	*	*	*	*	*		*	*	*	*	*	*	*
5	5	0.714	lcl|MW419084.1_prot_QQO40666.1_238	lcl|MW419085.1_prot_QQO40931.1_238	*	*	lcl|MW419086.1_prot_QQO41180.1_226	lcl|MW419087.1_prot_QQO41456.1_241	*	*	*	*	*	*	*	*	*	*	*	lcl|NC_042133.1_prot_YP_009625705.1_55	*	*	*	*	*	*	*	*		*	*	*	*	*		*	*	*	*	*	*		*	*	*	*	*	*	*
4	4	0.976	lcl|MW419084.1_prot_QQO40664.1_236	lcl|MW419085.1_prot_QQO40929.1_236	*	*	lcl|MW419086.1_prot_QQO41178.1_224	lcl|MW419087.1_prot_QQO41454.1_239	*	*	*	*	*	*	*	*	*	*	*	*	*	*	*	*	*	*	*	*		*	*	*	*	*		*	*	*	*	*	*		*	*	*	*	*	*	*
5	5	0.639	lcl|MW419084.1_prot_QQO40661.1_233	lcl|MW419085.1_prot_QQO40926.1_233	*	*	lcl|MW419086.1_prot_QQO41176.1_222	lcl|MW419087.1_prot_QQO41452.1_237	*	*	*	*	*	*	*	*	*	*	*	lcl|NC_042133.1_prot_YP_009625703.1_53	*	*	*	*	*	*	*	*		*	*	*	*	*		*	*	*	*	*	*		*	*	*	*	*	*	*
4	4	0.948	lcl|MW419084.1_prot_QQO40659.1_231	lcl|MW419085.1_prot_QQO40924.1_231	*	*	lcl|MW419086.1_prot_QQO41174.1_220	lcl|MW419087.1_prot_QQO41451.1_236	*	*	*	*	*	*	*	*	*	*	*	*	*	*	*	*	*	*	*	*		*	*	*	*	*		*	*	*	*	*	*		*	*	*	*	*	*	*
4	4	0.981	lcl|MW419084.1_prot_QQO40657.1_229	lcl|MW419085.1_prot_QQO40922.1_229	*	*	lcl|MW419086.1_prot_QQO41172.1_218	lcl|MW419087.1_prot_QQO41449.1_234	*	*	*	*	*	*	*	*	*	*	*	*	*	*	*	*	*	*	*	*		*	*	*	*	*		*	*	*	*	*	*		*	*	*	*	*	*	*
4	4	0.967	lcl|MW419084.1_prot_QQO40513.1_85	lcl|MW419085.1_prot_QQO40779.1_85	*	*	lcl|MW419086.1_prot_QQO41028.1_73	lcl|MW419087.1_prot_QQO41304.1_88	*	*	*	*	*	*	*	*	*	*	*	*	*	*	*	*	*	*	*	*		*	*	*	*	*		*	*	*	*	*	*		*	*	*	*	*	*	*
4	4	0.949	lcl|MW419084.1_prot_QQO40655.1_227	lcl|MW419085.1_prot_QQO40920.1_227	*	*	lcl|MW419086.1_prot_QQO41170.1_216	lcl|MW419087.1_prot_QQO41447.1_232	*	*	*	*	*	*	*	*	*	*	*	*	*	*	*	*	*	*	*	*		*	*	*	*	*		*	*	*	*	*	*		*	*	*	*	*	*	*
4	4	0.881	lcl|MW419084.1_prot_QQO40653.1_225	lcl|MW419085.1_prot_QQO40918.1_225	*	*	lcl|MW419086.1_prot_QQO41169.1_215	lcl|MW419087.1_prot_QQO41446.1_231	*	*	*	*	*	*	*	*	*	*	*	*	*	*	*	*	*	*	*	*		*	*	*	*	*		*	*	*	*	*	*		*	*	*	*	*	*	*
5	5	0.806	lcl|MW419084.1_prot_QQO40652.1_224	lcl|MW419085.1_prot_QQO40917.1_224	*	*	lcl|MW419086.1_prot_QQO41168.1_214	lcl|MW419087.1_prot_QQO41445.1_230	*	*	*	*	*	*	*	*	*	*	*	lcl|NC_042133.1_prot_YP_009625701.1_51	*	*	*	*	*	*	*	*		*	*	*	*	*		*	*	*	*	*	*		*	*	*	*	*	*	*
4	4	0.986	lcl|MW419084.1_prot_QQO40649.1_221	lcl|MW419085.1_prot_QQO40914.1_221	*	*	lcl|MW419086.1_prot_QQO41165.1_211	lcl|MW419087.1_prot_QQO41442.1_227	*	*	*	*	*	*	*	*	*	*	*	*	*	*	*	*	*	*	*	*		*	*	*	*	*		*	*	*	*	*	*		*	*	*	*	*	*	*
5	5	0.779	lcl|MW419084.1_prot_QQO40641.1_213	lcl|MW419085.1_prot_QQO40906.1_213	*	*	lcl|MW419086.1_prot_QQO41158.1_204	lcl|MW419087.1_prot_QQO41435.1_220	*	*	*	*	*	*	*	*	*	*	*	lcl|NC_042133.1_prot_YP_009625690.1_40	*	*	*	*	*	*	*	*		*	*	*	*	*		*	*	*	*	*	*		*	*	*	*	*	*	*
4	4	0.961	lcl|MW419084.1_prot_QQO40636.1_208	lcl|MW419085.1_prot_QQO40901.1_208	*	*	lcl|MW419086.1_prot_QQO41153.1_199	lcl|MW419087.1_prot_QQO41430.1_215	*	*	*	*	*	*	*	*	*	*	*	*	*	*	*	*	*	*	*	*		*	*	*	*	*		*	*	*	*	*	*		*	*	*	*	*	*	*
5	5	0.572	lcl|MW419084.1_prot_QQO40619.1_191	lcl|MW419085.1_prot_QQO40885.1_191	*	*	lcl|MW419086.1_prot_QQO41136.1_182	lcl|MW419087.1_prot_QQO41413.1_198	*	*	*	*	lcl|NC_048726.1_prot_YP_009840538.1_70	*	*	*	*	*	*	*	*	*	*	*	*	*	*	*		*	*	*	*	*		*	*	*	*	*	*		*	*	*	*	*	*	*
5	5	0.811	lcl|MW419084.1_prot_QQO40606.1_178	lcl|MW419085.1_prot_QQO40872.1_178	*	*	lcl|MW419086.1_prot_QQO41123.1_169	lcl|MW419087.1_prot_QQO41400.1_185	*	*	*	*	*	*	*	*	*	*	*	lcl|NC_042133.1_prot_YP_009625655.1_5	*	*	*	*	*	*	*	*		*	*	*	*	*		*	*	*	*	*	*		*	*	*	*	*	*	*
4	4	0.978	lcl|MW419084.1_prot_QQO40583.1_155	lcl|MW419085.1_prot_QQO40849.1_155	*	*	lcl|MW419086.1_prot_QQO41100.1_146	lcl|MW419087.1_prot_QQO41377.1_162	*	*	*	*	*	*	*	*	*	*	*	*	*	*	*	*	*	*	*	*		*	*	*	*	*		*	*	*	*	*	*		*	*	*	*	*	*	*
4	4	0.976	lcl|MW419084.1_prot_QQO40444.1_16	lcl|MW419085.1_prot_QQO40710.1_16	*	*	lcl|MW419086.1_prot_QQO40972.1_14	lcl|MW419087.1_prot_QQO41233.1_17	*	*	*	*	*	*	*	*	*	*	*	*	*	*	*	*	*	*	*	*		*	*	*	*	*		*	*	*	*	*	*		*	*	*	*	*	*	*
3	3	0.982	lcl|MW419084.1_prot_QQO40461.1_33	lcl|MW419085.1_prot_QQO40727.1_33	*	*	*	lcl|MW419087.1_prot_QQO41249.1_33	*	*	*	*	*	*	*	*	*	*	*	*	*	*	*	*	*	*	*	*		*	*	*	*	*		*	*	*	*	*	*		*	*	*	*	*	*	*
3	3	0.997	lcl|MW419084.1_prot_QQO40459.1_31	lcl|MW419085.1_prot_QQO40725.1_31	*	*	*	lcl|MW419087.1_prot_QQO41247.1_31	*	*	*	*	*	*	*	*	*	*	*	*	*	*	*	*	*	*	*	*		*	*	*	*	*		*	*	*	*	*	*		*	*	*	*	*	*	*
4	4	0.592	lcl|MW419084.1_prot_QQO40456.1_28	lcl|MW419085.1_prot_QQO40722.1_28	*	*	*	lcl|MW419087.1_prot_QQO41244.1_28	*	*	*	*	*	*	*	*	*	*	*	lcl|NC_042133.1_prot_YP_009625745.1_95	*	*	*	*	*	*	*	*		*	*	*	*	*		*	*	*	*	*	*		*	*	*	*	*	*	*
3	3	0.973	lcl|MW419084.1_prot_QQO40455.1_27	lcl|MW419085.1_prot_QQO40721.1_27	*	*	*	lcl|MW419087.1_prot_QQO41243.1_27	*	*	*	*	*	*	*	*	*	*	*	*	*	*	*	*	*	*	*	*		*	*	*	*	*		*	*	*	*	*	*		*	*	*	*	*	*	*
4	4	0.467	lcl|MW419084.1_prot_QQO40453.1_25	lcl|MW419085.1_prot_QQO40719.1_25	*	*	*	lcl|MW419087.1_prot_QQO41241.1_25	*	*	*	*	*	*	*	*	*	*	*	lcl|NC_042133.1_prot_YP_009625741.1_91	*	*	*	*	*	*	*	*		*	*	*	*	*		*	*	*	*	*	*		*	*	*	*	*	*	*
5	5	0.805	lcl|MW419084.1_prot_QQO40452.1_24	lcl|MW419085.1_prot_QQO40718.1_24	*	*	lcl|MW419086.1_prot_QQO40979.1_22	lcl|MW419087.1_prot_QQO41240.1_24	*	*	*	*	*	*	*	*	*	*	*	lcl|NC_042133.1_prot_YP_009625740.1_90	*	*	*	*	*	*	*	*		*	*	*	*	*		*	*	*	*	*	*		*	*	*	*	*	*	*
5	5	0.783	lcl|MW419084.1_prot_QQO40451.1_23	lcl|MW419085.1_prot_QQO40717.1_23	*	*	lcl|MW419086.1_prot_QQO40978.1_21	lcl|MW419087.1_prot_QQO41239.1_23	*	*	*	*	*	*	*	*	*	*	*	lcl|NC_042133.1_prot_YP_009625739.1_89	*	*	*	*	*	*	*	*		*	*	*	*	*		*	*	*	*	*	*		*	*	*	*	*	*	*
4	4	0.973	lcl|MW419084.1_prot_QQO40449.1_21	lcl|MW419085.1_prot_QQO40715.1_21	*	*	lcl|MW419086.1_prot_QQO40976.1_19	lcl|MW419087.1_prot_QQO41237.1_21	*	*	*	*	*	*	*	*	*	*	*	*	*	*	*	*	*	*	*	*		*	*	*	*	*		*	*	*	*	*	*		*	*	*	*	*	*	*
10	10	0.575	lcl|MW419084.1_prot_QQO40446.1_18	lcl|MW419085.1_prot_QQO40712.1_18	*	*	lcl|MW419086.1_prot_QQO40974.1_16	lcl|MW419087.1_prot_QQO41235.1_19	*	*	*	*	*	*	*	*	*	*	*	*	*	*	*	*	*	*	*	*		*	*	*	*	*		*	*	*	*	*	*		*	lcl|MN176220.1_prot_QFG05214.1_71	lcl|MN176221.1_prot_QFG05299.1_71	lcl|MN176230.1_prot_QFR56537.1_72	lcl|MZ501264.1_prot_QZA70141.1_72	lcl|MN176231.1_prot_QFG05911.1_72	lcl|MW394467.1_prot_QQO40420.1_74
4	4	0.746	lcl|MW419084.1_prot_QQO40463.1_35	lcl|MW419085.1_prot_QQO40729.1_35	*	*	*	lcl|MW419087.1_prot_QQO41251.1_35	*	*	*	*	*	*	*	*	*	*	*	lcl|NC_042133.1_prot_YP_009625746.1_96	*	*	*	*	*	*	*	*		*	*	*	*	*		*	*	*	*	*	*		*	*	*	*	*	*	*
5	5	0.527	lcl|MW419084.1_prot_QQO40442.1_14	lcl|MW419085.1_prot_QQO40708.1_14	*	*	lcl|MW419086.1_prot_QQO40970.1_12	lcl|MW419087.1_prot_QQO41231.1_15	*	*	*	*	*	*	*	*	*	*	*	lcl|NC_042133.1_prot_YP_009625734.1_84	*	*	*	*	*	*	*	*		*	*	*	*	*		*	*	*	*	*	*		*	*	*	*	*	*	*
5	5	0.731	lcl|MW419084.1_prot_QQO40441.1_13	lcl|MW419085.1_prot_QQO40707.1_13	*	*	lcl|MW419086.1_prot_QQO41212.1_11	lcl|MW419087.1_prot_QQO41230.1_14	*	*	*	*	*	*	*	*	*	*	*	lcl|NC_042133.1_prot_YP_009625733.1_83	*	*	*	*	*	*	*	*		*	*	*	*	*		*	*	*	*	*	*		*	*	*	*	*	*	*
3	3	0.906	lcl|MW419084.1_prot_QQO40440.1_12	lcl|MW419085.1_prot_QQO40706.1_12	*	*	*	lcl|MW419087.1_prot_QQO41229.1_13	*	*	*	*	*	*	*	*	*	*	*	*	*	*	*	*	*	*	*	*		*	*	*	*	*		*	*	*	*	*	*		*	*	*	*	*	*	*
4	4	0.658	lcl|MW419084.1_prot_QQO40439.1_11	lcl|MW419085.1_prot_QQO40705.1_11	*	*	lcl|MW419086.1_prot_QQO41211.1_10	lcl|MW419087.1_prot_QQO41228.1_12	*	*	*	*	*	*	*	*	*	*	*	*	*	*	*	*	*	*	*	*		*	*	*	*	*		*	*	*	*	*	*		*	*	*	*	*	*	*
5	5	0.494	lcl|MW419084.1_prot_QQO40438.1_10	lcl|MW419085.1_prot_QQO40704.1_10	*	*	lcl|MW419086.1_prot_QQO40969.1_9	lcl|MW419087.1_prot_QQO41227.1_11	*	*	*	*	*	*	*	*	*	*	*	lcl|NC_042133.1_prot_YP_009625732.1_82	*	*	*	*	*	*	*	*		*	*	*	*	*		*	*	*	*	*	*		*	*	*	*	*	*	*
2	2	1	*	*	*	*	*	*	*	*	*	lcl|MF422185.1_prot_AUO79555.1_152	*	*	lcl|MW354667.1_prot_QRI44602.1_56	*	*	*	*	*	*	*	*	*	*	*	*	*		*	*	*	*	*		*	*	*	*	*	*		*	*	*	*	*	*	*
2	2	1	*	*	*	*	*	*	*	*	*	lcl|MF422185.1_prot_AUO79554.1_151	*	*	lcl|MW354667.1_prot_QRI44603.1_57	*	*	*	*	*	*	*	*	*	*	*	*	*		*	*	*	*	*		*	*	*	*	*	*		*	*	*	*	*	*	*
2	2	1	*	*	*	*	*	*	*	*	*	lcl|MF422185.1_prot_AUO79553.1_150	*	*	lcl|MW354667.1_prot_QRI44605.1_59	*	*	*	*	*	*	*	*	*	*	*	*	*		*	*	*	*	*		*	*	*	*	*	*		*	*	*	*	*	*	*
2	2	1	*	*	*	*	*	*	*	*	*	lcl|MF422185.1_prot_AUO79523.1_120	*	*	lcl|MW354667.1_prot_QRI44643.1_97	*	*	*	*	*	*	*	*	*	*	*	*	*		*	*	*	*	*		*	*	*	*	*	*		*	*	*	*	*	*	*
5	5	0.739	lcl|MW419084.1_prot_QQO40490.1_62	lcl|MW419085.1_prot_QQO40756.1_62	*	*	lcl|MW419086.1_prot_QQO41005.1_49	lcl|MW419087.1_prot_QQO41279.1_63	*	*	*	*	*	*	*	*	*	*	*	lcl|NC_042133.1_prot_YP_009625763.1_113	*	*	*	*	*	*	*	*		*	*	*	*	*		*	*	*	*	*	*		*	*	*	*	*	*	*
5	5	0.824	lcl|MW419084.1_prot_QQO40512.1_84	lcl|MW419085.1_prot_QQO40778.1_84	*	*	lcl|MW419086.1_prot_QQO41027.1_72	lcl|MW419087.1_prot_QQO41303.1_87	*	*	*	*	*	*	*	*	*	*	*	lcl|NC_042133.1_prot_YP_009625783.1_133	*	*	*	*	*	*	*	*		*	*	*	*	*		*	*	*	*	*	*		*	*	*	*	*	*	*
4	4	0.968	lcl|MW419084.1_prot_QQO40511.1_83	lcl|MW419085.1_prot_QQO40777.1_83	*	*	lcl|MW419086.1_prot_QQO41026.1_71	lcl|MW419087.1_prot_QQO41302.1_86	*	*	*	*	*	*	*	*	*	*	*	*	*	*	*	*	*	*	*	*		*	*	*	*	*		*	*	*	*	*	*		*	*	*	*	*	*	*
5	5	0.202	lcl|MW419084.1_prot_QQO40510.1_82	lcl|MW419085.1_prot_QQO40776.1_82	*	*	lcl|MW419086.1_prot_QQO41025.1_70	lcl|MW419087.1_prot_QQO41301.1_85	*	*	*	*	*	*	*	*	*	*	*	lcl|NC_042133.1_prot_YP_009625781.1_131	*	*	*	*	*	*	*	*		*	*	*	*	*		*	*	*	*	*	*		*	*	*	*	*	*	*
5	5	0.625	lcl|MW419084.1_prot_QQO40509.1_81	lcl|MW419085.1_prot_QQO40775.1_81	*	*	lcl|MW419086.1_prot_QQO41024.1_69	lcl|MW419087.1_prot_QQO41300.1_84	*	*	*	*	*	*	*	*	*	*	*	lcl|NC_042133.1_prot_YP_009625780.1_130	*	*	*	*	*	*	*	*		*	*	*	*	*		*	*	*	*	*	*		*	*	*	*	*	*	*
4	4	0.916	lcl|MW419084.1_prot_QQO40508.1_80	lcl|MW419085.1_prot_QQO40774.1_80	*	*	lcl|MW419086.1_prot_QQO41023.1_68	lcl|MW419087.1_prot_QQO41299.1_83	*	*	*	*	*	*	*	*	*	*	*	*	*	*	*	*	*	*	*	*		*	*	*	*	*		*	*	*	*	*	*		*	*	*	*	*	*	*
4	4	0.866	lcl|MW419084.1_prot_QQO40507.1_79	lcl|MW419085.1_prot_QQO40773.1_79	*	*	lcl|MW419086.1_prot_QQO41022.1_67	lcl|MW419087.1_prot_QQO41298.1_82	*	*	*	*	*	*	*	*	*	*	*	*	*	*	*	*	*	*	*	*		*	*	*	*	*		*	*	*	*	*	*		*	*	*	*	*	*	*
5	5	0.514	lcl|MW419084.1_prot_QQO40499.1_71	lcl|MW419085.1_prot_QQO40765.1_71	*	*	lcl|MW419086.1_prot_QQO41214.1_58	lcl|MW419087.1_prot_QQO41290.1_74	*	*	*	*	*	*	*	*	*	*	*	lcl|NC_042133.1_prot_YP_009625771.1_121	*	*	*	*	*	*	*	*		*	*	*	*	*		*	*	*	*	*	*		*	*	*	*	*	*	*
4	4	0.843	lcl|MW419084.1_prot_QQO40497.1_69	lcl|MW419085.1_prot_QQO40763.1_69	*	*	lcl|MW419086.1_prot_QQO41012.1_56	lcl|MW419087.1_prot_QQO41288.1_72	*	*	*	*	*	*	*	*	*	*	*	*	*	*	*	*	*	*	*	*		*	*	*	*	*		*	*	*	*	*	*		*	*	*	*	*	*	*
4	4	0.791	lcl|MW419084.1_prot_QQO40496.1_68	lcl|MW419085.1_prot_QQO40762.1_68	*	*	lcl|MW419086.1_prot_QQO41011.1_55	lcl|MW419087.1_prot_QQO41286.1_70	*	*	*	*	*	*	*	*	*	*	*	*	*	*	*	*	*	*	*	*		*	*	*	*	*		*	*	*	*	*	*		*	*	*	*	*	*	*
4	4	0.972	lcl|MW419084.1_prot_QQO40672.1_244	lcl|MW419085.1_prot_QQO40937.1_244	*	*	lcl|MW419086.1_prot_QQO41186.1_232	lcl|MW419087.1_prot_QQO41461.1_246	*	*	*	*	*	*	*	*	*	*	*	*	*	*	*	*	*	*	*	*		*	*	*	*	*		*	*	*	*	*	*		*	*	*	*	*	*	*
4	4	0.936	lcl|MW419084.1_prot_QQO40486.1_58	lcl|MW419085.1_prot_QQO40752.1_58	*	*	lcl|MW419086.1_prot_QQO41002.1_45	lcl|MW419087.1_prot_QQO41275.1_59	*	*	*	*	*	*	*	*	*	*	*	*	*	*	*	*	*	*	*	*		*	*	*	*	*		*	*	*	*	*	*		*	*	*	*	*	*	*
4	4	0.974	lcl|MW419084.1_prot_QQO40484.1_56	lcl|MW419085.1_prot_QQO40750.1_56	*	*	lcl|MW419086.1_prot_QQO40999.1_42	lcl|MW419087.1_prot_QQO41272.1_56	*	*	*	*	*	*	*	*	*	*	*	*	*	*	*	*	*	*	*	*		*	*	*	*	*		*	*	*	*	*	*		*	*	*	*	*	*	*
4	4	0.688	lcl|MW419084.1_prot_QQO40483.1_55	lcl|MW419085.1_prot_QQO40749.1_55	*	*	lcl|MW419086.1_prot_QQO40998.1_41	lcl|MW419087.1_prot_QQO41271.1_55	*	*	*	*	*	*	*	*	*	*	*	*	*	*	*	*	*	*	*	*		*	*	*	*	*		*	*	*	*	*	*		*	*	*	*	*	*	*
5	5	0.601	lcl|MW419084.1_prot_QQO40480.1_52	lcl|MW419085.1_prot_QQO40746.1_52	*	*	lcl|MW419086.1_prot_QQO40995.1_38	lcl|MW419087.1_prot_QQO41268.1_52	*	*	*	*	*	*	*	*	*	*	*	lcl|NC_042133.1_prot_YP_009625758.1_108	*	*	*	*	*	*	*	*		*	*	*	*	*		*	*	*	*	*	*		*	*	*	*	*	*	*
4	4	0.8	lcl|MW419084.1_prot_QQO40478.1_50	lcl|MW419085.1_prot_QQO40744.1_50	*	*	lcl|MW419086.1_prot_QQO40993.1_36	lcl|MW419087.1_prot_QQO41266.1_50	*	*	*	*	*	*	*	*	*	*	*	*	*	*	*	*	*	*	*	*		*	*	*	*	*		*	*	*	*	*	*		*	*	*	*	*	*	*
5	5	0.805	lcl|MW419084.1_prot_QQO40476.1_48	lcl|MW419085.1_prot_QQO40742.1_48	*	*	lcl|MW419086.1_prot_QQO40991.1_34	lcl|MW419087.1_prot_QQO41264.1_48	*	*	*	*	*	*	*	*	*	*	*	lcl|NC_042133.1_prot_YP_009625755.1_105	*	*	*	*	*	*	*	*		*	*	*	*	*		*	*	*	*	*	*		*	*	*	*	*	*	*
6	6	0.732	lcl|MW419084.1_prot_QQO40475.1_47	lcl|MW419085.1_prot_QQO40741.1_47	*	*	lcl|MW419086.1_prot_QQO40990.1_33	lcl|MW419087.1_prot_QQO41263.1_47	*	*	*	*	*	*	*	*	*	*	*	*	*	*	*	*	*	*	*	*		*	*	*	*	*		*	*	lcl|MT601273.1_prot_QMV49023.1_94	lcl|MT601274.1_prot_QMV49201.1_98	*	*		*	*	*	*	*	*	*
5	5	0.667	lcl|MW419084.1_prot_QQO40467.1_39	lcl|MW419085.1_prot_QQO40733.1_39	*	*	lcl|MW419086.1_prot_QQO40982.1_25	lcl|MW419087.1_prot_QQO41255.1_39	*	*	*	*	*	*	*	*	*	*	*	lcl|NC_042133.1_prot_YP_009625749.1_99	*	*	*	*	*	*	*	*		*	*	*	*	*		*	*	*	*	*	*		*	*	*	*	*	*	*
2	2	1	*	*	*	*	*	*	*	*	*	*	*	*	*	lcl|NC_048652.1_prot_YP_009832009.1_23	lcl|MN043730.1_prot_QDP43054.1_24	*	*	*	*	*	*	*	*	*	*	*		*	*	*	*	*		*	*	*	*	*	*		*	*	*	*	*	*	*
2	2	1	*	*	*	*	*	*	*	*	*	*	*	*	*	lcl|NC_048652.1_prot_YP_009832141.1_155	lcl|MN043730.1_prot_QDP43187.1_157	*	*	*	*	*	*	*	*	*	*	*		*	*	*	*	*		*	*	*	*	*	*		*	*	*	*	*	*	*
2	2	1	*	*	*	*	*	*	*	*	*	*	*	*	*	lcl|NC_048652.1_prot_YP_009832140.1_154	lcl|MN043730.1_prot_QDP43186.1_156	*	*	*	*	*	*	*	*	*	*	*		*	*	*	*	*		*	*	*	*	*	*		*	*	*	*	*	*	*
2	2	1	*	*	*	*	*	*	*	*	*	*	*	*	*	lcl|NC_048652.1_prot_YP_009832133.1_147	lcl|MN043730.1_prot_QDP43179.1_149	*	*	*	*	*	*	*	*	*	*	*		*	*	*	*	*		*	*	*	*	*	*		*	*	*	*	*	*	*
4	4	0.66	*	*	*	*	*	*	*	*	*	*	*	*	*	lcl|NC_048652.1_prot_YP_009832103.1_117	lcl|MN043730.1_prot_QDP43149.1_119	*	*	*	*	*	*	*	*	*	*	*		*	lcl|MN176227.1_prot_QFR56377.1_75	lcl|MN176228.1_prot_QFR56458.1_75	*	*		*	*	*	*	*	*		*	*	*	*	*	*	*
2	2	1	*	*	*	*	*	*	*	*	*	*	*	*	*	lcl|NC_048652.1_prot_YP_009832102.1_116	lcl|MN043730.1_prot_QDP43148.1_118	*	*	*	*	*	*	*	*	*	*	*		*	*	*	*	*		*	*	*	*	*	*		*	*	*	*	*	*	*
9	9	0.554	*	*	*	*	*	*	*	*	*	*	*	*	*	lcl|NC_048652.1_prot_YP_009832101.1_115	lcl|MN043730.1_prot_QDP43147.1_117	*	*	*	lcl|NC_022761.1_prot_YP_008770100.1_166	lcl|KY368639.1_prot_APZ82402.1_162	lcl|MT601270.1_prot_QMV48468.1_162	lcl|MT601271.1_prot_QMV48691.1_160	lcl|MW001214.1_prot_QPX71731.1_173	lcl|NC_011421.1_prot_YP_002300438.1_162	*	lcl|MZ751040.1_prot_UAV84430.1_160		*	*	*	*	*		*	*	*	*	*	*		*	*	*	*	*	*	*
2	2	1	*	*	*	*	*	*	*	*	*	*	*	*	*	lcl|NC_048652.1_prot_YP_009832042.1_56	lcl|MN043730.1_prot_QDP43086.1_56	*	*	*	*	*	*	*	*	*	*	*		*	*	*	*	*		*	*	*	*	*	*		*	*	*	*	*	*	*
2	2	1	*	*	*	*	*	*	*	*	*	*	*	*	*	lcl|NC_048652.1_prot_YP_009832012.1_26	lcl|MN043730.1_prot_QDP43057.1_27	*	*	*	*	*	*	*	*	*	*	*		*	*	*	*	*		*	*	*	*	*	*		*	*	*	*	*	*	*
2	2	1	*	*	*	*	*	*	*	*	*	*	*	*	*	lcl|NC_048652.1_prot_YP_009832010.1_24	lcl|MN043730.1_prot_QDP43055.1_25	*	*	*	*	*	*	*	*	*	*	*		*	*	*	*	*		*	*	*	*	*	*		*	*	*	*	*	*	*
2	2	1	*	*	*	*	*	*	*	*	*	*	*	*	*	lcl|NC_048652.1_prot_YP_009832145.1_159	lcl|MN043730.1_prot_QDP43192.1_162	*	*	*	*	*	*	*	*	*	*	*		*	*	*	*	*		*	*	*	*	*	*		*	*	*	*	*	*	*
2	2	1	*	*	*	*	*	*	*	*	*	*	*	*	*	lcl|NC_048652.1_prot_YP_009832005.1_19	lcl|MN043730.1_prot_QDP43050.1_20	*	*	*	*	*	*	*	*	*	*	*		*	*	*	*	*		*	*	*	*	*	*		*	*	*	*	*	*	*
3	3	0.536	*	*	*	*	*	*	*	*	*	*	*	lcl|MG000860.1_prot_ATN94527.1_178	*	*	*	lcl|NC_022771.1_prot_YP_008771416.1_50	*	lcl|NC_042133.1_prot_YP_009625684.1_34	*	*	*	*	*	*	*	*		*	*	*	*	*		*	*	*	*	*	*		*	*	*	*	*	*	*
2	2	1	*	*	*	*	*	*	*	*	*	lcl|MF422185.1_prot_AUO79604.1_201	*	*	*	*	*	lcl|NC_022771.1_prot_YP_008771429.1_63	*	*	*	*	*	*	*	*	*	*		*	*	*	*	*		*	*	*	*	*	*		*	*	*	*	*	*	*
8	8	0.707	*	*	*	*	*	*	*	*	*	*	*	lcl|MG000860.1_prot_ATN94453.1_104	*	*	*	lcl|NC_022771.1_prot_YP_008771582.1_216	*	*	lcl|NC_022761.1_prot_YP_008769983.1_49	lcl|KY368639.1_prot_APZ82287.1_47	*	lcl|MT601271.1_prot_QMV48579.1_48	lcl|MW001214.1_prot_QPX71606.1_48	lcl|NC_011421.1_prot_YP_002300325.1_49	*	lcl|MZ751040.1_prot_UAV84320.1_50		*	*	*	*	*		*	*	*	*	*	*		*	*	*	*	*	*	*
4	4	0.683	*	*	*	*	*	*	*	*	*	*	lcl|NC_048726.1_prot_YP_009840487.1_19	*	*	*	*	*	*	*	*	*	*	*	*	*	*	*		*	*	*	*	*		*	*	*	*	*	*		*	*	*	*	lcl|MZ501264.1_prot_QZA70075.1_5	lcl|MN176231.1_prot_QFG05845.1_5	lcl|MW394467.1_prot_QQO40351.1_5
2	2	1	*	*	*	*	*	*	*	*	*	*	lcl|NC_048726.1_prot_YP_009840593.1_125	*	*	*	*	*	*	*	*	*	*	*	*	*	*	*		*	*	*	*	lcl|NC_004166.2_prot_NP_690748.1_92		*	*	*	*	*	*		*	*	*	*	*	*	*
3	3	0.409	*	*	*	*	*	*	*	*	*	*	lcl|NC_048726.1_prot_YP_009840717.1_249	*	*	lcl|NC_048652.1_prot_YP_009832219.1_233	lcl|MN043730.1_prot_QDP43267.1_237	*	*	*	*	*	*	*	*	*	*	*		*	*	*	*	*		*	*	*	*	*	*		*	*	*	*	*	*	*
3	3	0.809	*	*	*	*	*	*	*	*	*	*	lcl|NC_048726.1_prot_YP_009840690.1_222	*	*	lcl|NC_048652.1_prot_YP_009832193.1_207	lcl|MN043730.1_prot_QDP43239.1_209	*	*	*	*	*	*	*	*	*	*	*		*	*	*	*	*		*	*	*	*	*	*		*	*	*	*	*	*	*
3	3	0.598	*	*	*	*	*	*	*	*	*	*	lcl|NC_048726.1_prot_YP_009840666.1_198	*	*	lcl|NC_048652.1_prot_YP_009832161.1_175	lcl|MN043730.1_prot_QDP43208.1_178	*	*	*	*	*	*	*	*	*	*	*		*	*	*	*	*		*	*	*	*	*	*		*	*	*	*	*	*	*
2	2	1	*	*	*	*	*	*	*	*	*	*	*	*	*	lcl|NC_048652.1_prot_YP_009832215.1_229	lcl|MN043730.1_prot_QDP43263.1_233	*	*	*	*	*	*	*	*	*	*	*		*	*	*	*	*		*	*	*	*	*	*		*	*	*	*	*	*	*
8	8	0.429	*	*	*	*	*	*	*	*	*	*	*	*	*	*	*	*	*	*	lcl|NC_022761.1_prot_YP_008770042.1_108	lcl|KY368639.1_prot_APZ82344.1_104	lcl|MT601270.1_prot_QMV48412.1_106	lcl|MT601271.1_prot_QMV48636.1_105	lcl|MW001214.1_prot_QPX71673.1_115	lcl|NC_011421.1_prot_YP_002300382.1_106	lcl|NC_019487.1_prot_YP_007003423.1_166	lcl|MZ751040.1_prot_UAV84376.1_106		*	*	*	*	*		*	*	*	*	*	*		*	*	*	*	*	*	*
8	8	0.242	*	*	*	*	*	*	*	*	*	*	*	*	*	*	*	*	*	*	lcl|NC_022761.1_prot_YP_008770027.1_93	lcl|KY368639.1_prot_APZ82330.1_90	lcl|MT601270.1_prot_QMV48398.1_92	lcl|MT601271.1_prot_QMV48622.1_91	lcl|MW001214.1_prot_QPX71652.1_94	lcl|NC_011421.1_prot_YP_002300367.1_91	lcl|NC_019487.1_prot_YP_007003415.1_158	lcl|MZ751040.1_prot_UAV84362.1_92		*	*	*	*	*		*	*	*	*	*	*		*	*	*	*	*	*	*
8	8	0.512	*	*	*	*	*	*	*	*	*	*	*	*	*	*	*	*	*	*	lcl|NC_022761.1_prot_YP_008770022.1_88	lcl|KY368639.1_prot_APZ82325.1_85	lcl|MT601270.1_prot_QMV48393.1_87	lcl|MT601271.1_prot_QMV48617.1_86	lcl|MW001214.1_prot_QPX71647.1_89	lcl|NC_011421.1_prot_YP_002300362.1_86	lcl|NC_019487.1_prot_YP_007003411.1_154	lcl|MZ751040.1_prot_UAV84357.1_87		*	*	*	*	*		*	*	*	*	*	*		*	*	*	*	*	*	*
8	8	0.397	*	*	*	*	*	*	*	*	*	*	*	*	*	*	*	*	*	*	lcl|NC_022761.1_prot_YP_008770012.1_78	lcl|KY368639.1_prot_APZ82315.1_75	lcl|MT601270.1_prot_QMV48383.1_77	lcl|MT601271.1_prot_QMV48607.1_76	lcl|MW001214.1_prot_QPX71637.1_79	lcl|NC_011421.1_prot_YP_002300352.1_76	lcl|NC_019487.1_prot_YP_007003401.1_144	lcl|MZ751040.1_prot_UAV84348.1_78		*	*	*	*	*		*	*	*	*	*	*		*	*	*	*	*	*	*
8	8	0.529	*	*	*	*	*	*	*	*	*	*	*	*	*	*	*	*	*	*	lcl|NC_022761.1_prot_YP_008769975.1_41	lcl|KY368639.1_prot_APZ82279.1_39	lcl|MT601270.1_prot_QMV48345.1_39	lcl|MT601271.1_prot_QMV48570.1_39	lcl|MW001214.1_prot_QPX71597.1_39	lcl|NC_011421.1_prot_YP_002300316.1_40	lcl|NC_019487.1_prot_YP_007003300.1_43	lcl|MZ751040.1_prot_UAV84312.1_41		*	*	*	*	*		*	*	*	*	*	*		*	*	*	*	*	*	*
2	2	1	*	*	*	*	*	*	*	*	*	lcl|MF422185.1_prot_AUO79639.1_236	*	lcl|MG000860.1_prot_ATN94577.1_228	*	*	*	*	*	*	*	*	*	*	*	*	*	*		*	*	*	*	*		*	*	*	*	*	*		*	*	*	*	*	*	*
2	2	1	*	*	*	*	*	*	*	*	*	lcl|MF422185.1_prot_AUO79404.1_1	*	lcl|MG000860.1_prot_ATN94350.1_1	*	*	*	*	*	*	*	*	*	*	*	*	*	*		*	*	*	*	*		*	*	*	*	*	*		*	*	*	*	*	*	*
2	2	1	*	*	*	*	*	*	*	*	*	*	*	*	*	*	lcl|MN043730.1_prot_QDP43235.1_205	*	*	lcl|NC_042133.1_prot_YP_009625757.1_107	*	*	*	*	*	*	*	*		*	*	*	*	*		*	*	*	*	*	*		*	*	*	*	*	*	*
2	2	1	*	*	*	*	*	*	*	*	*	*	*	*	*	lcl|NC_048652.1_prot_YP_009832216.1_230	lcl|MN043730.1_prot_QDP43264.1_234	*	*	*	*	*	*	*	*	*	*	*		*	*	*	*	*		*	*	*	*	*	*		*	*	*	*	*	*	*
3	3	0.835	*	*	*	*	*	*	*	*	*	*	lcl|NC_048726.1_prot_YP_009840619.1_151	*	*	lcl|NC_048652.1_prot_YP_009832120.1_134	lcl|MN043730.1_prot_QDP43166.1_136	*	*	*	*	*	*	*	*	*	*	*		*	*	*	*	*		*	*	*	*	*	*		*	*	*	*	*	*	*
2	2	1	*	*	*	*	*	*	*	*	*	*	*	*	*	lcl|NC_048652.1_prot_YP_009832212.1_226	lcl|MN043730.1_prot_QDP43260.1_230	*	*	*	*	*	*	*	*	*	*	*		*	*	*	*	*		*	*	*	*	*	*		*	*	*	*	*	*	*
2	2	1	*	*	*	*	*	*	*	*	*	*	*	*	*	lcl|NC_048652.1_prot_YP_009832202.1_216	lcl|MN043730.1_prot_QDP43250.1_220	*	*	*	*	*	*	*	*	*	*	*		*	*	*	*	*		*	*	*	*	*	*		*	*	*	*	*	*	*
10	10	0.363	*	*	*	*	*	*	*	*	*	*	*	*	*	lcl|NC_048652.1_prot_YP_009832192.1_206	lcl|MN043730.1_prot_QDP43238.1_208	*	*	*	lcl|NC_022761.1_prot_YP_008770125.1_191	*	lcl|MT601270.1_prot_QMV48495.1_189	lcl|MT601271.1_prot_QMV48717.1_186	lcl|MW001214.1_prot_QPX71756.1_198	lcl|NC_011421.1_prot_YP_002300468.1_192	lcl|NC_019487.1_prot_YP_007003265.1_8	lcl|MZ751040.1_prot_UAV84456.1_186		*	*	*	lcl|MH752385.1_prot_AYD80905.1_3	*		*	*	*	*	*	*		*	*	*	*	*	*	*
3	3	0.745	*	*	*	*	*	*	*	*	*	*	*	*	*	lcl|NC_048652.1_prot_YP_009832191.1_205	lcl|MN043730.1_prot_QDP43237.1_207	*	*	*	*	*	*	*	*	*	*	*		*	*	*	lcl|MH752385.1_prot_AYD80906.1_4	*		*	*	*	*	*	*		*	*	*	*	*	*	*
2	2	1	*	*	*	*	*	*	*	*	*	*	*	*	*	lcl|NC_048652.1_prot_YP_009832173.1_187	lcl|MN043730.1_prot_QDP43219.1_189	*	*	*	*	*	*	*	*	*	*	*		*	*	*	*	*		*	*	*	*	*	*		*	*	*	*	*	*	*
2	2	1	*	*	*	*	*	*	*	*	*	*	*	*	*	lcl|NC_048652.1_prot_YP_009832171.1_185	lcl|MN043730.1_prot_QDP43217.1_187	*	*	*	*	*	*	*	*	*	*	*		*	*	*	*	*		*	*	*	*	*	*		*	*	*	*	*	*	*
2	2	1	*	*	*	*	*	*	*	*	*	*	*	*	*	lcl|NC_048652.1_prot_YP_009832160.1_174	lcl|MN043730.1_prot_QDP43207.1_177	*	*	*	*	*	*	*	*	*	*	*		*	*	*	*	*		*	*	*	*	*	*		*	*	*	*	*	*	*
2	2	1	*	*	*	*	*	*	*	*	*	*	*	*	*	lcl|NC_048652.1_prot_YP_009832150.1_164	lcl|MN043730.1_prot_QDP43197.1_167	*	*	*	*	*	*	*	*	*	*	*		*	*	*	*	*		*	*	*	*	*	*		*	*	*	*	*	*	*
2	2	1	*	*	*	*	*	*	*	*	*	*	*	*	*	lcl|NC_048652.1_prot_YP_009832147.1_161	lcl|MN043730.1_prot_QDP43194.1_164	*	*	*	*	*	*	*	*	*	*	*		*	*	*	*	*		*	*	*	*	*	*		*	*	*	*	*	*	*
5	5	0.37	lcl|MW419084.1_prot_QQO40686.1_258	lcl|MW419085.1_prot_QQO40951.1_258	*	*	lcl|MW419086.1_prot_QQO41202.1_248	lcl|MW419087.1_prot_QQO41475.1_260	*	*	*	*	*	*	*	*	*	*	*	lcl|NC_042133.1_prot_YP_009625721.1_71	*	*	*	*	*	*	*	*		*	*	*	*	*		*	*	*	*	*	*		*	*	*	*	*	*	*
2	2	1	*	*	*	*	lcl|MW419086.1_prot_QQO41216.1_46	lcl|MW419087.1_prot_QQO41276.1_60	*	*	*	*	*	*	*	*	*	*	*	*	*	*	*	*	*	*	*	*		*	*	*	*	*		*	*	*	*	*	*		*	*	*	*	*	*	*
2	2	1	*	*	*	*	lcl|MW419086.1_prot_QQO41140.1_186	lcl|MW419087.1_prot_QQO41417.1_202	*	*	*	*	*	*	*	*	*	*	*	*	*	*	*	*	*	*	*	*		*	*	*	*	*		*	*	*	*	*	*		*	*	*	*	*	*	*
2	2	1	*	*	*	*	lcl|MW419086.1_prot_QQO41139.1_185	lcl|MW419087.1_prot_QQO41416.1_201	*	*	*	*	*	*	*	*	*	*	*	*	*	*	*	*	*	*	*	*		*	*	*	*	*		*	*	*	*	*	*		*	*	*	*	*	*	*
2	2	1	*	*	*	*	lcl|MW419086.1_prot_QQO41049.1_95	lcl|MW419087.1_prot_QQO41327.1_112	*	*	*	*	*	*	*	*	*	*	*	*	*	*	*	*	*	*	*	*		*	*	*	*	*		*	*	*	*	*	*		*	*	*	*	*	*	*
2	2	1	*	*	*	*	lcl|MW419086.1_prot_QQO41048.1_94	lcl|MW419087.1_prot_QQO41326.1_111	*	*	*	*	*	*	*	*	*	*	*	*	*	*	*	*	*	*	*	*		*	*	*	*	*		*	*	*	*	*	*		*	*	*	*	*	*	*
2	2	1	*	*	*	*	lcl|MW419086.1_prot_QQO41044.1_90	lcl|MW419087.1_prot_QQO41486.1_107	*	*	*	*	*	*	*	*	*	*	*	*	*	*	*	*	*	*	*	*		*	*	*	*	*		*	*	*	*	*	*		*	*	*	*	*	*	*
2	2	1	*	*	*	*	lcl|MW419086.1_prot_QQO41021.1_66	lcl|MW419087.1_prot_QQO41297.1_81	*	*	*	*	*	*	*	*	*	*	*	*	*	*	*	*	*	*	*	*		*	*	*	*	*		*	*	*	*	*	*		*	*	*	*	*	*	*
3	3	0.304	*	*	*	*	lcl|MW419086.1_prot_QQO41000.1_43	lcl|MW419087.1_prot_QQO41273.1_57	*	*	*	*	lcl|NC_048726.1_prot_YP_009840682.1_214	*	*	*	*	*	*	*	*	*	*	*	*	*	*	*		*	*	*	*	*		*	*	*	*	*	*		*	*	*	*	*	*	*
5	5	0.442	*	*	*	*	lcl|MW419086.1_prot_QQO41050.1_96	lcl|MW419087.1_prot_QQO41328.1_113	*	*	*	*	lcl|NC_048726.1_prot_YP_009840489.1_21	*	*	lcl|NC_048652.1_prot_YP_009832000.1_14	lcl|MN043730.1_prot_QDP43045.1_15	*	*	*	*	*	*	*	*	*	*	*		*	*	*	*	*		*	*	*	*	*	*		*	*	*	*	*	*	*
3	3	0.849	*	*	*	*	*	*	*	*	lcl|MZ501265.1_prot_QZA70183.1_32	*	*	*	*	lcl|NC_048652.1_prot_YP_009832203.1_217	lcl|MN043730.1_prot_QDP43249.1_219	*	*	*	*	*	*	*	*	*	*	*		*	*	*	*	*		*	*	*	*	*	*		*	*	*	*	*	*	*
5	5	0.558	lcl|MW419084.1_prot_QQO40684.1_256	lcl|MW419085.1_prot_QQO40949.1_256	*	*	lcl|MW419086.1_prot_QQO41200.1_246	lcl|MW419087.1_prot_QQO41473.1_258	*	*	*	*	*	*	*	*	*	*	*	*	*	*	*	*	*	*	lcl|NC_019487.1_prot_YP_007003260.1_3	*		*	*	*	*	*		*	*	*	*	*	*		*	*	*	*	*	*	*
5	5	0.494	lcl|MW419084.1_prot_QQO40683.1_255	lcl|MW419085.1_prot_QQO40948.1_255	*	*	lcl|MW419086.1_prot_QQO41199.1_245	lcl|MW419087.1_prot_QQO41472.1_257	*	*	*	*	*	*	*	*	*	*	*	lcl|NC_042133.1_prot_YP_009625719.1_69	*	*	*	*	*	*	*	*		*	*	*	*	*		*	*	*	*	*	*		*	*	*	*	*	*	*
4	4	0.703	lcl|MW419084.1_prot_QQO40682.1_254	lcl|MW419085.1_prot_QQO40947.1_254	*	*	lcl|MW419086.1_prot_QQO41198.1_244	lcl|MW419087.1_prot_QQO41471.1_256	*	*	*	*	*	*	*	*	*	*	*	*	*	*	*	*	*	*	*	*		*	*	*	*	*		*	*	*	*	*	*		*	*	*	*	*	*	*
4	4	0.976	lcl|MW419084.1_prot_QQO40681.1_253	lcl|MW419085.1_prot_QQO40946.1_253	*	*	lcl|MW419086.1_prot_QQO41195.1_241	lcl|MW419087.1_prot_QQO41470.1_255	*	*	*	*	*	*	*	*	*	*	*	*	*	*	*	*	*	*	*	*		*	*	*	*	*		*	*	*	*	*	*		*	*	*	*	*	*	*
4	4	0.978	lcl|MW419084.1_prot_QQO40678.1_250	lcl|MW419085.1_prot_QQO40943.1_250	*	*	lcl|MW419086.1_prot_QQO41192.1_238	lcl|MW419087.1_prot_QQO41467.1_252	*	*	*	*	*	*	*	*	*	*	*	*	*	*	*	*	*	*	*	*		*	*	*	*	*		*	*	*	*	*	*		*	*	*	*	*	*	*
4	4	0.956	lcl|MW419084.1_prot_QQO40677.1_249	lcl|MW419085.1_prot_QQO40942.1_249	*	*	lcl|MW419086.1_prot_QQO41191.1_237	lcl|MW419087.1_prot_QQO41466.1_251	*	*	*	*	*	*	*	*	*	*	*	*	*	*	*	*	*	*	*	*		*	*	*	*	*		*	*	*	*	*	*		*	*	*	*	*	*	*
5	5	0.743	lcl|MW419084.1_prot_QQO40675.1_247	lcl|MW419085.1_prot_QQO40940.1_247	*	*	lcl|MW419086.1_prot_QQO41189.1_235	lcl|MW419087.1_prot_QQO41464.1_249	*	*	*	*	*	*	*	*	*	*	*	lcl|NC_042133.1_prot_YP_009625711.1_61	*	*	*	*	*	*	*	*		*	*	*	*	*		*	*	*	*	*	*		*	*	*	*	*	*	*
5	5	0.434	lcl|MW419084.1_prot_QQO40674.1_246	lcl|MW419085.1_prot_QQO40939.1_246	*	*	lcl|MW419086.1_prot_QQO41188.1_234	lcl|MW419087.1_prot_QQO41463.1_248	*	*	*	*	*	*	*	*	*	*	*	lcl|NC_042133.1_prot_YP_009625709.1_59	*	*	*	*	*	*	*	*		*	*	*	*	*		*	*	*	*	*	*		*	*	*	*	*	*	*
4	4	0.946	lcl|MW419084.1_prot_QQO40673.1_245	lcl|MW419085.1_prot_QQO40938.1_245	*	*	lcl|MW419086.1_prot_QQO41187.1_233	lcl|MW419087.1_prot_QQO41462.1_247	*	*	*	*	*	*	*	*	*	*	*	*	*	*	*	*	*	*	*	*		*	*	*	*	*		*	*	*	*	*	*		*	*	*	*	*	*	*
2	2	1	lcl|MW419084.1_prot_QQO40654.1_226	lcl|MW419085.1_prot_QQO40919.1_226	*	*	*	*	*	*	*	*	*	*	*	*	*	*	*	*	*	*	*	*	*	*	*	*		*	*	*	*	*		*	*	*	*	*	*		*	*	*	*	*	*	*
3	3	0.616	*	*	*	*	*	*	*	*	*	*	lcl|NC_048726.1_prot_YP_009840586.1_118	*	*	lcl|NC_048652.1_prot_YP_009832096.1_110	lcl|MN043730.1_prot_QDP43139.1_109	*	*	*	*	*	*	*	*	*	*	*		*	*	*	*	*		*	*	*	*	*	*		*	*	*	*	*	*	*
3	3	0.792	*	*	*	*	*	*	*	*	*	*	lcl|NC_048726.1_prot_YP_009840510.1_42	*	*	lcl|NC_048652.1_prot_YP_009832023.1_37	lcl|MN043730.1_prot_QDP43067.1_37	*	*	*	*	*	*	*	*	*	*	*		*	*	*	*	*		*	*	*	*	*	*		*	*	*	*	*	*	*
3	3	0.631	*	*	*	*	*	*	*	*	*	*	lcl|NC_048726.1_prot_YP_009840494.1_26	*	*	lcl|NC_048652.1_prot_YP_009832011.1_25	lcl|MN043730.1_prot_QDP43056.1_26	*	*	*	*	*	*	*	*	*	*	*		*	*	*	*	*		*	*	*	*	*	*		*	*	*	*	*	*	*
2	2	1	*	*	*	*	*	*	*	*	*	*	lcl|NC_048726.1_prot_YP_009840702.1_234	*	*	*	*	lcl|NC_022771.1_prot_YP_008771590.1_224	*	*	*	*	*	*	*	*	*	*		*	*	*	*	*		*	*	*	*	*	*		*	*	*	*	*	*	*
2	2	1	*	*	*	*	*	*	*	*	*	*	lcl|NC_048726.1_prot_YP_009840641.1_173	*	*	*	*	*	*	*	*	*	*	*	*	*	lcl|NC_019487.1_prot_YP_007003284.1_27	*		*	*	*	*	*		*	*	*	*	*	*		*	*	*	*	*	*	*
3	3	0.397	*	*	*	*	lcl|MW419086.1_prot_QQO41014.1_59	*	*	*	*	*	*	lcl|MG000860.1_prot_ATN94376.1_27	*	*	*	lcl|NC_022771.1_prot_YP_008771494.1_128	*	*	*	*	*	*	*	*	*	*		*	*	*	*	*		*	*	*	*	*	*		*	*	*	*	*	*	*
3	3	0.834	lcl|MW419084.1_prot_QQO40670.1_242	lcl|MW419085.1_prot_QQO40935.1_242	*	*	lcl|MW419086.1_prot_QQO41184.1_230	*	*	*	*	*	*	*	*	*	*	*	*	*	*	*	*	*	*	*	*	*		*	*	*	*	*		*	*	*	*	*	*		*	*	*	*	*	*	*
3	3	0.94	lcl|MW419084.1_prot_QQO40662.1_234	lcl|MW419085.1_prot_QQO40927.1_234	*	*	*	*	*	*	*	*	*	*	*	*	*	*	*	lcl|NC_042133.1_prot_YP_009625704.1_54	*	*	*	*	*	*	*	*		*	*	*	*	*		*	*	*	*	*	*		*	*	*	*	*	*	*
3	3	0.987	lcl|MW419084.1_prot_QQO40660.1_232	lcl|MW419085.1_prot_QQO40925.1_232	*	*	lcl|MW419086.1_prot_QQO41175.1_221	*	*	*	*	*	*	*	*	*	*	*	*	*	*	*	*	*	*	*	*	*		*	*	*	*	*		*	*	*	*	*	*		*	*	*	*	*	*	*
3	3	0.974	*	*	*	*	*	*	*	*	*	lcl|MF422185.1_prot_AUO79514.1_111	*	lcl|MG000860.1_prot_ATN94447.1_98	lcl|MW354667.1_prot_QRI44654.1_108	*	*	*	*	*	*	*	*	*	*	*	*	*		*	*	*	*	*		*	*	*	*	*	*		*	*	*	*	*	*	*
2	2	1	lcl|MW419084.1_prot_QQO40648.1_220	lcl|MW419085.1_prot_QQO40913.1_220	*	*	*	*	*	*	*	*	*	*	*	*	*	*	*	*	*	*	*	*	*	*	*	*		*	*	*	*	*		*	*	*	*	*	*		*	*	*	*	*	*	*
3	3	0.474	lcl|MW419084.1_prot_QQO40625.1_197	lcl|MW419085.1_prot_QQO40890.1_197	*	*	*	*	*	*	*	*	*	*	*	*	*	*	*	lcl|NC_042133.1_prot_YP_009625672.1_22	*	*	*	*	*	*	*	*		*	*	*	*	*		*	*	*	*	*	*		*	*	*	*	*	*	*
4	4	0.291	lcl|MW419084.1_prot_QQO40493.1_65	lcl|MW419085.1_prot_QQO40759.1_65	*	*	lcl|MW419086.1_prot_QQO41008.1_52	*	*	*	*	*	*	*	*	*	*	*	*	lcl|NC_042133.1_prot_YP_009625766.1_116	*	*	*	*	*	*	*	*		*	*	*	*	*		*	*	*	*	*	*		*	*	*	*	*	*	*
2	2	1	lcl|MW419084.1_prot_QQO40488.1_60	lcl|MW419085.1_prot_QQO40754.1_60	*	*	*	*	*	*	*	*	*	*	*	*	*	*	*	*	*	*	*	*	*	*	*	*		*	*	*	*	*		*	*	*	*	*	*		*	*	*	*	*	*	*
2	2	1	lcl|MW419084.1_prot_QQO40464.1_36	lcl|MW419085.1_prot_QQO40730.1_36	*	*	*	*	*	*	*	*	*	*	*	*	*	*	*	*	*	*	*	*	*	*	*	*		*	*	*	*	*		*	*	*	*	*	*		*	*	*	*	*	*	*
3	3	0.988	lcl|MW419084.1_prot_QQO40447.1_19	lcl|MW419085.1_prot_QQO40713.1_19	*	*	lcl|MW419086.1_prot_QQO40975.1_17	*	*	*	*	*	*	*	*	*	*	*	*	*	*	*	*	*	*	*	*	*		*	*	*	*	*		*	*	*	*	*	*		*	*	*	*	*	*	*
3	3	0.78	lcl|MW419084.1_prot_QQO40437.1_9	lcl|MW419085.1_prot_QQO40703.1_9	*	*	*	*	*	*	*	*	*	*	*	*	*	*	*	lcl|NC_042133.1_prot_YP_009625731.1_81	*	*	*	*	*	*	*	*		*	*	*	*	*		*	*	*	*	*	*		*	*	*	*	*	*	*
4	4	0.618	lcl|MW419084.1_prot_QQO40556.1_128	lcl|MW419085.1_prot_QQO40822.1_128	*	*	*	*	*	*	*	*	*	*	*	*	*	lcl|NC_022771.1_prot_YP_008771495.1_129	*	lcl|NC_042133.1_prot_YP_009625819.1_169	*	*	*	*	*	*	*	*		*	*	*	*	*		*	*	*	*	*	*		*	*	*	*	*	*	*
24	24	0.368	lcl|MW419084.1_prot_QQO40588.1_160	lcl|MW419085.1_prot_QQO40854.1_160	lcl|MZ501260.1_prot_QZA69112.1_175	lcl|MZ501261.1_prot_QZA69392.1_175	lcl|MW419086.1_prot_QQO41105.1_151	lcl|MW419087.1_prot_QQO41382.1_167	lcl|MZ501262.1_prot_QZA69673.1_175	lcl|MZ501263.1_prot_QZA69960.1_174	lcl|MZ501265.1_prot_QZA70319.1_168	*	lcl|NC_048726.1_prot_YP_009840569.1_101	*	lcl|MW354667.1_prot_QRI44780.1_234	lcl|NC_048652.1_prot_YP_009832080.1_94	lcl|MN043730.1_prot_QDP43123.1_93	lcl|NC_022771.1_prot_YP_008771463.1_97	lcl|NC_021856.1_prot_YP_008318362.1_103	lcl|NC_042133.1_prot_YP_009625843.1_193	lcl|NC_022761.1_prot_YP_008770029.1_95	lcl|KY368639.1_prot_APZ82332.1_92	lcl|MT601270.1_prot_QMV48400.1_94	lcl|MT601271.1_prot_QMV48624.1_93	lcl|MW001214.1_prot_QPX71654.1_96	lcl|NC_011421.1_prot_YP_002300369.1_93	lcl|NC_019487.1_prot_YP_007003418.1_161	lcl|MZ751040.1_prot_UAV84364.1_94		*	*	*	*	*		*	*	*	*	*	*		*	*	*	*	*	*	*
18	18	0.528	lcl|MW419084.1_prot_QQO40599.1_171	lcl|MW419085.1_prot_QQO40865.1_171	lcl|MZ501260.1_prot_QZA69123.1_186	lcl|MZ501261.1_prot_QZA69403.1_186	lcl|MW419086.1_prot_QQO41116.1_162	lcl|MW419087.1_prot_QQO41393.1_178	lcl|MZ501262.1_prot_QZA69684.1_186	lcl|MZ501263.1_prot_QZA69971.1_185	lcl|MZ501265.1_prot_QZA70330.1_179	lcl|MF422185.1_prot_AUO79628.1_225	lcl|NC_048726.1_prot_YP_009840558.1_90	lcl|MG000860.1_prot_ATN94566.1_217	lcl|MW354667.1_prot_QRI44791.1_245	lcl|NC_048652.1_prot_YP_009832069.1_83	lcl|MN043730.1_prot_QDP43112.1_82	lcl|NC_022771.1_prot_YP_008771452.1_86	lcl|NC_021856.1_prot_YP_008318350.1_91	lcl|NC_042133.1_prot_YP_009625853.1_203	*	*	*	*	*	*	*	*		*	*	*	*	*		*	*	*	*	*	*		*	*	*	*	*	*	*
18	18	0.384	lcl|MW419084.1_prot_QQO40597.1_169	lcl|MW419085.1_prot_QQO40863.1_169	lcl|MZ501260.1_prot_QZA69121.1_184	lcl|MZ501261.1_prot_QZA69401.1_184	lcl|MW419086.1_prot_QQO41114.1_160	lcl|MW419087.1_prot_QQO41391.1_176	lcl|MZ501262.1_prot_QZA69682.1_184	lcl|MZ501263.1_prot_QZA69969.1_183	lcl|MZ501265.1_prot_QZA70328.1_177	lcl|MF422185.1_prot_AUO79630.1_227	lcl|NC_048726.1_prot_YP_009840560.1_92	lcl|MG000860.1_prot_ATN94568.1_219	lcl|MW354667.1_prot_QRI44789.1_243	lcl|NC_048652.1_prot_YP_009832071.1_85	lcl|MN043730.1_prot_QDP43114.1_84	lcl|NC_022771.1_prot_YP_008771454.1_88	lcl|NC_021856.1_prot_YP_008318352.1_93	lcl|NC_042133.1_prot_YP_009625852.1_202	*	*	*	*	*	*	*	*		*	*	*	*	*		*	*	*	*	*	*		*	*	*	*	*	*	*
17	17	0.58	lcl|MW419084.1_prot_QQO40596.1_168	lcl|MW419085.1_prot_QQO40862.1_168	lcl|MZ501260.1_prot_QZA69120.1_183	lcl|MZ501261.1_prot_QZA69400.1_183	lcl|MW419086.1_prot_QQO41113.1_159	lcl|MW419087.1_prot_QQO41390.1_175	lcl|MZ501262.1_prot_QZA69681.1_183	lcl|MZ501263.1_prot_QZA69968.1_182	lcl|MZ501265.1_prot_QZA70327.1_176	lcl|MF422185.1_prot_AUO79631.1_228	lcl|NC_048726.1_prot_YP_009840561.1_93	*	lcl|MW354667.1_prot_QRI44788.1_242	lcl|NC_048652.1_prot_YP_009832072.1_86	lcl|MN043730.1_prot_QDP43115.1_85	lcl|NC_022771.1_prot_YP_008771455.1_89	lcl|NC_021856.1_prot_YP_008318353.1_94	lcl|NC_042133.1_prot_YP_009625851.1_201	*	*	*	*	*	*	*	*		*	*	*	*	*		*	*	*	*	*	*		*	*	*	*	*	*	*
25	25	0.293	lcl|MW419084.1_prot_QQO40595.1_167	lcl|MW419085.1_prot_QQO40861.1_167	lcl|MZ501260.1_prot_QZA69119.1_182	lcl|MZ501261.1_prot_QZA69399.1_182	lcl|MW419086.1_prot_QQO41112.1_158	lcl|MW419087.1_prot_QQO41389.1_174	lcl|MZ501262.1_prot_QZA69680.1_182	lcl|MZ501263.1_prot_QZA69967.1_181	lcl|MZ501265.1_prot_QZA70326.1_175	lcl|MF422185.1_prot_AUO79632.1_229	lcl|NC_048726.1_prot_YP_009840562.1_94	lcl|MG000860.1_prot_ATN94570.1_221	lcl|MW354667.1_prot_QRI44787.1_241	lcl|NC_048652.1_prot_YP_009832073.1_87	lcl|MN043730.1_prot_QDP43116.1_86	lcl|NC_022771.1_prot_YP_008771456.1_90	lcl|NC_021856.1_prot_YP_008318354.1_95	lcl|NC_042133.1_prot_YP_009625850.1_200	lcl|NC_022761.1_prot_YP_008770023.1_89	lcl|KY368639.1_prot_APZ82326.1_86	lcl|MT601270.1_prot_QMV48394.1_88	lcl|MT601271.1_prot_QMV48618.1_87	lcl|MW001214.1_prot_QPX71648.1_90	lcl|NC_011421.1_prot_YP_002300363.1_87	*	lcl|MZ751040.1_prot_UAV84358.1_88		*	*	*	*	*		*	*	*	*	*	*		*	*	*	*	*	*	*
18	18	0.63	lcl|MW419084.1_prot_QQO40594.1_166	lcl|MW419085.1_prot_QQO40860.1_166	lcl|MZ501260.1_prot_QZA69118.1_181	lcl|MZ501261.1_prot_QZA69398.1_181	lcl|MW419086.1_prot_QQO41111.1_157	lcl|MW419087.1_prot_QQO41388.1_173	lcl|MZ501262.1_prot_QZA69679.1_181	lcl|MZ501263.1_prot_QZA69966.1_180	lcl|MZ501265.1_prot_QZA70325.1_174	lcl|MF422185.1_prot_AUO79633.1_230	lcl|NC_048726.1_prot_YP_009840563.1_95	lcl|MG000860.1_prot_ATN94571.1_222	lcl|MW354667.1_prot_QRI44786.1_240	lcl|NC_048652.1_prot_YP_009832074.1_88	lcl|MN043730.1_prot_QDP43117.1_87	lcl|NC_022771.1_prot_YP_008771457.1_91	lcl|NC_021856.1_prot_YP_008318355.1_96	lcl|NC_042133.1_prot_YP_009625849.1_199	*	*	*	*	*	*	*	*		*	*	*	*	*		*	*	*	*	*	*		*	*	*	*	*	*	*
26	26	0.37	lcl|MW419084.1_prot_QQO40592.1_164	lcl|MW419085.1_prot_QQO40858.1_164	lcl|MZ501260.1_prot_QZA69116.1_179	lcl|MZ501261.1_prot_QZA69396.1_179	lcl|MW419086.1_prot_QQO41109.1_155	lcl|MW419087.1_prot_QQO41386.1_171	lcl|MZ501262.1_prot_QZA69677.1_179	lcl|MZ501263.1_prot_QZA69964.1_178	lcl|MZ501265.1_prot_QZA70323.1_172	lcl|MF422185.1_prot_AUO79635.1_232	lcl|NC_048726.1_prot_YP_009840565.1_97	lcl|MG000860.1_prot_ATN94573.1_224	lcl|MW354667.1_prot_QRI44784.1_238	lcl|NC_048652.1_prot_YP_009832076.1_90	lcl|MN043730.1_prot_QDP43119.1_89	lcl|NC_022771.1_prot_YP_008771459.1_93	lcl|NC_021856.1_prot_YP_008318357.1_98	lcl|NC_042133.1_prot_YP_009625847.1_197	lcl|NC_022761.1_prot_YP_008770026.1_92	lcl|KY368639.1_prot_APZ82329.1_89	lcl|MT601270.1_prot_QMV48397.1_91	lcl|MT601271.1_prot_QMV48621.1_90	lcl|MW001214.1_prot_QPX71651.1_93	lcl|NC_011421.1_prot_YP_002300366.1_90	lcl|NC_019487.1_prot_YP_007003414.1_157	lcl|MZ751040.1_prot_UAV84361.1_91	baseplate J-like protein	*	*	*	*	*		*	*	*	*	*	*		*	*	*	*	*	*	*
17	17	0.486	lcl|MW419084.1_prot_QQO40591.1_163	lcl|MW419085.1_prot_QQO40857.1_163	lcl|MZ501260.1_prot_QZA69115.1_178	lcl|MZ501261.1_prot_QZA69395.1_178	lcl|MW419086.1_prot_QQO41108.1_154	lcl|MW419087.1_prot_QQO41385.1_170	lcl|MZ501262.1_prot_QZA69676.1_178	lcl|MZ501263.1_prot_QZA69963.1_177	lcl|MZ501265.1_prot_QZA70322.1_171	lcl|MF422185.1_prot_AUO79636.1_233	lcl|NC_048726.1_prot_YP_009840566.1_98	lcl|MG000860.1_prot_ATN94574.1_225	lcl|MW354667.1_prot_QRI44783.1_237	lcl|NC_048652.1_prot_YP_009832077.1_91	lcl|MN043730.1_prot_QDP43120.1_90	lcl|NC_022771.1_prot_YP_008771460.1_94	*	lcl|NC_042133.1_prot_YP_009625846.1_196	*	*	*	*	*	*	*	*		*	*	*	*	*		*	*	*	*	*	*		*	*	*	*	*	*	*
18	18	0.337	lcl|MW419084.1_prot_QQO40590.1_162	lcl|MW419085.1_prot_QQO40856.1_162	lcl|MZ501260.1_prot_QZA69114.1_177	lcl|MZ501261.1_prot_QZA69394.1_177	lcl|MW419086.1_prot_QQO41107.1_153	lcl|MW419087.1_prot_QQO41384.1_169	lcl|MZ501262.1_prot_QZA69675.1_177	lcl|MZ501263.1_prot_QZA69962.1_176	lcl|MZ501265.1_prot_QZA70321.1_170	lcl|MF422185.1_prot_AUO79637.1_234	lcl|NC_048726.1_prot_YP_009840567.1_99	lcl|MG000860.1_prot_ATN94575.1_226	lcl|MW354667.1_prot_QRI44782.1_236	lcl|NC_048652.1_prot_YP_009832078.1_92	lcl|MN043730.1_prot_QDP43121.1_91	lcl|NC_022771.1_prot_YP_008771461.1_95	lcl|NC_021856.1_prot_YP_008318360.1_101	lcl|NC_042133.1_prot_YP_009625845.1_195	*	*	*	*	*	*	*	*		*	*	*	*	*		*	*	*	*	*	*		*	*	*	*	*	*	*
26	26	0.331	lcl|MW419084.1_prot_QQO40589.1_161	lcl|MW419085.1_prot_QQO40855.1_161	lcl|MZ501260.1_prot_QZA69113.1_176	lcl|MZ501261.1_prot_QZA69393.1_176	lcl|MW419086.1_prot_QQO41106.1_152	lcl|MW419087.1_prot_QQO41383.1_168	lcl|MZ501262.1_prot_QZA69674.1_176	lcl|MZ501263.1_prot_QZA69961.1_175	lcl|MZ501265.1_prot_QZA70320.1_169	lcl|MF422185.1_prot_AUO79638.1_235	lcl|NC_048726.1_prot_YP_009840568.1_100	lcl|MG000860.1_prot_ATN94576.1_227	lcl|MW354667.1_prot_QRI44781.1_235	lcl|NC_048652.1_prot_YP_009832079.1_93	lcl|MN043730.1_prot_QDP43122.1_92	lcl|NC_022771.1_prot_YP_008771462.1_96	lcl|NC_021856.1_prot_YP_008318361.1_102	lcl|NC_042133.1_prot_YP_009625844.1_194	lcl|NC_022761.1_prot_YP_008770028.1_94	lcl|KY368639.1_prot_APZ82331.1_91	lcl|MT601270.1_prot_QMV48399.1_93	lcl|MT601271.1_prot_QMV48623.1_92	lcl|MW001214.1_prot_QPX71653.1_95	lcl|NC_011421.1_prot_YP_002300368.1_92	lcl|NC_019487.1_prot_YP_007003417.1_160	lcl|MZ751040.1_prot_UAV84363.1_93	hypothetical protein	*	*	*	*	*		*	*	*	*	*	*		*	*	*	*	*	*	*
18	18	0.435	lcl|MW419084.1_prot_QQO40600.1_172	lcl|MW419085.1_prot_QQO40866.1_172	lcl|MZ501260.1_prot_QZA69124.1_187	lcl|MZ501261.1_prot_QZA69404.1_187	lcl|MW419086.1_prot_QQO41117.1_163	lcl|MW419087.1_prot_QQO41394.1_179	lcl|MZ501262.1_prot_QZA69685.1_187	lcl|MZ501263.1_prot_QZA69972.1_186	lcl|MZ501265.1_prot_QZA70331.1_180	lcl|MF422185.1_prot_AUO79627.1_224	lcl|NC_048726.1_prot_YP_009840557.1_89	lcl|MG000860.1_prot_ATN94565.1_216	lcl|MW354667.1_prot_QRI44792.1_246	lcl|NC_048652.1_prot_YP_009832068.1_82	lcl|MN043730.1_prot_QDP43111.1_81	lcl|NC_022771.1_prot_YP_008771451.1_85	lcl|NC_021856.1_prot_YP_008318348.1_89	lcl|NC_042133.1_prot_YP_009625854.1_204	*	*	*	*	*	*	*	*		*	*	*	*	*		*	*	*	*	*	*		*	*	*	*	*	*	*
18	18	0.376	lcl|MW419084.1_prot_QQO40586.1_158	lcl|MW419085.1_prot_QQO40852.1_158	lcl|MZ501260.1_prot_QZA69110.1_173	lcl|MZ501261.1_prot_QZA69390.1_173	lcl|MW419086.1_prot_QQO41103.1_149	lcl|MW419087.1_prot_QQO41380.1_165	lcl|MZ501262.1_prot_QZA69671.1_173	lcl|MZ501263.1_prot_QZA69958.1_172	lcl|MZ501265.1_prot_QZA70317.1_166	lcl|MF422185.1_prot_AUO79406.1_3	lcl|NC_048726.1_prot_YP_009840571.1_103	lcl|MG000860.1_prot_ATN94352.1_3	lcl|MW354667.1_prot_QRI44778.1_232	lcl|NC_048652.1_prot_YP_009832082.1_96	lcl|MN043730.1_prot_QDP43125.1_95	lcl|NC_022771.1_prot_YP_008771465.1_99	lcl|NC_021856.1_prot_YP_008318364.1_105	lcl|NC_042133.1_prot_YP_009625842.1_192	*	*	*	*	*	*	*	*		*	*	*	*	*		*	*	*	*	*	*		*	*	*	*	*	*	*
21	21	0.373	lcl|MW419084.1_prot_QQO40585.1_157	lcl|MW419085.1_prot_QQO40851.1_157	lcl|MZ501260.1_prot_QZA69109.1_172	lcl|MZ501261.1_prot_QZA69389.1_172	lcl|MW419086.1_prot_QQO41102.1_148	lcl|MW419087.1_prot_QQO41379.1_164	lcl|MZ501262.1_prot_QZA69670.1_172	lcl|MZ501263.1_prot_QZA69957.1_171	lcl|MZ501265.1_prot_QZA70316.1_165	*	lcl|NC_048726.1_prot_YP_009840572.1_104	*	*	lcl|NC_048652.1_prot_YP_009832083.1_97	lcl|MN043730.1_prot_QDP43126.1_96	lcl|NC_022771.1_prot_YP_008771466.1_100	*	*	lcl|NC_022761.1_prot_YP_008770040.1_106	lcl|KY368639.1_prot_APZ82343.1_103	lcl|MT601270.1_prot_QMV48411.1_105	lcl|MT601271.1_prot_QMV48635.1_104	lcl|MW001214.1_prot_QPX71672.1_114	lcl|NC_011421.1_prot_YP_002300381.1_105	lcl|NC_019487.1_prot_YP_007003422.1_165	lcl|MZ751040.1_prot_UAV84375.1_105		*	*	*	*	*		*	*	*	*	*	*		*	*	*	*	*	*	*
7	7	0.399	*	*	lcl|MZ501260.1_prot_QZA69108.1_171	lcl|MZ501261.1_prot_QZA69388.1_171	*	*	lcl|MZ501262.1_prot_QZA69669.1_171	lcl|MZ501263.1_prot_QZA69956.1_170	lcl|MZ501265.1_prot_QZA70315.1_164	*	lcl|NC_048726.1_prot_YP_009840573.1_105	*	*	lcl|NC_048652.1_prot_YP_009832084.1_98	*	*	*	*	*	*	*	*	*	*	*	*		*	*	*	*	*		*	*	*	*	*	*		*	*	*	*	*	*	*
18	18	0.585	lcl|MW419084.1_prot_QQO40582.1_154	lcl|MW419085.1_prot_QQO40848.1_154	lcl|MZ501260.1_prot_QZA69107.1_170	lcl|MZ501261.1_prot_QZA69387.1_170	lcl|MW419086.1_prot_QQO41099.1_145	lcl|MW419087.1_prot_QQO41376.1_161	lcl|MZ501262.1_prot_QZA69668.1_170	lcl|MZ501263.1_prot_QZA69955.1_169	lcl|MZ501265.1_prot_QZA70314.1_163	lcl|MF422185.1_prot_AUO79408.1_5	lcl|NC_048726.1_prot_YP_009840574.1_106	lcl|MG000860.1_prot_ATN94354.1_5	lcl|MW354667.1_prot_QRI44775.1_229	lcl|NC_048652.1_prot_YP_009832085.1_99	lcl|MN043730.1_prot_QDP43128.1_98	lcl|NC_022771.1_prot_YP_008771467.1_101	lcl|NC_021856.1_prot_YP_008318366.1_107	lcl|NC_042133.1_prot_YP_009625840.1_190	*	*	*	*	*	*	*	*		*	*	*	*	*		*	*	*	*	*	*		*	*	*	*	*	*	*
18	18	0.605	lcl|MW419084.1_prot_QQO40581.1_153	lcl|MW419085.1_prot_QQO40847.1_153	lcl|MZ501260.1_prot_QZA69106.1_169	lcl|MZ501261.1_prot_QZA69386.1_169	lcl|MW419086.1_prot_QQO41098.1_144	lcl|MW419087.1_prot_QQO41375.1_160	lcl|MZ501262.1_prot_QZA69667.1_169	lcl|MZ501263.1_prot_QZA69954.1_168	lcl|MZ501265.1_prot_QZA70313.1_162	lcl|MF422185.1_prot_AUO79409.1_6	lcl|NC_048726.1_prot_YP_009840575.1_107	lcl|MG000860.1_prot_ATN94355.1_6	lcl|MW354667.1_prot_QRI44774.1_228	lcl|NC_048652.1_prot_YP_009832086.1_100	lcl|MN043730.1_prot_QDP43129.1_99	lcl|NC_022771.1_prot_YP_008771468.1_102	lcl|NC_021856.1_prot_YP_008318367.1_108	lcl|NC_042133.1_prot_YP_009625839.1_189	*	*	*	*	*	*	*	*		*	*	*	*	*		*	*	*	*	*	*		*	*	*	*	*	*	*
18	18	0.298	lcl|MW419084.1_prot_QQO40578.1_150	lcl|MW419085.1_prot_QQO40844.1_150	lcl|MZ501260.1_prot_QZA69103.1_166	lcl|MZ501261.1_prot_QZA69383.1_166	lcl|MW419086.1_prot_QQO41095.1_141	lcl|MW419087.1_prot_QQO41372.1_157	lcl|MZ501262.1_prot_QZA69664.1_166	lcl|MZ501263.1_prot_QZA69951.1_165	lcl|MZ501265.1_prot_QZA70310.1_159	lcl|MF422185.1_prot_AUO79412.1_9	lcl|NC_048726.1_prot_YP_009840579.1_111	lcl|MG000860.1_prot_ATN94358.1_9	lcl|MW354667.1_prot_QRI44771.1_225	lcl|NC_048652.1_prot_YP_009832089.1_103	lcl|MN043730.1_prot_QDP43132.1_102	lcl|NC_022771.1_prot_YP_008771471.1_105	lcl|NC_021856.1_prot_YP_008318370.1_111	lcl|NC_042133.1_prot_YP_009625836.1_186	*	*	*	*	*	*	*	*		*	*	*	*	*		*	*	*	*	*	*		*	*	*	*	*	*	*
18	18	0.545	lcl|MW419084.1_prot_QQO40577.1_149	lcl|MW419085.1_prot_QQO40843.1_149	lcl|MZ501260.1_prot_QZA69102.1_165	lcl|MZ501261.1_prot_QZA69382.1_165	lcl|MW419086.1_prot_QQO41094.1_140	lcl|MW419087.1_prot_QQO41371.1_156	lcl|MZ501262.1_prot_QZA69663.1_165	lcl|MZ501263.1_prot_QZA69950.1_164	lcl|MZ501265.1_prot_QZA70309.1_158	lcl|MF422185.1_prot_AUO79413.1_10	lcl|NC_048726.1_prot_YP_009840580.1_112	lcl|MG000860.1_prot_ATN94359.1_10	lcl|MW354667.1_prot_QRI44770.1_224	lcl|NC_048652.1_prot_YP_009832090.1_104	lcl|MN043730.1_prot_QDP43133.1_103	lcl|NC_022771.1_prot_YP_008771472.1_106	lcl|NC_021856.1_prot_YP_008318371.1_112	lcl|NC_042133.1_prot_YP_009625835.1_185	*	*	*	*	*	*	*	*		*	*	*	*	*		*	*	*	*	*	*		*	*	*	*	*	*	*
18	18	0.546	lcl|MW419084.1_prot_QQO40576.1_148	lcl|MW419085.1_prot_QQO40842.1_148	lcl|MZ501260.1_prot_QZA69101.1_164	lcl|MZ501261.1_prot_QZA69381.1_164	lcl|MW419086.1_prot_QQO41093.1_139	lcl|MW419087.1_prot_QQO41370.1_155	lcl|MZ501262.1_prot_QZA69662.1_164	lcl|MZ501263.1_prot_QZA69949.1_163	lcl|MZ501265.1_prot_QZA70308.1_157	lcl|MF422185.1_prot_AUO79414.1_11	lcl|NC_048726.1_prot_YP_009840581.1_113	lcl|MG000860.1_prot_ATN94360.1_11	lcl|MW354667.1_prot_QRI44769.1_223	lcl|NC_048652.1_prot_YP_009832091.1_105	lcl|MN043730.1_prot_QDP43134.1_104	lcl|NC_022771.1_prot_YP_008771473.1_107	lcl|NC_021856.1_prot_YP_008318372.1_113	lcl|NC_042133.1_prot_YP_009625834.1_184	*	*	*	*	*	*	*	*		*	*	*	*	*		*	*	*	*	*	*		*	*	*	*	*	*	*
18	18	0.406	lcl|MW419084.1_prot_QQO40574.1_146	lcl|MW419085.1_prot_QQO40840.1_146	lcl|MZ501260.1_prot_QZA69099.1_162	lcl|MZ501261.1_prot_QZA69379.1_162	lcl|MW419086.1_prot_QQO41091.1_137	lcl|MW419087.1_prot_QQO41368.1_153	lcl|MZ501262.1_prot_QZA69660.1_162	lcl|MZ501263.1_prot_QZA69947.1_161	lcl|MZ501265.1_prot_QZA70306.1_155	lcl|MF422185.1_prot_AUO79416.1_13	lcl|NC_048726.1_prot_YP_009840583.1_115	lcl|MG000860.1_prot_ATN94362.1_13	lcl|MW354667.1_prot_QRI44767.1_221	lcl|NC_048652.1_prot_YP_009832093.1_107	lcl|MN043730.1_prot_QDP43136.1_106	lcl|NC_022771.1_prot_YP_008771475.1_109	lcl|NC_021856.1_prot_YP_008318374.1_115	lcl|NC_042133.1_prot_YP_009625832.1_182	*	*	*	*	*	*	*	*		*	*	*	*	*		*	*	*	*	*	*		*	*	*	*	*	*	*
26	26	0.398	lcl|MW419084.1_prot_QQO40620.1_192	lcl|MW419085.1_prot_QQO40886.1_192	lcl|MZ501260.1_prot_QZA69143.1_206	lcl|MZ501261.1_prot_QZA69423.1_206	lcl|MW419086.1_prot_QQO41137.1_183	lcl|MW419087.1_prot_QQO41414.1_199	lcl|MZ501262.1_prot_QZA69704.1_206	lcl|MZ501263.1_prot_QZA69991.1_205	lcl|MZ501265.1_prot_QZA70350.1_199	lcl|MF422185.1_prot_AUO79608.1_205	lcl|NC_048726.1_prot_YP_009840537.1_69	lcl|MG000860.1_prot_ATN94544.1_195	lcl|MW354667.1_prot_QRI44812.1_266	lcl|NC_048652.1_prot_YP_009832049.1_63	lcl|MN043730.1_prot_QDP43091.1_61	lcl|NC_022771.1_prot_YP_008771433.1_67	lcl|NC_021856.1_prot_YP_008318325.1_66	lcl|NC_042133.1_prot_YP_009625668.1_18	lcl|NC_022761.1_prot_YP_008770006.1_72	lcl|KY368639.1_prot_APZ82309.1_69	lcl|MT601270.1_prot_QMV48377.1_71	lcl|MT601271.1_prot_QMV48601.1_70	lcl|MW001214.1_prot_QPX71631.1_73	lcl|NC_011421.1_prot_YP_002300346.1_70	lcl|NC_019487.1_prot_YP_007003395.1_138	lcl|MZ751040.1_prot_UAV84342.1_72	hypothetical protein	*	*	*	*	*		*	*	*	*	*	*		*	*	*	*	*	*	*
18	18	0.422	lcl|MW419084.1_prot_QQO40628.1_200	lcl|MW419085.1_prot_QQO40893.1_200	lcl|MZ501260.1_prot_QZA69154.1_217	lcl|MZ501261.1_prot_QZA69434.1_217	lcl|MW419086.1_prot_QQO41145.1_191	lcl|MW419087.1_prot_QQO41422.1_207	lcl|MZ501262.1_prot_QZA69713.1_218	lcl|MZ501263.1_prot_QZA70004.1_218	lcl|MZ501265.1_prot_QZA70362.1_211	lcl|MF422185.1_prot_AUO79597.1_194	lcl|NC_048726.1_prot_YP_009840526.1_58	lcl|MG000860.1_prot_ATN94534.1_185	lcl|MW354667.1_prot_QRI44557.1_11	lcl|NC_048652.1_prot_YP_009832038.1_52	lcl|MN043730.1_prot_QDP43082.1_52	lcl|NC_022771.1_prot_YP_008771423.1_57	lcl|NC_021856.1_prot_YP_008318315.1_56	lcl|NC_042133.1_prot_YP_009625675.1_25	*	*	*	*	*	*	*	*		*	*	*	*	*		*	*	*	*	*	*		*	*	*	*	*	*	*
18	18	0.591	lcl|MW419084.1_prot_QQO40627.1_199	lcl|MW419085.1_prot_QQO40892.1_199	lcl|MZ501260.1_prot_QZA69153.1_216	lcl|MZ501261.1_prot_QZA69433.1_216	lcl|MW419086.1_prot_QQO41144.1_190	lcl|MW419087.1_prot_QQO41421.1_206	lcl|MZ501262.1_prot_QZA69712.1_217	lcl|MZ501263.1_prot_QZA70003.1_217	lcl|MZ501265.1_prot_QZA70361.1_210	lcl|MF422185.1_prot_AUO79598.1_195	lcl|NC_048726.1_prot_YP_009840527.1_59	lcl|MG000860.1_prot_ATN94535.1_186	lcl|MW354667.1_prot_QRI44556.1_10	lcl|NC_048652.1_prot_YP_009832039.1_53	lcl|MN043730.1_prot_QDP43083.1_53	lcl|NC_022771.1_prot_YP_008771424.1_58	lcl|NC_021856.1_prot_YP_008318316.1_57	lcl|NC_042133.1_prot_YP_009625674.1_24	*	*	*	*	*	*	*	*		*	*	*	*	*		*	*	*	*	*	*		*	*	*	*	*	*	*
17	17	0.314	lcl|MW419084.1_prot_QQO40626.1_198	lcl|MW419085.1_prot_QQO40891.1_198	lcl|MZ501260.1_prot_QZA69152.1_215	lcl|MZ501261.1_prot_QZA69432.1_215	lcl|MW419086.1_prot_QQO41143.1_189	lcl|MW419087.1_prot_QQO41420.1_205	lcl|MZ501262.1_prot_QZA69711.1_216	lcl|MZ501263.1_prot_QZA70002.1_216	lcl|MZ501265.1_prot_QZA70360.1_209	lcl|MF422185.1_prot_AUO79599.1_196	lcl|NC_048726.1_prot_YP_009840528.1_60	lcl|MG000860.1_prot_ATN94536.1_187	lcl|MW354667.1_prot_QRI44555.1_9	lcl|NC_048652.1_prot_YP_009832040.1_54	lcl|MN043730.1_prot_QDP43084.1_54	lcl|NC_022771.1_prot_YP_008771425.1_59	*	lcl|NC_042133.1_prot_YP_009625673.1_23	*	*	*	*	*	*	*	*		*	*	*	*	*		*	*	*	*	*	*		*	*	*	*	*	*	*
18	18	0.527	lcl|MW419084.1_prot_QQO40624.1_196	lcl|MW419085.1_prot_QQO40889.1_196	lcl|MZ501260.1_prot_QZA69148.1_211	lcl|MZ501261.1_prot_QZA69428.1_211	lcl|MW419086.1_prot_QQO41142.1_188	lcl|MW419087.1_prot_QQO41419.1_204	lcl|MZ501262.1_prot_QZA69708.1_213	lcl|MZ501263.1_prot_QZA69998.1_212	lcl|MZ501265.1_prot_QZA70356.1_205	lcl|MF422185.1_prot_AUO79603.1_200	lcl|NC_048726.1_prot_YP_009840531.1_63	lcl|MG000860.1_prot_ATN94540.1_191	lcl|MW354667.1_prot_QRI44551.1_5	lcl|NC_048652.1_prot_YP_009832043.1_57	lcl|MN043730.1_prot_QDP43087.1_57	lcl|NC_022771.1_prot_YP_008771428.1_62	lcl|NC_021856.1_prot_YP_008318321.1_62	lcl|NC_042133.1_prot_YP_009625671.1_21	*	*	*	*	*	*	*	*		*	*	*	*	*		*	*	*	*	*	*		*	*	*	*	*	*	*
2	2	1	*	*	*	*	*	*	lcl|MZ501262.1_prot_QZA69784.1_212	lcl|MZ501263.1_prot_QZA69997.1_211	*	*	*	*	*	*	*	*	*	*	*	*	*	*	*	*	*	*		*	*	*	*	*		*	*	*	*	*	*		*	*	*	*	*	*	*
5	5	0.884	*	*	lcl|MZ501260.1_prot_QZA69147.1_210	lcl|MZ501261.1_prot_QZA69427.1_210	*	*	lcl|MZ501262.1_prot_QZA69783.1_210	lcl|MZ501263.1_prot_QZA69996.1_210	lcl|MZ501265.1_prot_QZA70354.1_203	*	*	*	*	*	*	*	*	*	*	*	*	*	*	*	*	*		*	*	*	*	*		*	*	*	*	*	*		*	*	*	*	*	*	*
19	19	0.296	lcl|MW419084.1_prot_QQO40623.1_195	lcl|MW419085.1_prot_QQO40888.1_194	lcl|MZ501260.1_prot_QZA69146.1_209	lcl|MZ501261.1_prot_QZA69426.1_209	lcl|MW419086.1_prot_QQO41141.1_187	lcl|MW419087.1_prot_QQO41418.1_203	lcl|MZ501262.1_prot_QZA69706.1_209	lcl|MZ501263.1_prot_QZA69995.1_209	lcl|MZ501265.1_prot_QZA70353.1_202	lcl|MF422185.1_prot_AUO79605.1_202	lcl|NC_048726.1_prot_YP_009840532.1_64	lcl|MG000860.1_prot_ATN94541.1_192	lcl|MW354667.1_prot_QRI44822.1_276	lcl|NC_048652.1_prot_YP_009832044.1_58	lcl|MN043730.1_prot_QDP43088.1_58	lcl|NC_022771.1_prot_YP_008771430.1_64	lcl|NC_021856.1_prot_YP_008318322.1_63	*	*	*	lcl|MT601270.1_prot_QMV48365.1_59	*	lcl|MW001214.1_prot_QPX71618.1_60	*	*	*		*	*	*	*	*		*	*	*	*	*	*		*	*	*	*	*	*	*
8	8	0.812	*	*	lcl|MZ501260.1_prot_QZA69145.1_208	lcl|MZ501261.1_prot_QZA69425.1_208	*	*	lcl|MZ501262.1_prot_QZA69782.1_208	lcl|MZ501263.1_prot_QZA69994.1_208	lcl|MZ501265.1_prot_QZA70352.1_201	*	lcl|NC_048726.1_prot_YP_009840535.1_67	*	*	lcl|NC_048652.1_prot_YP_009832047.1_61	*	lcl|NC_022771.1_prot_YP_008771431.1_65	*	*	*	*	*	*	*	*	*	*		*	*	*	*	*		*	*	*	*	*	*		*	*	*	*	*	*	*
18	18	0.492	lcl|MW419084.1_prot_QQO40621.1_193	lcl|MW419085.1_prot_QQO40887.1_193	lcl|MZ501260.1_prot_QZA69144.1_207	lcl|MZ501261.1_prot_QZA69424.1_207	lcl|MW419086.1_prot_QQO41138.1_184	lcl|MW419087.1_prot_QQO41415.1_200	lcl|MZ501262.1_prot_QZA69705.1_207	lcl|MZ501263.1_prot_QZA69992.1_206	lcl|MZ501265.1_prot_QZA70351.1_200	lcl|MF422185.1_prot_AUO79607.1_204	lcl|NC_048726.1_prot_YP_009840536.1_68	lcl|MG000860.1_prot_ATN94543.1_194	lcl|MW354667.1_prot_QRI44813.1_267	lcl|NC_048652.1_prot_YP_009832048.1_62	lcl|MN043730.1_prot_QDP43090.1_60	lcl|NC_022771.1_prot_YP_008771432.1_66	lcl|NC_021856.1_prot_YP_008318324.1_65	lcl|NC_042133.1_prot_YP_009625669.1_19	*	*	*	*	*	*	*	*		*	*	*	*	*		*	*	*	*	*	*		*	*	*	*	*	*	*
26	26	0.356	lcl|MW419084.1_prot_QQO40573.1_145	lcl|MW419085.1_prot_QQO40839.1_145	lcl|MZ501260.1_prot_QZA69097.1_160	lcl|MZ501261.1_prot_QZA69377.1_160	lcl|MW419086.1_prot_QQO41089.1_135	lcl|MW419087.1_prot_QQO41367.1_152	lcl|MZ501262.1_prot_QZA69658.1_160	lcl|MZ501263.1_prot_QZA69945.1_159	lcl|MZ501265.1_prot_QZA70304.1_153	lcl|MF422185.1_prot_AUO79418.1_15	lcl|NC_048726.1_prot_YP_009840585.1_117	lcl|MG000860.1_prot_ATN94364.1_15	lcl|MW354667.1_prot_QRI44765.1_219	lcl|NC_048652.1_prot_YP_009832095.1_109	lcl|MN043730.1_prot_QDP43138.1_108	lcl|NC_022771.1_prot_YP_008771477.1_111	lcl|NC_021856.1_prot_YP_008318375.1_116	lcl|NC_042133.1_prot_YP_009625831.1_181	lcl|NC_022761.1_prot_YP_008770055.1_121	lcl|KY368639.1_prot_APZ82356.1_116	lcl|MT601270.1_prot_QMV48424.1_118	lcl|MT601271.1_prot_QMV48648.1_117	lcl|MW001214.1_prot_QPX71685.1_127	lcl|NC_011421.1_prot_YP_002300395.1_119	lcl|NC_019487.1_prot_YP_007003431.1_174	lcl|MZ751040.1_prot_UAV84389.1_119	resolvase	*	*	*	*	*		*	*	*	*	*	*		*	*	*	*	*	*	*
16	16	0.439	lcl|MW419084.1_prot_QQO40615.1_187	lcl|MW419085.1_prot_QQO40881.1_187	lcl|MZ501260.1_prot_QZA69139.1_202	lcl|MZ501261.1_prot_QZA69419.1_202	lcl|MW419086.1_prot_QQO41132.1_178	lcl|MW419087.1_prot_QQO41409.1_194	lcl|MZ501262.1_prot_QZA69700.1_202	lcl|MZ501263.1_prot_QZA69987.1_201	lcl|MZ501265.1_prot_QZA70346.1_195	lcl|MF422185.1_prot_AUO79612.1_209	*	lcl|MG000860.1_prot_ATN94549.1_200	lcl|MW354667.1_prot_QRI44808.1_262	lcl|NC_048652.1_prot_YP_009832053.1_67	lcl|MN043730.1_prot_QDP43095.1_65	lcl|NC_022771.1_prot_YP_008771436.1_70	*	lcl|NC_042133.1_prot_YP_009625664.1_14	*	*	*	*	*	*	*	*		*	*	*	*	*		*	*	*	*	*	*		*	*	*	*	*	*	*
26	26	0.289	lcl|MW419084.1_prot_QQO40614.1_186	lcl|MW419085.1_prot_QQO40880.1_186	lcl|MZ501260.1_prot_QZA69138.1_201	lcl|MZ501261.1_prot_QZA69418.1_201	lcl|MW419086.1_prot_QQO41131.1_177	lcl|MW419087.1_prot_QQO41408.1_193	lcl|MZ501262.1_prot_QZA69699.1_201	lcl|MZ501263.1_prot_QZA69986.1_200	lcl|MZ501265.1_prot_QZA70345.1_194	lcl|MF422185.1_prot_AUO79613.1_210	lcl|NC_048726.1_prot_YP_009840543.1_75	lcl|MG000860.1_prot_ATN94550.1_201	lcl|MW354667.1_prot_QRI44807.1_261	lcl|NC_048652.1_prot_YP_009832054.1_68	lcl|MN043730.1_prot_QDP43096.1_66	lcl|NC_022771.1_prot_YP_008771437.1_71	lcl|NC_021856.1_prot_YP_008318329.1_70	lcl|NC_042133.1_prot_YP_009625663.1_13	lcl|NC_022761.1_prot_YP_008770011.1_77	lcl|KY368639.1_prot_APZ82314.1_74	lcl|MT601270.1_prot_QMV48382.1_76	lcl|MT601271.1_prot_QMV48606.1_75	lcl|MW001214.1_prot_QPX71636.1_78	lcl|NC_011421.1_prot_YP_002300351.1_75	lcl|NC_019487.1_prot_YP_007003400.1_143	lcl|MZ751040.1_prot_UAV84347.1_77	hypothetical protein	*	*	*	*	*		*	*	*	*	*	*		*	*	*	*	*	*	*
18	18	0.389	lcl|MW419084.1_prot_QQO40613.1_185	lcl|MW419085.1_prot_QQO40879.1_185	lcl|MZ501260.1_prot_QZA69137.1_200	lcl|MZ501261.1_prot_QZA69417.1_200	lcl|MW419086.1_prot_QQO41130.1_176	lcl|MW419087.1_prot_QQO41407.1_192	lcl|MZ501262.1_prot_QZA69698.1_200	lcl|MZ501263.1_prot_QZA69985.1_199	lcl|MZ501265.1_prot_QZA70344.1_193	lcl|MF422185.1_prot_AUO79614.1_211	lcl|NC_048726.1_prot_YP_009840544.1_76	lcl|MG000860.1_prot_ATN94551.1_202	lcl|MW354667.1_prot_QRI44806.1_260	lcl|NC_048652.1_prot_YP_009832055.1_69	lcl|MN043730.1_prot_QDP43097.1_67	lcl|NC_022771.1_prot_YP_008771438.1_72	lcl|NC_021856.1_prot_YP_008318331.1_72	lcl|NC_042133.1_prot_YP_009625662.1_12	*	*	*	*	*	*	*	*		*	*	*	*	*		*	*	*	*	*	*		*	*	*	*	*	*	*
18	18	0.557	lcl|MW419084.1_prot_QQO40611.1_183	lcl|MW419085.1_prot_QQO40877.1_183	lcl|MZ501260.1_prot_QZA69135.1_198	lcl|MZ501261.1_prot_QZA69415.1_198	lcl|MW419086.1_prot_QQO41128.1_174	lcl|MW419087.1_prot_QQO41405.1_190	lcl|MZ501262.1_prot_QZA69696.1_198	lcl|MZ501263.1_prot_QZA69983.1_197	lcl|MZ501265.1_prot_QZA70342.1_191	lcl|MF422185.1_prot_AUO79616.1_213	lcl|NC_048726.1_prot_YP_009840546.1_78	lcl|MG000860.1_prot_ATN94553.1_204	lcl|MW354667.1_prot_QRI44804.1_258	lcl|NC_048652.1_prot_YP_009832057.1_71	lcl|MN043730.1_prot_QDP43099.1_69	lcl|NC_022771.1_prot_YP_008771440.1_74	lcl|NC_021856.1_prot_YP_008318334.1_75	lcl|NC_042133.1_prot_YP_009625660.1_10	*	*	*	*	*	*	*	*		*	*	*	*	*		*	*	*	*	*	*		*	*	*	*	*	*	*
26	26	0.497	lcl|MW419084.1_prot_QQO40608.1_180	lcl|MW419085.1_prot_QQO40874.1_180	lcl|MZ501260.1_prot_QZA69132.1_195	lcl|MZ501261.1_prot_QZA69412.1_195	lcl|MW419086.1_prot_QQO41125.1_171	lcl|MW419087.1_prot_QQO41402.1_187	lcl|MZ501262.1_prot_QZA69693.1_195	lcl|MZ501263.1_prot_QZA69980.1_194	lcl|MZ501265.1_prot_QZA70339.1_188	lcl|MF422185.1_prot_AUO79619.1_216	lcl|NC_048726.1_prot_YP_009840549.1_81	lcl|MG000860.1_prot_ATN94556.1_207	lcl|MW354667.1_prot_QRI44801.1_255	lcl|NC_048652.1_prot_YP_009832060.1_74	lcl|MN043730.1_prot_QDP43102.1_72	lcl|NC_022771.1_prot_YP_008771443.1_77	lcl|NC_021856.1_prot_YP_008318337.1_78	lcl|NC_042133.1_prot_YP_009625657.1_7	lcl|NC_022761.1_prot_YP_008770017.1_83	lcl|KY368639.1_prot_APZ82320.1_80	lcl|MT601270.1_prot_QMV48388.1_82	lcl|MT601271.1_prot_QMV48612.1_81	lcl|MW001214.1_prot_QPX71642.1_84	lcl|NC_011421.1_prot_YP_002300357.1_81	lcl|NC_019487.1_prot_YP_007003406.1_149	lcl|MZ751040.1_prot_UAV84353.1_83	tail tube subunit	*	*	*	*	*		*	*	*	*	*	*		*	*	*	*	*	*	*
18	18	0.438	lcl|MW419084.1_prot_QQO40604.1_176	lcl|MW419085.1_prot_QQO40870.1_176	lcl|MZ501260.1_prot_QZA69129.1_192	lcl|MZ501261.1_prot_QZA69409.1_192	lcl|MW419086.1_prot_QQO41121.1_167	lcl|MW419087.1_prot_QQO41398.1_183	lcl|MZ501262.1_prot_QZA69690.1_192	lcl|MZ501263.1_prot_QZA69977.1_191	lcl|MZ501265.1_prot_QZA70336.1_185	lcl|MF422185.1_prot_AUO79622.1_219	lcl|NC_048726.1_prot_YP_009840552.1_84	lcl|MG000860.1_prot_ATN94560.1_211	lcl|MW354667.1_prot_QRI44798.1_252	lcl|NC_048652.1_prot_YP_009832063.1_77	lcl|MN043730.1_prot_QDP43105.1_75	lcl|NC_022771.1_prot_YP_008771446.1_80	lcl|NC_021856.1_prot_YP_008318340.1_81	lcl|NC_042133.1_prot_YP_009625653.1_3	*	*	*	*	*	*	*	*		*	*	*	*	*		*	*	*	*	*	*		*	*	*	*	*	*	*
18	18	0.522	lcl|MW419084.1_prot_QQO40603.1_175	lcl|MW419085.1_prot_QQO40869.1_175	lcl|MZ501260.1_prot_QZA69128.1_191	lcl|MZ501261.1_prot_QZA69408.1_191	lcl|MW419086.1_prot_QQO41120.1_166	lcl|MW419087.1_prot_QQO41397.1_182	lcl|MZ501262.1_prot_QZA69689.1_191	lcl|MZ501263.1_prot_QZA69976.1_190	lcl|MZ501265.1_prot_QZA70335.1_184	lcl|MF422185.1_prot_AUO79623.1_220	lcl|NC_048726.1_prot_YP_009840553.1_85	lcl|MG000860.1_prot_ATN94561.1_212	lcl|MW354667.1_prot_QRI44797.1_251	lcl|NC_048652.1_prot_YP_009832064.1_78	lcl|MN043730.1_prot_QDP43106.1_76	lcl|NC_022771.1_prot_YP_008771447.1_81	lcl|NC_021856.1_prot_YP_008318341.1_82	lcl|NC_042133.1_prot_YP_009625652.1_2	*	*	*	*	*	*	*	*		*	*	*	*	*		*	*	*	*	*	*		*	*	*	*	*	*	*
18	18	0.314	lcl|MW419084.1_prot_QQO40602.1_174	lcl|MW419085.1_prot_QQO40868.1_174	lcl|MZ501260.1_prot_QZA69127.1_190	lcl|MZ501261.1_prot_QZA69407.1_190	lcl|MW419086.1_prot_QQO41119.1_165	lcl|MW419087.1_prot_QQO41396.1_181	lcl|MZ501262.1_prot_QZA69688.1_190	lcl|MZ501263.1_prot_QZA69975.1_189	lcl|MZ501265.1_prot_QZA70334.1_183	lcl|MF422185.1_prot_AUO79624.1_221	lcl|NC_048726.1_prot_YP_009840554.1_86	lcl|MG000860.1_prot_ATN94562.1_213	lcl|MW354667.1_prot_QRI44795.1_249	lcl|NC_048652.1_prot_YP_009832065.1_79	lcl|MN043730.1_prot_QDP43107.1_77	lcl|NC_022771.1_prot_YP_008771448.1_82	lcl|NC_021856.1_prot_YP_008318344.1_85	lcl|NC_042133.1_prot_YP_009625856.1_206	*	*	*	*	*	*	*	*		*	*	*	*	*		*	*	*	*	*	*		*	*	*	*	*	*	*
13	13	0.771	*	*	lcl|MZ501260.1_prot_QZA69125.1_188	lcl|MZ501261.1_prot_QZA69405.1_188	*	*	lcl|MZ501262.1_prot_QZA69686.1_188	lcl|MZ501263.1_prot_QZA69973.1_187	lcl|MZ501265.1_prot_QZA70332.1_181	lcl|MF422185.1_prot_AUO79626.1_223	lcl|NC_048726.1_prot_YP_009840556.1_88	lcl|MG000860.1_prot_ATN94564.1_215	lcl|MW354667.1_prot_QRI44793.1_247	lcl|NC_048652.1_prot_YP_009832067.1_81	lcl|MN043730.1_prot_QDP43110.1_80	lcl|NC_022771.1_prot_YP_008771450.1_84	lcl|NC_021856.1_prot_YP_008318347.1_88	*	*	*	*	*	*	*	*	*		*	*	*	*	*		*	*	*	*	*	*		*	*	*	*	*	*	*
18	18	0.343	lcl|MW419084.1_prot_QQO40521.1_93	lcl|MW419085.1_prot_QQO40787.1_93	lcl|MZ501260.1_prot_QZA69045.1_108	lcl|MZ501261.1_prot_QZA69325.1_108	lcl|MW419086.1_prot_QQO41035.1_81	lcl|MW419087.1_prot_QQO41312.1_96	lcl|MZ501262.1_prot_QZA69607.1_109	lcl|MZ501263.1_prot_QZA69893.1_107	lcl|MZ501265.1_prot_QZA70251.1_100	lcl|MF422185.1_prot_AUO79474.1_71	lcl|NC_048726.1_prot_YP_009840637.1_169	lcl|MG000860.1_prot_ATN94415.1_66	lcl|MW354667.1_prot_QRI44698.1_152	lcl|NC_048652.1_prot_YP_009832139.1_153	lcl|MN043730.1_prot_QDP43185.1_155	lcl|NC_022771.1_prot_YP_008771534.1_168	lcl|NC_021856.1_prot_YP_008318423.1_164	lcl|NC_042133.1_prot_YP_009625784.1_134	*	*	*	*	*	*	*	*		*	*	*	*	*		*	*	*	*	*	*		*	*	*	*	*	*	*
18	18	0.547	lcl|MW419084.1_prot_QQO40537.1_109	lcl|MW419085.1_prot_QQO40803.1_109	lcl|MZ501260.1_prot_QZA69065.1_128	lcl|MZ501261.1_prot_QZA69345.1_128	lcl|MW419086.1_prot_QQO41053.1_99	lcl|MW419087.1_prot_QQO41331.1_116	lcl|MZ501262.1_prot_QZA69625.1_127	lcl|MZ501263.1_prot_QZA69913.1_127	lcl|MZ501265.1_prot_QZA70272.1_121	lcl|MF422185.1_prot_AUO79450.1_47	lcl|NC_048726.1_prot_YP_009840621.1_153	lcl|MG000860.1_prot_ATN94395.1_46	lcl|MW354667.1_prot_QRI44725.1_179	lcl|NC_048652.1_prot_YP_009832122.1_136	lcl|MN043730.1_prot_QDP43168.1_138	lcl|NC_022771.1_prot_YP_008771514.1_148	lcl|NC_021856.1_prot_YP_008318406.1_147	lcl|NC_042133.1_prot_YP_009625800.1_150	*	*	*	*	*	*	*	*		*	*	*	*	*		*	*	*	*	*	*		*	*	*	*	*	*	*
18	18	0.487	lcl|MW419084.1_prot_QQO40536.1_108	lcl|MW419085.1_prot_QQO40802.1_108	lcl|MZ501260.1_prot_QZA69064.1_127	lcl|MZ501261.1_prot_QZA69344.1_127	lcl|MW419086.1_prot_QQO41052.1_98	lcl|MW419087.1_prot_QQO41330.1_115	lcl|MZ501262.1_prot_QZA69624.1_126	lcl|MZ501263.1_prot_QZA69912.1_126	lcl|MZ501265.1_prot_QZA70271.1_120	lcl|MF422185.1_prot_AUO79452.1_49	lcl|NC_048726.1_prot_YP_009840622.1_154	lcl|MG000860.1_prot_ATN94396.1_47	lcl|MW354667.1_prot_QRI44722.1_176	lcl|NC_048652.1_prot_YP_009832123.1_137	lcl|MN043730.1_prot_QDP43169.1_139	lcl|NC_022771.1_prot_YP_008771515.1_149	lcl|NC_021856.1_prot_YP_008318407.1_148	lcl|NC_042133.1_prot_YP_009625799.1_149	*	*	*	*	*	*	*	*		*	*	*	*	*		*	*	*	*	*	*		*	*	*	*	*	*	*
10	10	0.552	*	*	lcl|MZ501260.1_prot_QZA69063.1_126	lcl|MZ501261.1_prot_QZA69343.1_126	*	*	lcl|MZ501262.1_prot_QZA69623.1_125	lcl|MZ501263.1_prot_QZA69911.1_125	lcl|MZ501265.1_prot_QZA70270.1_119	lcl|MF422185.1_prot_AUO79453.1_50	*	lcl|MG000860.1_prot_ATN94397.1_48	lcl|MW354667.1_prot_QRI44721.1_175	*	*	lcl|NC_022771.1_prot_YP_008771516.1_150	lcl|NC_021856.1_prot_YP_008318408.1_149	*	*	*	*	*	*	*	*	*		*	*	*	*	*		*	*	*	*	*	*		*	*	*	*	*	*	*
18	18	0.388	lcl|MW419084.1_prot_QQO40535.1_107	lcl|MW419085.1_prot_QQO40801.1_107	lcl|MZ501260.1_prot_QZA69061.1_124	lcl|MZ501261.1_prot_QZA69341.1_124	lcl|MW419086.1_prot_QQO41051.1_97	lcl|MW419087.1_prot_QQO41329.1_114	lcl|MZ501262.1_prot_QZA69621.1_123	lcl|MZ501263.1_prot_QZA69909.1_123	lcl|MZ501265.1_prot_QZA70268.1_117	lcl|MF422185.1_prot_AUO79455.1_52	lcl|NC_048726.1_prot_YP_009840624.1_156	lcl|MG000860.1_prot_ATN94399.1_50	lcl|MW354667.1_prot_QRI44719.1_173	lcl|NC_048652.1_prot_YP_009832125.1_139	lcl|MN043730.1_prot_QDP43171.1_141	lcl|NC_022771.1_prot_YP_008771518.1_152	lcl|NC_021856.1_prot_YP_008318410.1_151	lcl|NC_042133.1_prot_YP_009625798.1_148	*	*	*	*	*	*	*	*		*	*	*	*	*		*	*	*	*	*	*		*	*	*	*	*	*	*
18	18	0.61	lcl|MW419084.1_prot_QQO40533.1_105	lcl|MW419085.1_prot_QQO40799.1_105	lcl|MZ501260.1_prot_QZA69058.1_121	lcl|MZ501261.1_prot_QZA69338.1_121	lcl|MW419086.1_prot_QQO41046.1_92	lcl|MW419087.1_prot_QQO41324.1_109	lcl|MZ501262.1_prot_QZA69618.1_120	lcl|MZ501263.1_prot_QZA69906.1_120	lcl|MZ501265.1_prot_QZA70264.1_113	lcl|MF422185.1_prot_AUO79460.1_57	lcl|NC_048726.1_prot_YP_009840627.1_159	lcl|MG000860.1_prot_ATN94404.1_55	lcl|MW354667.1_prot_QRI44712.1_166	lcl|NC_048652.1_prot_YP_009832128.1_142	lcl|MN043730.1_prot_QDP43174.1_144	lcl|NC_022771.1_prot_YP_008771524.1_158	lcl|NC_021856.1_prot_YP_008318414.1_155	lcl|NC_042133.1_prot_YP_009625796.1_146	*	*	*	*	*	*	*	*		*	*	*	*	*		*	*	*	*	*	*		*	*	*	*	*	*	*
18	18	0.263	lcl|MW419084.1_prot_QQO40531.1_103	lcl|MW419085.1_prot_QQO40797.1_103	lcl|MZ501260.1_prot_QZA69054.1_117	lcl|MZ501261.1_prot_QZA69334.1_117	lcl|MW419086.1_prot_QQO41043.1_89	lcl|MW419087.1_prot_QQO41322.1_106	lcl|MZ501262.1_prot_QZA69614.1_116	lcl|MZ501263.1_prot_QZA69902.1_116	lcl|MZ501265.1_prot_QZA70260.1_109	lcl|MF422185.1_prot_AUO79465.1_62	lcl|NC_048726.1_prot_YP_009840630.1_162	lcl|MG000860.1_prot_ATN94409.1_60	lcl|MW354667.1_prot_QRI44707.1_161	lcl|NC_048652.1_prot_YP_009832132.1_146	lcl|MN043730.1_prot_QDP43178.1_148	lcl|NC_022771.1_prot_YP_008771528.1_162	lcl|NC_021856.1_prot_YP_008318418.1_159	lcl|NC_042133.1_prot_YP_009625794.1_144	*	*	*	*	*	*	*	*		*	*	*	*	*		*	*	*	*	*	*		*	*	*	*	*	*	*
10	10	0.665	*	*	lcl|MZ501260.1_prot_QZA69053.1_116	lcl|MZ501261.1_prot_QZA69333.1_116	*	*	lcl|MZ501262.1_prot_QZA69613.1_115	lcl|MZ501263.1_prot_QZA69901.1_115	lcl|MZ501265.1_prot_QZA70259.1_108	lcl|MF422185.1_prot_AUO79466.1_63	*	lcl|MG000860.1_prot_ATN94410.1_61	lcl|MW354667.1_prot_QRI44706.1_160	*	*	lcl|NC_022771.1_prot_YP_008771529.1_163	lcl|NC_021856.1_prot_YP_008318419.1_160	*	*	*	*	*	*	*	*	*		*	*	*	*	*		*	*	*	*	*	*		*	*	*	*	*	*	*
9	9	0.778	*	*	lcl|MZ501260.1_prot_QZA69052.1_115	lcl|MZ501261.1_prot_QZA69332.1_115	*	*	lcl|MZ501262.1_prot_QZA69612.1_114	lcl|MZ501263.1_prot_QZA69900.1_114	lcl|MZ501265.1_prot_QZA70258.1_107	lcl|MF422185.1_prot_AUO79467.1_64	*	*	lcl|MW354667.1_prot_QRI44705.1_159	lcl|NC_048652.1_prot_YP_009832134.1_148	lcl|MN043730.1_prot_QDP43180.1_150	*	*	*	*	*	*	*	*	*	*	*		*	*	*	*	*		*	*	*	*	*	*		*	*	*	*	*	*	*
12	12	0.601	*	*	lcl|MZ501260.1_prot_QZA69049.1_112	lcl|MZ501261.1_prot_QZA69329.1_112	*	*	lcl|MZ501262.1_prot_QZA69610.1_112	lcl|MZ501263.1_prot_QZA69897.1_111	lcl|MZ501265.1_prot_QZA70255.1_104	lcl|MF422185.1_prot_AUO79469.1_66	lcl|NC_048726.1_prot_YP_009840634.1_166	lcl|MG000860.1_prot_ATN94412.1_63	lcl|MW354667.1_prot_QRI44703.1_157	lcl|NC_048652.1_prot_YP_009832135.1_149	lcl|MN043730.1_prot_QDP43181.1_151	lcl|NC_022771.1_prot_YP_008771531.1_165	*	*	*	*	*	*	*	*	*	*		*	*	*	*	*		*	*	*	*	*	*		*	*	*	*	*	*	*
18	18	0.612	lcl|MW419084.1_prot_QQO40538.1_110	lcl|MW419085.1_prot_QQO40804.1_110	lcl|MZ501260.1_prot_QZA69066.1_129	lcl|MZ501261.1_prot_QZA69346.1_129	lcl|MW419086.1_prot_QQO41054.1_100	lcl|MW419087.1_prot_QQO41332.1_117	lcl|MZ501262.1_prot_QZA69626.1_128	lcl|MZ501263.1_prot_QZA69914.1_128	lcl|MZ501265.1_prot_QZA70273.1_122	lcl|MF422185.1_prot_AUO79449.1_46	lcl|NC_048726.1_prot_YP_009840620.1_152	lcl|MG000860.1_prot_ATN94394.1_45	lcl|MW354667.1_prot_QRI44726.1_180	lcl|NC_048652.1_prot_YP_009832121.1_135	lcl|MN043730.1_prot_QDP43167.1_137	lcl|NC_022771.1_prot_YP_008771513.1_147	lcl|NC_021856.1_prot_YP_008318405.1_146	lcl|NC_042133.1_prot_YP_009625801.1_151	*	*	*	*	*	*	*	*		*	*	*	*	*		*	*	*	*	*	*		*	*	*	*	*	*	*
6	6	0.579	*	*	lcl|MZ501260.1_prot_QZA69040.1_103	lcl|MZ501261.1_prot_QZA69320.1_103	*	*	lcl|MZ501262.1_prot_QZA69603.1_104	lcl|MZ501263.1_prot_QZA69888.1_102	lcl|MZ501265.1_prot_QZA70243.1_92	*	*	*	*	*	*	*	*	*	*	*	*	*	*	*	*	*		lcl|MN176219.1_prot_QFR56271.1_58	*	*	*	*		*	*	*	*	*	*		*	*	*	*	*	*	*
9	9	0.497	*	*	lcl|MZ501260.1_prot_QZA69037.1_100	lcl|MZ501261.1_prot_QZA69317.1_100	*	*	lcl|MZ501262.1_prot_QZA69600.1_101	lcl|MZ501263.1_prot_QZA69885.1_99	lcl|MZ501265.1_prot_QZA70240.1_89	lcl|MF422185.1_prot_AUO79480.1_77	*	*	lcl|MW354667.1_prot_QRI44691.1_145	*	*	lcl|NC_022771.1_prot_YP_008771540.1_174	lcl|NC_021856.1_prot_YP_008318425.1_166	*	*	*	*	*	*	*	*	*		*	*	*	*	*		*	*	*	*	*	*		*	*	*	*	*	*	*
9	9	0.837	*	*	lcl|MZ501260.1_prot_QZA69036.1_99	lcl|MZ501261.1_prot_QZA69316.1_99	*	*	lcl|MZ501262.1_prot_QZA69599.1_100	lcl|MZ501263.1_prot_QZA69884.1_98	lcl|MZ501265.1_prot_QZA70239.1_88	lcl|MF422185.1_prot_AUO79482.1_79	*	*	lcl|MW354667.1_prot_QRI44689.1_143	*	*	lcl|NC_022771.1_prot_YP_008771542.1_176	lcl|NC_021856.1_prot_YP_008318427.1_168	*	*	*	*	*	*	*	*	*		*	*	*	*	*		*	*	*	*	*	*		*	*	*	*	*	*	*
8	8	0.768	*	*	lcl|MZ501260.1_prot_QZA69035.1_98	lcl|MZ501261.1_prot_QZA69315.1_98	*	*	lcl|MZ501262.1_prot_QZA69598.1_99	lcl|MZ501263.1_prot_QZA69883.1_97	lcl|MZ501265.1_prot_QZA70238.1_87	lcl|MF422185.1_prot_AUO79483.1_80	*	*	lcl|MW354667.1_prot_QRI44688.1_142	*	*	lcl|NC_022771.1_prot_YP_008771543.1_177	*	*	*	*	*	*	*	*	*	*		*	*	*	*	*		*	*	*	*	*	*		*	*	*	*	*	*	*
12	12	0.621	*	*	lcl|MZ501260.1_prot_QZA69034.1_97	lcl|MZ501261.1_prot_QZA69314.1_97	*	*	lcl|MZ501262.1_prot_QZA69597.1_98	lcl|MZ501263.1_prot_QZA69882.1_96	lcl|MZ501265.1_prot_QZA70237.1_86	lcl|MF422185.1_prot_AUO79484.1_81	lcl|NC_048726.1_prot_YP_009840649.1_181	*	lcl|MW354667.1_prot_QRI44687.1_141	lcl|NC_048652.1_prot_YP_009832148.1_162	lcl|MN043730.1_prot_QDP43195.1_165	lcl|NC_022771.1_prot_YP_008771544.1_178	lcl|NC_021856.1_prot_YP_008318428.1_169	*	*	*	*	*	*	*	*	*		*	*	*	*	*		*	*	*	*	*	*		*	*	*	*	*	*	*
18	18	0.585	lcl|MW419084.1_prot_QQO40506.1_78	lcl|MW419085.1_prot_QQO40772.1_78	lcl|MZ501260.1_prot_QZA69031.1_94	lcl|MZ501261.1_prot_QZA69311.1_94	lcl|MW419086.1_prot_QQO41020.1_65	lcl|MW419087.1_prot_QQO41296.1_80	lcl|MZ501262.1_prot_QZA69594.1_95	lcl|MZ501263.1_prot_QZA69879.1_93	lcl|MZ501265.1_prot_QZA70233.1_82	lcl|MF422185.1_prot_AUO79486.1_83	lcl|NC_048726.1_prot_YP_009840653.1_185	lcl|MG000860.1_prot_ATN94420.1_71	lcl|MW354667.1_prot_QRI44684.1_138	lcl|NC_048652.1_prot_YP_009832152.1_166	lcl|MN043730.1_prot_QDP43199.1_169	lcl|NC_022771.1_prot_YP_008771547.1_181	lcl|NC_021856.1_prot_YP_008318430.1_171	lcl|NC_042133.1_prot_YP_009625777.1_127	*	*	*	*	*	*	*	*		*	*	*	*	*		*	*	*	*	*	*		*	*	*	*	*	*	*
17	17	0.554	lcl|MW419084.1_prot_QQO40505.1_77	lcl|MW419085.1_prot_QQO40771.1_77	lcl|MZ501260.1_prot_QZA69030.1_93	lcl|MZ501261.1_prot_QZA69310.1_93	lcl|MW419086.1_prot_QQO41019.1_64	lcl|MW419087.1_prot_QQO41295.1_79	lcl|MZ501262.1_prot_QZA69593.1_94	lcl|MZ501263.1_prot_QZA69878.1_92	lcl|MZ501265.1_prot_QZA70232.1_81	lcl|MF422185.1_prot_AUO79487.1_84	lcl|NC_048726.1_prot_YP_009840654.1_186	lcl|MG000860.1_prot_ATN94421.1_72	lcl|MW354667.1_prot_QRI44683.1_137	lcl|NC_048652.1_prot_YP_009832153.1_167	lcl|MN043730.1_prot_QDP43200.1_170	lcl|NC_022771.1_prot_YP_008771548.1_182	*	lcl|NC_042133.1_prot_YP_009625776.1_126	*	*	*	*	*	*	*	*		*	*	*	*	*		*	*	*	*	*	*		*	*	*	*	*	*	*
18	18	0.513	lcl|MW419084.1_prot_QQO40504.1_76	lcl|MW419085.1_prot_QQO40770.1_76	lcl|MZ501260.1_prot_QZA69029.1_92	lcl|MZ501261.1_prot_QZA69309.1_92	lcl|MW419086.1_prot_QQO41018.1_63	lcl|MW419087.1_prot_QQO41294.1_78	lcl|MZ501262.1_prot_QZA69592.1_93	lcl|MZ501263.1_prot_QZA69877.1_91	lcl|MZ501265.1_prot_QZA70231.1_80	lcl|MF422185.1_prot_AUO79489.1_86	lcl|NC_048726.1_prot_YP_009840655.1_187	lcl|MG000860.1_prot_ATN94423.1_74	lcl|MW354667.1_prot_QRI44680.1_134	lcl|NC_048652.1_prot_YP_009832154.1_168	lcl|MN043730.1_prot_QDP43201.1_171	lcl|NC_022771.1_prot_YP_008771549.1_183	lcl|NC_021856.1_prot_YP_008318432.1_173	lcl|NC_042133.1_prot_YP_009625775.1_125	*	*	*	*	*	*	*	*		*	*	*	*	*		*	*	*	*	*	*		*	*	*	*	*	*	*
17	17	0.377	lcl|MW419084.1_prot_QQO40503.1_75	lcl|MW419085.1_prot_QQO40769.1_75	lcl|MZ501260.1_prot_QZA69028.1_91	lcl|MZ501261.1_prot_QZA69308.1_91	lcl|MW419086.1_prot_QQO41017.1_62	lcl|MW419087.1_prot_QQO41293.1_77	lcl|MZ501262.1_prot_QZA69591.1_92	lcl|MZ501263.1_prot_QZA69876.1_90	lcl|MZ501265.1_prot_QZA70230.1_79	lcl|MF422185.1_prot_AUO79490.1_87	lcl|NC_048726.1_prot_YP_009840656.1_188	lcl|MG000860.1_prot_ATN94424.1_75	lcl|MW354667.1_prot_QRI44679.1_133	lcl|NC_048652.1_prot_YP_009832155.1_169	lcl|MN043730.1_prot_QDP43203.1_173	lcl|NC_022771.1_prot_YP_008771550.1_184	lcl|NC_021856.1_prot_YP_008318433.1_174	*	*	*	*	*	*	*	*	*		*	*	*	*	*		*	*	*	*	*	*		*	*	*	*	*	*	*
19	19	0.24	lcl|MW419084.1_prot_QQO40553.1_125	lcl|MW419085.1_prot_QQO40819.1_125	lcl|MZ501260.1_prot_QZA69079.1_142	lcl|MZ501261.1_prot_QZA69359.1_142	lcl|MW419086.1_prot_QQO41068.1_114	lcl|MW419087.1_prot_QQO41348.1_133	lcl|MZ501262.1_prot_QZA69642.1_144	lcl|MZ501263.1_prot_QZA69927.1_141	lcl|MZ501265.1_prot_QZA70286.1_135	lcl|MF422185.1_prot_AUO79435.1_32	lcl|NC_048726.1_prot_YP_009840605.1_137	lcl|MG000860.1_prot_ATN94380.1_31	lcl|MW354667.1_prot_QRI44740.1_194	lcl|NC_048652.1_prot_YP_009832108.1_122	lcl|MN043730.1_prot_QDP43154.1_124	lcl|NC_022771.1_prot_YP_008771500.1_134	lcl|NC_021856.1_prot_YP_008318393.1_134	lcl|NC_042133.1_prot_YP_009625815.1_165	*	*	*	*	*	*	lcl|NC_019487.1_prot_YP_007003450.1_193	*		*	*	*	*	*		*	*	*	*	*	*		*	*	*	*	*	*	*
8	8	0.804	*	*	lcl|MZ501260.1_prot_QZA69094.1_157	lcl|MZ501261.1_prot_QZA69374.1_157	*	*	lcl|MZ501262.1_prot_QZA69655.1_157	lcl|MZ501263.1_prot_QZA69942.1_156	lcl|MZ501265.1_prot_QZA70301.1_150	*	*	*	*	*	lcl|MN043730.1_prot_QDP43142.1_112	lcl|NC_022771.1_prot_YP_008771480.1_114	*	*	*	*	*	*	*	*	lcl|NC_019487.1_prot_YP_007003283.1_26	*		*	*	*	*	*		*	*	*	*	*	*		*	*	*	*	*	*	*
8	8	0.77	*	*	lcl|MZ501260.1_prot_QZA69090.1_153	lcl|MZ501261.1_prot_QZA69370.1_153	*	*	lcl|MZ501262.1_prot_QZA69651.1_153	lcl|MZ501263.1_prot_QZA69938.1_152	lcl|MZ501265.1_prot_QZA70297.1_146	*	lcl|NC_048726.1_prot_YP_009840592.1_124	*	*	*	*	lcl|NC_022771.1_prot_YP_008771484.1_118	lcl|NC_021856.1_prot_YP_008318383.1_124	*	*	*	*	*	*	*	*	*		*	*	*	*	*		*	*	*	*	*	*		*	*	*	*	*	*	*
8	8	0.758	*	*	lcl|MZ501260.1_prot_QZA69087.1_150	lcl|MZ501261.1_prot_QZA69367.1_150	*	*	lcl|MZ501262.1_prot_QZA69650.1_152	lcl|MZ501263.1_prot_QZA69935.1_149	lcl|MZ501265.1_prot_QZA70294.1_143	*	lcl|NC_048726.1_prot_YP_009840595.1_127	*	*	*	*	lcl|NC_022771.1_prot_YP_008771486.1_120	lcl|NC_021856.1_prot_YP_008318384.1_125	*	*	*	*	*	*	*	*	*		*	*	*	*	*		*	*	*	*	*	*		*	*	*	*	*	*	*
11	11	0.378	lcl|MW419084.1_prot_QQO40658.1_230	lcl|MW419085.1_prot_QQO40923.1_230	lcl|MZ501260.1_prot_QZA69086.1_149	lcl|MZ501261.1_prot_QZA69366.1_149	lcl|MW419086.1_prot_QQO41173.1_219	lcl|MW419087.1_prot_QQO41450.1_235	lcl|MZ501262.1_prot_QZA69649.1_151	lcl|MZ501263.1_prot_QZA69934.1_148	lcl|MZ501265.1_prot_QZA70293.1_142	*	lcl|NC_048726.1_prot_YP_009840598.1_130	*	*	*	*	lcl|NC_022771.1_prot_YP_008771489.1_123	*	*	*	*	*	*	*	*	*	*		*	*	*	*	*		*	*	*	*	*	*		*	*	*	*	*	*	*
11	11	0.575	lcl|MW419084.1_prot_QQO40663.1_235	lcl|MW419085.1_prot_QQO40928.1_235	lcl|MZ501260.1_prot_QZA69085.1_148	lcl|MZ501261.1_prot_QZA69365.1_148	lcl|MW419086.1_prot_QQO41177.1_223	lcl|MW419087.1_prot_QQO41453.1_238	lcl|MZ501262.1_prot_QZA69648.1_150	lcl|MZ501263.1_prot_QZA69933.1_147	lcl|MZ501265.1_prot_QZA70292.1_141	*	lcl|NC_048726.1_prot_YP_009840599.1_131	*	*	*	*	lcl|NC_022771.1_prot_YP_008771490.1_124	*	*	*	*	*	*	*	*	*	*		*	*	*	*	*		*	*	*	*	*	*		*	*	*	*	*	*	*
15	15	0.555	lcl|MW419084.1_prot_QQO40561.1_133	lcl|MW419085.1_prot_QQO40827.1_133	lcl|MZ501260.1_prot_QZA69084.1_147	lcl|MZ501261.1_prot_QZA69364.1_147	lcl|MW419086.1_prot_QQO41074.1_120	lcl|MW419087.1_prot_QQO41354.1_139	lcl|MZ501262.1_prot_QZA69647.1_149	lcl|MZ501263.1_prot_QZA69932.1_146	lcl|MZ501265.1_prot_QZA70291.1_140	*	lcl|NC_048726.1_prot_YP_009840601.1_133	*	*	lcl|NC_048652.1_prot_YP_009832104.1_118	lcl|MN043730.1_prot_QDP43150.1_120	lcl|NC_022771.1_prot_YP_008771491.1_125	lcl|NC_021856.1_prot_YP_008318385.1_126	lcl|NC_042133.1_prot_YP_009625823.1_173	*	*	*	*	*	*	*	*		*	*	*	*	*		*	*	*	*	*	*		*	*	*	*	*	*	*
18	18	0.449	lcl|MW419084.1_prot_QQO40560.1_132	lcl|MW419085.1_prot_QQO40826.1_132	lcl|MZ501260.1_prot_QZA69083.1_146	lcl|MZ501261.1_prot_QZA69363.1_146	lcl|MW419086.1_prot_QQO41073.1_119	lcl|MW419087.1_prot_QQO41353.1_138	lcl|MZ501262.1_prot_QZA69646.1_148	lcl|MZ501263.1_prot_QZA69931.1_145	lcl|MZ501265.1_prot_QZA70290.1_139	lcl|MF422185.1_prot_AUO79429.1_26	lcl|NC_048726.1_prot_YP_009840602.1_134	lcl|MG000860.1_prot_ATN94374.1_25	lcl|MW354667.1_prot_QRI44750.1_204	lcl|NC_048652.1_prot_YP_009832105.1_119	lcl|MN043730.1_prot_QDP43151.1_121	lcl|NC_022771.1_prot_YP_008771492.1_126	lcl|NC_021856.1_prot_YP_008318386.1_127	lcl|NC_042133.1_prot_YP_009625822.1_172	*	*	*	*	*	*	*	*		*	*	*	*	*		*	*	*	*	*	*		*	*	*	*	*	*	*
18	18	0.645	lcl|MW419084.1_prot_QQO40559.1_131	lcl|MW419085.1_prot_QQO40825.1_131	lcl|MZ501260.1_prot_QZA69082.1_145	lcl|MZ501261.1_prot_QZA69362.1_145	lcl|MW419086.1_prot_QQO41072.1_118	lcl|MW419087.1_prot_QQO41352.1_137	lcl|MZ501262.1_prot_QZA69645.1_147	lcl|MZ501263.1_prot_QZA69930.1_144	lcl|MZ501265.1_prot_QZA70289.1_138	lcl|MF422185.1_prot_AUO79430.1_27	lcl|NC_048726.1_prot_YP_009840603.1_135	lcl|MG000860.1_prot_ATN94375.1_26	lcl|MW354667.1_prot_QRI44749.1_203	lcl|NC_048652.1_prot_YP_009832106.1_120	lcl|MN043730.1_prot_QDP43152.1_122	lcl|NC_022771.1_prot_YP_008771493.1_127	lcl|NC_021856.1_prot_YP_008318387.1_128	lcl|NC_042133.1_prot_YP_009625821.1_171	*	*	*	*	*	*	*	*		*	*	*	*	*		*	*	*	*	*	*		*	*	*	*	*	*	*
12	12	0.418	lcl|MW419084.1_prot_QQO40557.1_129	lcl|MW419085.1_prot_QQO40823.1_129	lcl|MZ501260.1_prot_QZA69081.1_144	lcl|MZ501261.1_prot_QZA69361.1_144	lcl|MW419086.1_prot_QQO41070.1_116	lcl|MW419087.1_prot_QQO41350.1_135	lcl|MZ501262.1_prot_QZA69644.1_146	lcl|MZ501263.1_prot_QZA69929.1_143	lcl|MZ501265.1_prot_QZA70288.1_137	lcl|MF422185.1_prot_AUO79431.1_28	*	*	lcl|MW354667.1_prot_QRI44748.1_202	*	*	*	lcl|NC_021856.1_prot_YP_008318388.1_129	*	*	*	*	*	*	*	*	*		*	*	*	*	*		*	*	*	*	*	*		*	*	*	*	*	*	*
16	16	0.457	lcl|MW419084.1_prot_QQO40629.1_201	lcl|MW419085.1_prot_QQO40894.1_201	lcl|MZ501260.1_prot_QZA69155.1_218	lcl|MZ501261.1_prot_QZA69435.1_218	lcl|MW419086.1_prot_QQO41146.1_192	lcl|MW419087.1_prot_QQO41423.1_208	lcl|MZ501262.1_prot_QZA69714.1_219	lcl|MZ501263.1_prot_QZA70005.1_219	lcl|MZ501265.1_prot_QZA70363.1_212	*	lcl|NC_048726.1_prot_YP_009840525.1_57	*	lcl|MW354667.1_prot_QRI44558.1_12	lcl|NC_048652.1_prot_YP_009832037.1_51	lcl|MN043730.1_prot_QDP43081.1_51	lcl|NC_022771.1_prot_YP_008771422.1_56	lcl|NC_021856.1_prot_YP_008318314.1_55	lcl|NC_042133.1_prot_YP_009625676.1_26	*	*	*	*	*	*	*	*		*	*	*	*	*		*	*	*	*	*	*		*	*	*	*	*	*	*
18	18	0.349	lcl|MW419084.1_prot_QQO40550.1_122	lcl|MW419085.1_prot_QQO40816.1_122	lcl|MZ501260.1_prot_QZA69078.1_141	lcl|MZ501261.1_prot_QZA69358.1_141	lcl|MW419086.1_prot_QQO41066.1_112	lcl|MW419087.1_prot_QQO41344.1_129	lcl|MZ501262.1_prot_QZA69640.1_142	lcl|MZ501263.1_prot_QZA69926.1_140	lcl|MZ501265.1_prot_QZA70285.1_134	lcl|MF422185.1_prot_AUO79436.1_33	lcl|NC_048726.1_prot_YP_009840606.1_138	lcl|MG000860.1_prot_ATN94381.1_32	lcl|MW354667.1_prot_QRI44739.1_193	lcl|NC_048652.1_prot_YP_009832109.1_123	lcl|MN043730.1_prot_QDP43155.1_125	lcl|NC_022771.1_prot_YP_008771501.1_135	lcl|NC_021856.1_prot_YP_008318394.1_135	lcl|NC_042133.1_prot_YP_009625812.1_162	*	*	*	*	*	*	*	*		*	*	*	*	*		*	*	*	*	*	*		*	*	*	*	*	*	*
17	17	0.583	lcl|MW419084.1_prot_QQO40548.1_120	lcl|MW419085.1_prot_QQO40814.1_120	lcl|MZ501260.1_prot_QZA69076.1_139	lcl|MZ501261.1_prot_QZA69356.1_139	lcl|MW419086.1_prot_QQO41064.1_110	lcl|MW419087.1_prot_QQO41342.1_127	lcl|MZ501262.1_prot_QZA69637.1_139	lcl|MZ501263.1_prot_QZA69924.1_138	lcl|MZ501265.1_prot_QZA70283.1_132	lcl|MF422185.1_prot_AUO79439.1_36	lcl|NC_048726.1_prot_YP_009840609.1_141	lcl|MG000860.1_prot_ATN94383.1_34	lcl|MW354667.1_prot_QRI44736.1_190	lcl|NC_048652.1_prot_YP_009832111.1_125	lcl|MN043730.1_prot_QDP43157.1_127	lcl|NC_022771.1_prot_YP_008771503.1_137	*	lcl|NC_042133.1_prot_YP_009625810.1_160	*	*	*	*	*	*	*	*		*	*	*	*	*		*	*	*	*	*	*		*	*	*	*	*	*	*
18	18	0.466	lcl|MW419084.1_prot_QQO40545.1_117	lcl|MW419085.1_prot_QQO40811.1_117	lcl|MZ501260.1_prot_QZA69073.1_136	lcl|MZ501261.1_prot_QZA69353.1_136	lcl|MW419086.1_prot_QQO41061.1_107	lcl|MW419087.1_prot_QQO41339.1_124	lcl|MZ501262.1_prot_QZA69633.1_135	lcl|MZ501263.1_prot_QZA69921.1_135	lcl|MZ501265.1_prot_QZA70280.1_129	lcl|MF422185.1_prot_AUO79442.1_39	lcl|NC_048726.1_prot_YP_009840612.1_144	lcl|MG000860.1_prot_ATN94386.1_37	lcl|MW354667.1_prot_QRI44733.1_187	lcl|NC_048652.1_prot_YP_009832114.1_128	lcl|MN043730.1_prot_QDP43160.1_130	lcl|NC_022771.1_prot_YP_008771506.1_140	lcl|NC_021856.1_prot_YP_008318399.1_140	lcl|NC_042133.1_prot_YP_009625807.1_157	*	*	*	*	*	*	*	*		*	*	*	*	*		*	*	*	*	*	*		*	*	*	*	*	*	*
18	18	0.583	lcl|MW419084.1_prot_QQO40544.1_116	lcl|MW419085.1_prot_QQO40810.1_116	lcl|MZ501260.1_prot_QZA69072.1_135	lcl|MZ501261.1_prot_QZA69352.1_135	lcl|MW419086.1_prot_QQO41060.1_106	lcl|MW419087.1_prot_QQO41338.1_123	lcl|MZ501262.1_prot_QZA69632.1_134	lcl|MZ501263.1_prot_QZA69920.1_134	lcl|MZ501265.1_prot_QZA70279.1_128	lcl|MF422185.1_prot_AUO79443.1_40	lcl|NC_048726.1_prot_YP_009840613.1_145	lcl|MG000860.1_prot_ATN94387.1_38	lcl|MW354667.1_prot_QRI44732.1_186	lcl|NC_048652.1_prot_YP_009832115.1_129	lcl|MN043730.1_prot_QDP43161.1_131	lcl|NC_022771.1_prot_YP_008771507.1_141	lcl|NC_021856.1_prot_YP_008318400.1_141	lcl|NC_042133.1_prot_YP_009625806.1_156	*	*	*	*	*	*	*	*		*	*	*	*	*		*	*	*	*	*	*		*	*	*	*	*	*	*
12	12	0.57	*	*	lcl|MZ501260.1_prot_QZA69071.1_134	lcl|MZ501261.1_prot_QZA69351.1_134	*	*	lcl|MZ501262.1_prot_QZA69631.1_133	lcl|MZ501263.1_prot_QZA69919.1_133	lcl|MZ501265.1_prot_QZA70278.1_127	lcl|MF422185.1_prot_AUO79444.1_41	lcl|NC_048726.1_prot_YP_009840614.1_146	lcl|MG000860.1_prot_ATN94388.1_39	lcl|MW354667.1_prot_QRI44731.1_185	lcl|NC_048652.1_prot_YP_009832116.1_130	lcl|MN043730.1_prot_QDP43162.1_132	lcl|NC_022771.1_prot_YP_008771508.1_142	*	*	*	*	*	*	*	*	*	*		*	*	*	*	*		*	*	*	*	*	*		*	*	*	*	*	*	*
18	18	0.621	lcl|MW419084.1_prot_QQO40542.1_114	lcl|MW419085.1_prot_QQO40808.1_114	lcl|MZ501260.1_prot_QZA69070.1_133	lcl|MZ501261.1_prot_QZA69350.1_133	lcl|MW419086.1_prot_QQO41058.1_104	lcl|MW419087.1_prot_QQO41336.1_121	lcl|MZ501262.1_prot_QZA69630.1_132	lcl|MZ501263.1_prot_QZA69918.1_132	lcl|MZ501265.1_prot_QZA70277.1_126	lcl|MF422185.1_prot_AUO79445.1_42	lcl|NC_048726.1_prot_YP_009840615.1_147	lcl|MG000860.1_prot_ATN94389.1_40	lcl|MW354667.1_prot_QRI44730.1_184	lcl|NC_048652.1_prot_YP_009832117.1_131	lcl|MN043730.1_prot_QDP43163.1_133	lcl|NC_022771.1_prot_YP_008771509.1_143	lcl|NC_021856.1_prot_YP_008318401.1_142	lcl|NC_042133.1_prot_YP_009625804.1_154	*	*	*	*	*	*	*	*		*	*	*	*	*		*	*	*	*	*	*		*	*	*	*	*	*	*
10	10	0.564	*	*	lcl|MZ501260.1_prot_QZA69068.1_131	lcl|MZ501261.1_prot_QZA69348.1_131	*	*	lcl|MZ501262.1_prot_QZA69628.1_130	lcl|MZ501263.1_prot_QZA69916.1_130	lcl|MZ501265.1_prot_QZA70275.1_124	lcl|MF422185.1_prot_AUO79447.1_44	*	lcl|MG000860.1_prot_ATN94391.1_42	lcl|MW354667.1_prot_QRI44728.1_182	*	*	lcl|NC_022771.1_prot_YP_008771511.1_145	lcl|NC_021856.1_prot_YP_008318403.1_144	*	*	*	*	*	*	*	*	*		*	*	*	*	*		*	*	*	*	*	*		*	*	*	*	*	*	*
18	18	0.389	lcl|MW419084.1_prot_QQO40539.1_111	lcl|MW419085.1_prot_QQO40805.1_111	lcl|MZ501260.1_prot_QZA69067.1_130	lcl|MZ501261.1_prot_QZA69347.1_130	lcl|MW419086.1_prot_QQO41055.1_101	lcl|MW419087.1_prot_QQO41333.1_118	lcl|MZ501262.1_prot_QZA69627.1_129	lcl|MZ501263.1_prot_QZA69915.1_129	lcl|MZ501265.1_prot_QZA70274.1_123	lcl|MF422185.1_prot_AUO79448.1_45	lcl|NC_048726.1_prot_YP_009840618.1_150	lcl|MG000860.1_prot_ATN94392.1_43	lcl|MW354667.1_prot_QRI44727.1_181	lcl|NC_048652.1_prot_YP_009832119.1_133	lcl|MN043730.1_prot_QDP43165.1_135	lcl|NC_022771.1_prot_YP_008771512.1_146	lcl|NC_021856.1_prot_YP_008318404.1_145	lcl|NC_042133.1_prot_YP_009625802.1_152	*	*	*	*	*	*	*	*		*	*	*	*	*		*	*	*	*	*	*		*	*	*	*	*	*	*
9	9	0.811	*	*	lcl|MZ501260.1_prot_QZA69047.1_110	lcl|MZ501261.1_prot_QZA69327.1_110	*	*	*	lcl|MZ501263.1_prot_QZA69895.1_109	lcl|MZ501265.1_prot_QZA70253.1_102	lcl|MF422185.1_prot_AUO79471.1_68	lcl|NC_048726.1_prot_YP_009840635.1_167	*	lcl|MW354667.1_prot_QRI44701.1_155	lcl|NC_048652.1_prot_YP_009832137.1_151	lcl|MN043730.1_prot_QDP43183.1_153	*	*	*	*	*	*	*	*	*	*	*		*	*	*	*	*		*	*	*	*	*	*		*	*	*	*	*	*	*
8	8	0.71	*	*	lcl|MZ501260.1_prot_QZA69032.1_95	lcl|MZ501261.1_prot_QZA69312.1_95	*	*	*	lcl|MZ501263.1_prot_QZA69880.1_94	lcl|MZ501265.1_prot_QZA70235.1_84	*	lcl|NC_048726.1_prot_YP_009840652.1_184	*	*	*	*	lcl|NC_022771.1_prot_YP_008771545.1_179	*	*	*	*	*	*	lcl|MW001214.1_prot_QPX71724.1_166	*	lcl|NC_019487.1_prot_YP_007003259.1_2	*		*	*	*	*	*		*	*	*	*	*	*		*	*	*	*	*	*	*
5	5	0.594	*	*	lcl|MZ501260.1_prot_QZA69019.1_82	lcl|MZ501261.1_prot_QZA69299.1_82	*	*	*	lcl|MZ501263.1_prot_QZA69867.1_81	lcl|MZ501265.1_prot_QZA70221.1_70	*	lcl|NC_048726.1_prot_YP_009840667.1_199	*	*	*	*	*	*	*	*	*	*	*	*	*	*	*		*	*	*	*	*		*	*	*	*	*	*		*	*	*	*	*	*	*
4	4	0.81	*	*	lcl|MZ501260.1_prot_QZA68993.1_56	lcl|MZ501261.1_prot_QZA69273.1_56	*	*	*	lcl|MZ501263.1_prot_QZA69840.1_54	*	*	*	lcl|MG000860.1_prot_ATN94455.1_106	*	*	*	*	*	*	*	*	*	*	*	*	*	*		*	*	*	*	*		*	*	*	*	*	*		*	*	*	*	*	*	*
4	4	0.759	*	*	lcl|MZ501260.1_prot_QZA68991.1_54	lcl|MZ501261.1_prot_QZA69271.1_54	*	*	*	lcl|MZ501263.1_prot_QZA69838.1_52	*	*	lcl|NC_048726.1_prot_YP_009840693.1_225	*	*	*	*	*	*	*	*	*	*	*	*	*	*	*		*	*	*	*	*		*	*	*	*	*	*		*	*	*	*	*	*	*
4	4	0.782	*	*	lcl|MZ501260.1_prot_QZA68989.1_52	lcl|MZ501261.1_prot_QZA69269.1_52	*	*	*	lcl|MZ501263.1_prot_QZA69836.1_50	*	*	*	*	*	*	*	*	*	*	*	*	*	*	*	*	lcl|NC_019487.1_prot_YP_007003287.1_30	*		*	*	*	*	*		*	*	*	*	*	*		*	*	*	*	*	*	*
6	6	0.767	*	*	lcl|MZ501260.1_prot_QZA68988.1_51	lcl|MZ501261.1_prot_QZA69268.1_51	*	*	*	lcl|MZ501263.1_prot_QZA69835.1_49	*	*	lcl|NC_048726.1_prot_YP_009840696.1_228	*	*	lcl|NC_048652.1_prot_YP_009832195.1_209	lcl|MN043730.1_prot_QDP43241.1_211	*	*	*	*	*	*	*	*	*	*	*		*	*	*	*	*		*	*	*	*	*	*		*	*	*	*	*	*	*
6	6	0.431	*	*	lcl|MZ501260.1_prot_QZA68966.1_29	lcl|MZ501261.1_prot_QZA69246.1_29	*	*	*	lcl|MZ501263.1_prot_QZA69815.1_29	lcl|MZ501265.1_prot_QZA70171.1_20	*	*	*	*	lcl|NC_048652.1_prot_YP_009832220.1_234	lcl|MN043730.1_prot_QDP43268.1_238	*	*	*	*	*	*	*	*	*	*	*		*	*	*	*	*		*	*	*	*	*	*		*	*	*	*	*	*	*
9	9	0.459	*	*	lcl|MZ501260.1_prot_QZA69060.1_123	lcl|MZ501261.1_prot_QZA69340.1_123	*	*	*	lcl|MZ501263.1_prot_QZA69908.1_122	lcl|MZ501265.1_prot_QZA70267.1_116	lcl|MF422185.1_prot_AUO79457.1_54	*	lcl|MG000860.1_prot_ATN94401.1_52	lcl|MW354667.1_prot_QRI44717.1_171	*	*	lcl|NC_022771.1_prot_YP_008771520.1_154	lcl|NC_021856.1_prot_YP_008318411.1_152	*	*	*	*	*	*	*	*	*		*	*	*	*	*		*	*	*	*	*	*		*	*	*	*	*	*	*
8	8	0.494	*	*	lcl|MZ501260.1_prot_QZA69048.1_111	lcl|MZ501261.1_prot_QZA69328.1_111	*	*	*	lcl|MZ501263.1_prot_QZA69896.1_110	lcl|MZ501265.1_prot_QZA70254.1_103	lcl|MF422185.1_prot_AUO79470.1_67	*	*	lcl|MW354667.1_prot_QRI44702.1_156	*	*	*	*	*	*	*	*	*	*	*	*	*		*	*	*	*	*		*	*	lcl|MT601273.1_prot_QMV49069.1_140	*	*	lcl|KY030782.1_prot_APD21300.1_157		*	*	*	*	*	*	*
6	6	0.86	*	*	lcl|MZ501260.1_prot_QZA69033.1_96	lcl|MZ501261.1_prot_QZA69313.1_96	*	*	*	lcl|MZ501263.1_prot_QZA69881.1_95	lcl|MZ501265.1_prot_QZA70236.1_85	*	*	*	*	lcl|NC_048652.1_prot_YP_009832149.1_163	lcl|MN043730.1_prot_QDP43196.1_166	*	*	*	*	*	*	*	*	*	*	*		*	*	*	*	*		*	*	*	*	*	*		*	*	*	*	*	*	*
10	10	0.579	*	*	lcl|MZ501260.1_prot_QZA69044.1_107	lcl|MZ501261.1_prot_QZA69324.1_107	*	*	*	lcl|MZ501263.1_prot_QZA69892.1_106	lcl|MZ501265.1_prot_QZA70250.1_99	lcl|MF422185.1_prot_AUO79475.1_72	lcl|NC_048726.1_prot_YP_009840638.1_170	*	lcl|MW354667.1_prot_QRI44697.1_151	lcl|NC_048652.1_prot_YP_009832142.1_156	lcl|MN043730.1_prot_QDP43188.1_158	lcl|NC_022771.1_prot_YP_008771535.1_169	*	*	*	*	*	*	*	*	*	*		*	*	*	*	*		*	*	*	*	*	*		*	*	*	*	*	*	*
10	10	0.716	*	*	lcl|MZ501260.1_prot_QZA69042.1_105	lcl|MZ501261.1_prot_QZA69322.1_105	*	*	*	lcl|MZ501263.1_prot_QZA69890.1_104	lcl|MZ501265.1_prot_QZA70245.1_94	lcl|MF422185.1_prot_AUO79477.1_74	lcl|NC_048726.1_prot_YP_009840642.1_174	*	lcl|MW354667.1_prot_QRI44695.1_149	lcl|NC_048652.1_prot_YP_009832144.1_158	lcl|MN043730.1_prot_QDP43191.1_161	lcl|NC_022771.1_prot_YP_008771538.1_172	*	*	*	*	*	*	*	*	*	*		*	*	*	*	*		*	*	*	*	*	*		*	*	*	*	*	*	*
10	10	0.42	*	*	lcl|MZ501260.1_prot_QZA69017.1_80	lcl|MZ501261.1_prot_QZA69297.1_80	*	*	*	lcl|MZ501263.1_prot_QZA69865.1_79	lcl|MZ501265.1_prot_QZA70219.1_68	lcl|MF422185.1_prot_AUO79501.1_98	*	lcl|MG000860.1_prot_ATN94433.1_84	lcl|MW354667.1_prot_QRI44667.1_121	lcl|NC_048652.1_prot_YP_009832167.1_181	lcl|MN043730.1_prot_QDP43213.1_183	*	lcl|NC_021856.1_prot_YP_008318442.1_183	*	*	*	*	*	*	*	*	*		*	*	*	*	*		*	*	*	*	*	*		*	*	*	*	*	*	*
7	7	0.58	*	*	lcl|MZ501260.1_prot_QZA68995.1_58	lcl|MZ501261.1_prot_QZA69275.1_58	*	*	*	lcl|MZ501263.1_prot_QZA69842.1_56	*	lcl|MF422185.1_prot_AUO79521.1_118	lcl|NC_048726.1_prot_YP_009840688.1_220	*	lcl|MW354667.1_prot_QRI44647.1_101	lcl|NC_048652.1_prot_YP_009832189.1_203	*	*	*	*	*	*	*	*	*	*	*	*		*	*	*	*	*		*	*	*	*	*	*		*	*	*	*	*	*	*
7	7	0.8	lcl|MW419084.1_prot_QQO40479.1_51	lcl|MW419085.1_prot_QQO40745.1_51	lcl|MZ501260.1_prot_QZA68996.1_59	lcl|MZ501261.1_prot_QZA69276.1_59	lcl|MW419086.1_prot_QQO40994.1_37	lcl|MW419087.1_prot_QQO41267.1_51	*	lcl|MZ501263.1_prot_QZA69843.1_57	*	*	*	*	*	*	*	*	*	*	*	*	*	*	*	*	*	*		*	*	*	*	*		*	*	*	*	*	*		*	*	*	*	*	*	*
2	2	1	*	*	*	*	*	*	lcl|MZ501262.1_prot_QZA69780.1_108	*	*	*	*	lcl|MG000860.1_prot_ATN94416.1_67	*	*	*	*	*	*	*	*	*	*	*	*	*	*		*	*	*	*	*		*	*	*	*	*	*		*	*	*	*	*	*	*
3	3	0.811	*	*	*	*	*	*	lcl|MZ501262.1_prot_QZA69751.1_258	*	*	*	*	*	*	*	*	*	*	*	*	*	*	*	*	lcl|NC_011421.1_prot_YP_002300460.1_184	*	lcl|MZ751040.1_prot_UAV84451.1_181		*	*	*	*	*		*	*	*	*	*	*		*	*	*	*	*	*	*
4	4	0.571	*	*	*	*	*	*	lcl|MZ501262.1_prot_QZA69566.1_67	*	*	*	lcl|NC_048726.1_prot_YP_009840681.1_213	*	*	*	*	*	*	*	*	*	*	*	*	*	*	*		*	*	*	*	*		*	*	lcl|MT601273.1_prot_QMV48979.1_50	lcl|MT601274.1_prot_QMV49154.1_51	*	*		*	*	*	*	*	*	*
2	2	1	*	*	*	*	*	*	lcl|MZ501262.1_prot_QZA69581.1_82	*	*	*	lcl|NC_048726.1_prot_YP_009840662.1_194	*	*	*	*	*	*	*	*	*	*	*	*	*	*	*		*	*	*	*	*		*	*	*	*	*	*		*	*	*	*	*	*	*
8	8	0.594	*	*	*	*	*	*	*	*	*	lcl|MF422185.1_prot_AUO79497.1_94	lcl|NC_048726.1_prot_YP_009840665.1_197	lcl|MG000860.1_prot_ATN94431.1_82	lcl|MW354667.1_prot_QRI44671.1_125	lcl|NC_048652.1_prot_YP_009832165.1_179	lcl|MN043730.1_prot_QDP43211.1_181	lcl|NC_022771.1_prot_YP_008771556.1_190	lcl|NC_021856.1_prot_YP_008318439.1_180	*	*	*	*	*	*	*	*	*		*	*	*	*	*		*	*	*	*	*	*		*	*	*	*	*	*	*
2	2	1	*	*	*	*	*	*	*	*	*	lcl|MF422185.1_prot_AUO79451.1_48	*	*	lcl|MW354667.1_prot_QRI44723.1_177	*	*	*	*	*	*	*	*	*	*	*	*	*		*	*	*	*	*		*	*	*	*	*	*		*	*	*	*	*	*	*
3	3	0.937	*	*	*	*	*	*	*	*	*	lcl|MF422185.1_prot_AUO79428.1_25	*	lcl|MG000860.1_prot_ATN94373.1_24	lcl|MW354667.1_prot_QRI44751.1_205	*	*	*	*	*	*	*	*	*	*	*	*	*		*	*	*	*	*		*	*	*	*	*	*		*	*	*	*	*	*	*
2	2	1	*	*	*	*	*	*	*	*	*	lcl|MF422185.1_prot_AUO79423.1_20	*	*	lcl|MW354667.1_prot_QRI44756.1_210	*	*	*	*	*	*	*	*	*	*	*	*	*		*	*	*	*	*		*	*	*	*	*	*		*	*	*	*	*	*	*
3	3	0.974	*	*	*	*	*	*	*	*	*	lcl|MF422185.1_prot_AUO79421.1_18	*	lcl|MG000860.1_prot_ATN94367.1_18	lcl|MW354667.1_prot_QRI44759.1_213	*	*	*	*	*	*	*	*	*	*	*	*	*		*	*	*	*	*		*	*	*	*	*	*		*	*	*	*	*	*	*
5	5	0.578	*	*	*	*	*	*	*	*	*	lcl|MF422185.1_prot_AUO79407.1_4	*	lcl|MG000860.1_prot_ATN94353.1_4	lcl|MW354667.1_prot_QRI44776.1_230	*	*	*	lcl|NC_021856.1_prot_YP_008318365.1_106	lcl|NC_042133.1_prot_YP_009625841.1_191	*	*	*	*	*	*	*	*		*	*	*	*	*		*	*	*	*	*	*		*	*	*	*	*	*	*
6	6	0.787	*	*	*	*	*	*	*	*	*	lcl|MF422185.1_prot_AUO79464.1_61	*	lcl|MG000860.1_prot_ATN94408.1_59	lcl|MW354667.1_prot_QRI44708.1_162	lcl|NC_048652.1_prot_YP_009832131.1_145	lcl|MN043730.1_prot_QDP43177.1_147	*	lcl|NC_021856.1_prot_YP_008318417.1_158	*	*	*	*	*	*	*	*	*		*	*	*	*	*		*	*	*	*	*	*		*	*	*	*	*	*	*
6	6	0.296	*	*	*	*	*	*	*	*	*	lcl|MF422185.1_prot_AUO79557.1_154	*	lcl|MG000860.1_prot_ATN94491.1_142	lcl|MW354667.1_prot_QRI44600.1_54	lcl|NC_048652.1_prot_YP_009832002.1_16	lcl|MN043730.1_prot_QDP43047.1_17	*	lcl|NC_021856.1_prot_YP_008318269.1_10	*	*	*	*	*	*	*	*	*		*	*	*	*	*		*	*	*	*	*	*		*	*	*	*	*	*	*
4	4	0.898	*	*	*	*	*	*	*	*	*	lcl|MF422185.1_prot_AUO79456.1_53	*	lcl|MG000860.1_prot_ATN94400.1_51	lcl|MW354667.1_prot_QRI44718.1_172	*	*	lcl|NC_022771.1_prot_YP_008771519.1_153	*	*	*	*	*	*	*	*	*	*		*	*	*	*	*		*	*	*	*	*	*		*	*	*	*	*	*	*
2	2	1	*	*	*	*	*	*	*	*	*	*	*	*	lcl|MW354667.1_prot_QRI44576.1_30	*	*	lcl|NC_022771.1_prot_YP_008771403.1_37	*	*	*	*	*	*	*	*	*	*		*	*	*	*	*		*	*	*	*	*	*		*	*	*	*	*	*	*
2	2	1	*	*	*	*	*	*	lcl|MZ501262.1_prot_QZA69558.1_59	*	lcl|MZ501265.1_prot_QZA70201.1_50	*	*	*	*	*	*	*	*	*	*	*	*	*	*	*	*	*		*	*	*	*	*		*	*	*	*	*	*		*	*	*	*	*	*	*
5	5	0.692	*	*	*	*	*	*	*	*	*	lcl|MF422185.1_prot_AUO79481.1_78	lcl|NC_048726.1_prot_YP_009840646.1_178	*	lcl|MW354667.1_prot_QRI44690.1_144	*	*	lcl|NC_022771.1_prot_YP_008771541.1_175	lcl|NC_021856.1_prot_YP_008318426.1_167	*	*	*	*	*	*	*	*	*		*	*	*	*	*		*	*	*	*	*	*		*	*	*	*	*	*	*
6	6	0.77	*	*	*	*	*	*	*	*	*	lcl|MF422185.1_prot_AUO79606.1_203	lcl|NC_048726.1_prot_YP_009840533.1_65	lcl|MG000860.1_prot_ATN94542.1_193	lcl|MW354667.1_prot_QRI44815.1_269	lcl|NC_048652.1_prot_YP_009832046.1_60	lcl|MN043730.1_prot_QDP43089.1_59	*	*	*	*	*	*	*	*	*	*	*		*	*	*	*	*		*	*	*	*	*	*		*	*	*	*	*	*	*
6	6	0.701	*	*	*	*	lcl|MW419086.1_prot_QQO41087.1_133	*	*	*	*	lcl|MF422185.1_prot_AUO79420.1_17	*	lcl|MG000860.1_prot_ATN94366.1_17	lcl|MW354667.1_prot_QRI44763.1_217	*	*	*	lcl|NC_021856.1_prot_YP_008318377.1_118	*	*	*	*	*	*	*	*	*		*	*	*	*	*		lcl|MZ969646.1_prot_UAW07905.1_86	*	*	*	*	*		*	*	*	*	*	*	*
7	7	0.756	*	*	*	*	lcl|MW419086.1_prot_QQO41196.1_242	*	*	*	lcl|MZ501265.1_prot_QZA70394.1_243	lcl|MF422185.1_prot_AUO79566.1_163	*	lcl|MG000860.1_prot_ATN94502.1_153	lcl|MW354667.1_prot_QRI44590.1_44	*	*	lcl|NC_022771.1_prot_YP_008771389.1_23	lcl|NC_021856.1_prot_YP_008318282.1_23	*	*	*	*	*	*	*	*	*		*	*	*	*	*		*	*	*	*	*	*		*	*	*	*	*	*	*
10	10	0.332	lcl|MW419084.1_prot_QQO40474.1_46	lcl|MW419085.1_prot_QQO40740.1_46	*	*	lcl|MW419086.1_prot_QQO40989.1_32	lcl|MW419087.1_prot_QQO41262.1_46	*	*	*	lcl|MF422185.1_prot_AUO79519.1_116	*	lcl|MG000860.1_prot_ATN94460.1_111	lcl|MW354667.1_prot_QRI44649.1_103	lcl|NC_048652.1_prot_YP_009832186.1_200	*	lcl|NC_022771.1_prot_YP_008771578.1_212	*	lcl|NC_042133.1_prot_YP_009625754.1_104	*	*	*	*	*	*	*	*		*	*	*	*	*		*	*	*	*	*	*		*	*	*	*	*	*	*
3	3	0.983	*	*	lcl|MZ501260.1_prot_QZA68979.1_42	lcl|MZ501261.1_prot_QZA69259.1_42	*	*	*	*	lcl|MZ501265.1_prot_QZA70185.1_34	*	*	*	*	*	*	*	*	*	*	*	*	*	*	*	*	*		*	*	*	*	*		*	*	*	*	*	*		*	*	*	*	*	*	*
2	2	1	*	*	*	*	*	*	*	lcl|MZ501263.1_prot_QZA69824.1_38	*	*	*	*	*	*	lcl|MN043730.1_prot_QDP43253.1_223	*	*	*	*	*	*	*	*	*	*	*		*	*	*	*	*		*	*	*	*	*	*		*	*	*	*	*	*	*
7	7	0.404	*	*	lcl|MZ501260.1_prot_QZA69088.1_151	lcl|MZ501261.1_prot_QZA69368.1_151	*	*	*	lcl|MZ501263.1_prot_QZA69936.1_150	lcl|MZ501265.1_prot_QZA70295.1_144	*	lcl|NC_048726.1_prot_YP_009840597.1_129	*	*	*	*	lcl|NC_022771.1_prot_YP_008771488.1_122	*	*	*	*	*	*	*	*	*	*		lcl|MN176219.1_prot_QFR56294.1_81	*	*	*	*		*	*	*	*	*	*		*	*	*	*	*	*	*
4	4	0.501	*	*	lcl|MZ501260.1_prot_QZA69051.1_114	lcl|MZ501261.1_prot_QZA69331.1_114	*	*	*	lcl|MZ501263.1_prot_QZA69899.1_113	lcl|MZ501265.1_prot_QZA70257.1_106	*	*	*	*	*	*	*	*	*	*	*	*	*	*	*	*	*		*	*	*	*	*		*	*	*	*	*	*		*	*	*	*	*	*	*
22	22	0.252	lcl|MW419084.1_prot_QQO40644.1_216	lcl|MW419085.1_prot_QQO40909.1_216	lcl|MZ501260.1_prot_QZA69170.1_233	lcl|MZ501261.1_prot_QZA69450.1_233	*	lcl|MW419087.1_prot_QQO41438.1_223	lcl|MZ501262.1_prot_QZA69729.1_235	lcl|MZ501263.1_prot_QZA70021.1_235	lcl|MZ501265.1_prot_QZA70379.1_228	lcl|MF422185.1_prot_AUO79581.1_178	lcl|NC_048726.1_prot_YP_009840508.1_40	lcl|MG000860.1_prot_ATN94516.1_167	lcl|MW354667.1_prot_QRI44574.1_28	lcl|NC_048652.1_prot_YP_009832021.1_35	lcl|MN043730.1_prot_QDP43065.1_35	lcl|NC_022771.1_prot_YP_008771405.1_39	lcl|NC_021856.1_prot_YP_008318298.1_39	lcl|NC_042133.1_prot_YP_009625693.1_43	*	*	*	*	*	*	*	*		*	*	*	*	*		lcl|MZ969646.1_prot_UAW07893.1_74	lcl|MT601272.1_prot_QMV48912.1_158	lcl|MT601273.1_prot_QMV49089.1_160	lcl|MT601274.1_prot_QMV49268.1_165	*	lcl|KY030782.1_prot_APD21323.1_180		*	*	*	*	*	*	*
8	8	0.714	*	*	lcl|MZ501260.1_prot_QZA69187.1_250	lcl|MZ501261.1_prot_QZA69467.1_250	*	*	lcl|MZ501262.1_prot_QZA69747.1_253	lcl|MZ501263.1_prot_QZA70038.1_252	lcl|MZ501265.1_prot_QZA70396.1_245	*	*	lcl|MG000860.1_prot_ATN94500.1_151	*	*	*	lcl|NC_022771.1_prot_YP_008771387.1_21	lcl|NC_021856.1_prot_YP_008318280.1_21	*	*	*	*	*	*	*	*	*		*	*	*	*	*		*	*	*	*	*	*		*	*	*	*	*	*	*
9	9	0.579	*	*	lcl|MZ501260.1_prot_QZA69185.1_248	lcl|MZ501261.1_prot_QZA69465.1_248	*	*	lcl|MZ501262.1_prot_QZA69745.1_251	lcl|MZ501263.1_prot_QZA70036.1_250	*	lcl|MF422185.1_prot_AUO79567.1_164	*	*	lcl|MW354667.1_prot_QRI44589.1_43	*	*	*	*	*	*	*	*	*	*	*	lcl|NC_019487.1_prot_YP_007003293.1_36	*		*	*	*	*	*		*	*	lcl|MT601273.1_prot_QMV49019.1_90	lcl|MT601274.1_prot_QMV49197.1_94	*	*		*	*	*	*	*	*	*
10	10	0.671	*	*	lcl|MZ501260.1_prot_QZA69181.1_244	lcl|MZ501261.1_prot_QZA69461.1_244	*	*	lcl|MZ501262.1_prot_QZA69740.1_246	lcl|MZ501263.1_prot_QZA70032.1_246	lcl|MZ501265.1_prot_QZA70390.1_239	lcl|MF422185.1_prot_AUO79570.1_167	*	lcl|MG000860.1_prot_ATN94505.1_156	lcl|MW354667.1_prot_QRI44586.1_40	*	*	lcl|NC_022771.1_prot_YP_008771393.1_27	lcl|NC_021856.1_prot_YP_008318287.1_28	*	*	*	*	*	*	*	*	*		*	*	*	*	*		*	*	*	*	*	*		*	*	*	*	*	*	*
10	10	0.804	*	*	lcl|MZ501260.1_prot_QZA69180.1_243	lcl|MZ501261.1_prot_QZA69460.1_243	*	*	lcl|MZ501262.1_prot_QZA69739.1_245	lcl|MZ501263.1_prot_QZA70031.1_245	lcl|MZ501265.1_prot_QZA70389.1_238	lcl|MF422185.1_prot_AUO79571.1_168	*	lcl|MG000860.1_prot_ATN94506.1_157	lcl|MW354667.1_prot_QRI44585.1_39	*	*	lcl|NC_022771.1_prot_YP_008771394.1_28	lcl|NC_021856.1_prot_YP_008318288.1_29	*	*	*	*	*	*	*	*	*		*	*	*	*	*		*	*	*	*	*	*		*	*	*	*	*	*	*
11	11	0.688	*	*	lcl|MZ501260.1_prot_QZA69179.1_242	lcl|MZ501261.1_prot_QZA69459.1_242	*	*	lcl|MZ501262.1_prot_QZA69738.1_244	lcl|MZ501263.1_prot_QZA70030.1_244	lcl|MZ501265.1_prot_QZA70388.1_237	lcl|MF422185.1_prot_AUO79572.1_169	lcl|NC_048726.1_prot_YP_009840498.1_30	lcl|MG000860.1_prot_ATN94507.1_158	lcl|MW354667.1_prot_QRI44584.1_38	*	*	lcl|NC_022771.1_prot_YP_008771395.1_29	lcl|NC_021856.1_prot_YP_008318289.1_30	*	*	*	*	*	*	*	*	*		*	*	*	*	*		*	*	*	*	*	*		*	*	*	*	*	*	*
13	13	0.443	*	*	lcl|MZ501260.1_prot_QZA69178.1_241	lcl|MZ501261.1_prot_QZA69458.1_241	*	*	lcl|MZ501262.1_prot_QZA69737.1_243	lcl|MZ501263.1_prot_QZA70029.1_243	lcl|MZ501265.1_prot_QZA70387.1_236	lcl|MF422185.1_prot_AUO79573.1_170	lcl|NC_048726.1_prot_YP_009840499.1_31	lcl|MG000860.1_prot_ATN94508.1_159	lcl|MW354667.1_prot_QRI44583.1_37	lcl|NC_048652.1_prot_YP_009832013.1_27	lcl|MN043730.1_prot_QDP43058.1_28	lcl|NC_022771.1_prot_YP_008771396.1_30	lcl|NC_021856.1_prot_YP_008318290.1_31	*	*	*	*	*	*	*	*	*		*	*	*	*	*		*	*	*	*	*	*		*	*	*	*	*	*	*
11	11	0.691	*	*	lcl|MZ501260.1_prot_QZA69177.1_240	lcl|MZ501261.1_prot_QZA69457.1_240	*	*	lcl|MZ501262.1_prot_QZA69736.1_242	lcl|MZ501263.1_prot_QZA70028.1_242	lcl|MZ501265.1_prot_QZA70386.1_235	lcl|MF422185.1_prot_AUO79574.1_171	lcl|NC_048726.1_prot_YP_009840500.1_32	lcl|MG000860.1_prot_ATN94509.1_160	lcl|MW354667.1_prot_QRI44582.1_36	lcl|NC_048652.1_prot_YP_009832014.1_28	*	lcl|NC_022771.1_prot_YP_008771397.1_31	*	*	*	*	*	*	*	*	*	*		*	*	*	*	*		*	*	*	*	*	*		*	*	*	*	*	*	*
13	13	0.732	*	*	lcl|MZ501260.1_prot_QZA69174.1_237	lcl|MZ501261.1_prot_QZA69454.1_237	*	*	lcl|MZ501262.1_prot_QZA69733.1_239	lcl|MZ501263.1_prot_QZA70025.1_239	lcl|MZ501265.1_prot_QZA70383.1_232	lcl|MF422185.1_prot_AUO79577.1_174	lcl|NC_048726.1_prot_YP_009840503.1_35	lcl|MG000860.1_prot_ATN94512.1_163	lcl|MW354667.1_prot_QRI44579.1_33	lcl|NC_048652.1_prot_YP_009832017.1_31	lcl|MN043730.1_prot_QDP43061.1_31	lcl|NC_022771.1_prot_YP_008771400.1_34	lcl|NC_021856.1_prot_YP_008318294.1_35	*	*	*	*	*	*	*	*	*		*	*	*	*	*		*	*	*	*	*	*		*	*	*	*	*	*	*
20	20	0.499	lcl|MW419084.1_prot_QQO40646.1_218	lcl|MW419085.1_prot_QQO40911.1_218	lcl|MZ501260.1_prot_QZA69172.1_235	lcl|MZ501261.1_prot_QZA69452.1_235	lcl|MW419086.1_prot_QQO41163.1_209	lcl|MW419087.1_prot_QQO41440.1_225	lcl|MZ501262.1_prot_QZA69731.1_237	lcl|MZ501263.1_prot_QZA70023.1_237	lcl|MZ501265.1_prot_QZA70381.1_230	lcl|MF422185.1_prot_AUO79579.1_176	lcl|NC_048726.1_prot_YP_009840506.1_38	lcl|MG000860.1_prot_ATN94514.1_165	lcl|MW354667.1_prot_QRI44577.1_31	lcl|NC_048652.1_prot_YP_009832019.1_33	lcl|MN043730.1_prot_QDP43063.1_33	lcl|NC_022771.1_prot_YP_008771402.1_36	lcl|NC_021856.1_prot_YP_008318296.1_37	lcl|NC_042133.1_prot_YP_009625695.1_45	*	*	*	*	*	*	*	*		*	*	*	*	*		*	*	lcl|MT601273.1_prot_QMV49090.1_161	lcl|MT601274.1_prot_QMV49269.1_166	*	*		*	*	*	*	*	*	*
8	8	0.523	*	*	lcl|MZ501260.1_prot_QZA69188.1_251	lcl|MZ501261.1_prot_QZA69468.1_251	*	*	lcl|MZ501262.1_prot_QZA69786.1_254	lcl|MZ501263.1_prot_QZA70039.1_253	*	*	*	*	lcl|MW354667.1_prot_QRI44594.1_48	*	*	lcl|NC_022771.1_prot_YP_008771385.1_19	lcl|NC_021856.1_prot_YP_008318278.1_19	*	*	*	*	*	*	*	lcl|NC_019487.1_prot_YP_007003273.1_16	*		*	*	*	*	*		*	*	*	*	*	*		*	*	*	*	*	*	*
8	8	0.51	*	*	*	*	*	*	lcl|MZ501262.1_prot_QZA69781.1_233	lcl|MZ501263.1_prot_QZA70019.1_233	lcl|MZ501265.1_prot_QZA70377.1_226	lcl|MF422185.1_prot_AUO79583.1_180	*	lcl|MG000860.1_prot_ATN94518.1_169	lcl|MW354667.1_prot_QRI44572.1_26	*	*	lcl|NC_022771.1_prot_YP_008771407.1_41	lcl|NC_021856.1_prot_YP_008318300.1_41	*	*	*	*	*	*	*	*	*		*	*	*	*	*		*	*	*	*	*	*		*	*	*	*	*	*	*
13	13	0.345	*	*	lcl|MZ501260.1_prot_QZA69167.1_230	lcl|MZ501261.1_prot_QZA69447.1_230	*	*	lcl|MZ501262.1_prot_QZA69726.1_231	lcl|MZ501263.1_prot_QZA70017.1_231	lcl|MZ501265.1_prot_QZA70375.1_224	lcl|MF422185.1_prot_AUO79585.1_182	lcl|NC_048726.1_prot_YP_009840513.1_45	lcl|MG000860.1_prot_ATN94520.1_171	lcl|MW354667.1_prot_QRI44570.1_24	lcl|NC_048652.1_prot_YP_009832025.1_39	lcl|MN043730.1_prot_QDP43069.1_39	lcl|NC_022771.1_prot_YP_008771409.1_43	lcl|NC_021856.1_prot_YP_008318302.1_43	*	*	*	*	*	*	*	*	*		*	*	*	*	*		*	*	*	*	*	*		*	*	*	*	*	*	*
13	13	0.504	*	*	lcl|MZ501260.1_prot_QZA69165.1_228	lcl|MZ501261.1_prot_QZA69445.1_228	*	*	lcl|MZ501262.1_prot_QZA69724.1_229	lcl|MZ501263.1_prot_QZA70015.1_229	lcl|MZ501265.1_prot_QZA70373.1_222	lcl|MF422185.1_prot_AUO79587.1_184	lcl|NC_048726.1_prot_YP_009840515.1_47	lcl|MG000860.1_prot_ATN94522.1_173	lcl|MW354667.1_prot_QRI44568.1_22	lcl|NC_048652.1_prot_YP_009832027.1_41	lcl|MN043730.1_prot_QDP43071.1_41	lcl|NC_022771.1_prot_YP_008771411.1_45	lcl|NC_021856.1_prot_YP_008318304.1_45	*	*	*	*	*	*	*	*	*		*	*	*	*	*		*	*	*	*	*	*		*	*	*	*	*	*	*
18	18	0.415	lcl|MW419084.1_prot_QQO40638.1_210	lcl|MW419085.1_prot_QQO40903.1_210	lcl|MZ501260.1_prot_QZA69163.1_226	lcl|MZ501261.1_prot_QZA69443.1_226	lcl|MW419086.1_prot_QQO41155.1_201	lcl|MW419087.1_prot_QQO41432.1_217	lcl|MZ501262.1_prot_QZA69722.1_227	lcl|MZ501263.1_prot_QZA70013.1_227	lcl|MZ501265.1_prot_QZA70371.1_220	lcl|MF422185.1_prot_AUO79589.1_186	lcl|NC_048726.1_prot_YP_009840517.1_49	lcl|MG000860.1_prot_ATN94524.1_175	lcl|MW354667.1_prot_QRI44566.1_20	lcl|NC_048652.1_prot_YP_009832029.1_43	lcl|MN043730.1_prot_QDP43073.1_43	lcl|NC_022771.1_prot_YP_008771413.1_47	lcl|NC_021856.1_prot_YP_008318306.1_47	lcl|NC_042133.1_prot_YP_009625687.1_37	*	*	*	*	*	*	*	*		*	*	*	*	*		*	*	*	*	*	*		*	*	*	*	*	*	*
18	18	0.287	lcl|MW419084.1_prot_QQO40637.1_209	lcl|MW419085.1_prot_QQO40902.1_209	lcl|MZ501260.1_prot_QZA69162.1_225	lcl|MZ501261.1_prot_QZA69442.1_225	lcl|MW419086.1_prot_QQO41154.1_200	lcl|MW419087.1_prot_QQO41431.1_216	lcl|MZ501262.1_prot_QZA69721.1_226	lcl|MZ501263.1_prot_QZA70012.1_226	lcl|MZ501265.1_prot_QZA70370.1_219	lcl|MF422185.1_prot_AUO79590.1_187	lcl|NC_048726.1_prot_YP_009840518.1_50	lcl|MG000860.1_prot_ATN94525.1_176	lcl|MW354667.1_prot_QRI44565.1_19	lcl|NC_048652.1_prot_YP_009832030.1_44	lcl|MN043730.1_prot_QDP43074.1_44	lcl|NC_022771.1_prot_YP_008771414.1_48	lcl|NC_021856.1_prot_YP_008318307.1_48	lcl|NC_042133.1_prot_YP_009625686.1_36	*	*	*	*	*	*	*	*		*	*	*	*	*		*	*	*	*	*	*		*	*	*	*	*	*	*
18	18	0.442	lcl|MW419084.1_prot_QQO40635.1_207	lcl|MW419085.1_prot_QQO40900.1_207	lcl|MZ501260.1_prot_QZA69161.1_224	lcl|MZ501261.1_prot_QZA69441.1_224	lcl|MW419086.1_prot_QQO41152.1_198	lcl|MW419087.1_prot_QQO41429.1_214	lcl|MZ501262.1_prot_QZA69720.1_225	lcl|MZ501263.1_prot_QZA70011.1_225	lcl|MZ501265.1_prot_QZA70369.1_218	lcl|MF422185.1_prot_AUO79591.1_188	lcl|NC_048726.1_prot_YP_009840519.1_51	lcl|MG000860.1_prot_ATN94526.1_177	lcl|MW354667.1_prot_QRI44564.1_18	lcl|NC_048652.1_prot_YP_009832031.1_45	lcl|MN043730.1_prot_QDP43075.1_45	lcl|NC_022771.1_prot_YP_008771415.1_49	lcl|NC_021856.1_prot_YP_008318308.1_49	lcl|NC_042133.1_prot_YP_009625685.1_35	*	*	*	*	*	*	*	*		*	*	*	*	*		*	*	*	*	*	*		*	*	*	*	*	*	*
18	18	0.472	lcl|MW419084.1_prot_QQO40633.1_205	lcl|MW419085.1_prot_QQO40898.1_205	lcl|MZ501260.1_prot_QZA69159.1_222	lcl|MZ501261.1_prot_QZA69439.1_222	lcl|MW419086.1_prot_QQO41150.1_196	lcl|MW419087.1_prot_QQO41427.1_212	lcl|MZ501262.1_prot_QZA69718.1_223	lcl|MZ501263.1_prot_QZA70009.1_223	lcl|MZ501265.1_prot_QZA70367.1_216	lcl|MF422185.1_prot_AUO79593.1_190	lcl|NC_048726.1_prot_YP_009840521.1_53	lcl|MG000860.1_prot_ATN94531.1_182	lcl|MW354667.1_prot_QRI44562.1_16	lcl|NC_048652.1_prot_YP_009832033.1_47	lcl|MN043730.1_prot_QDP43077.1_47	lcl|NC_022771.1_prot_YP_008771418.1_52	lcl|NC_021856.1_prot_YP_008318310.1_51	lcl|NC_042133.1_prot_YP_009625680.1_30	*	*	*	*	*	*	*	*		*	*	*	*	*		*	*	*	*	*	*		*	*	*	*	*	*	*
17	17	0.625	lcl|MW419084.1_prot_QQO40632.1_204	lcl|MW419085.1_prot_QQO40897.1_204	lcl|MZ501260.1_prot_QZA69158.1_221	lcl|MZ501261.1_prot_QZA69438.1_221	lcl|MW419086.1_prot_QQO41149.1_195	lcl|MW419087.1_prot_QQO41426.1_211	lcl|MZ501262.1_prot_QZA69717.1_222	lcl|MZ501263.1_prot_QZA70008.1_222	lcl|MZ501265.1_prot_QZA70366.1_215	lcl|MF422185.1_prot_AUO79594.1_191	lcl|NC_048726.1_prot_YP_009840522.1_54	*	lcl|MW354667.1_prot_QRI44561.1_15	lcl|NC_048652.1_prot_YP_009832034.1_48	lcl|MN043730.1_prot_QDP43078.1_48	lcl|NC_022771.1_prot_YP_008771419.1_53	lcl|NC_021856.1_prot_YP_008318311.1_52	lcl|NC_042133.1_prot_YP_009625679.1_29	*	*	*	*	*	*	*	*		*	*	*	*	*		*	*	*	*	*	*		*	*	*	*	*	*	*
18	18	0.35	lcl|MW419084.1_prot_QQO40631.1_203	lcl|MW419085.1_prot_QQO40896.1_203	lcl|MZ501260.1_prot_QZA69157.1_220	lcl|MZ501261.1_prot_QZA69437.1_220	lcl|MW419086.1_prot_QQO41148.1_194	lcl|MW419087.1_prot_QQO41425.1_210	lcl|MZ501262.1_prot_QZA69716.1_221	lcl|MZ501263.1_prot_QZA70007.1_221	lcl|MZ501265.1_prot_QZA70365.1_214	lcl|MF422185.1_prot_AUO79595.1_192	lcl|NC_048726.1_prot_YP_009840523.1_55	lcl|MG000860.1_prot_ATN94532.1_183	lcl|MW354667.1_prot_QRI44560.1_14	lcl|NC_048652.1_prot_YP_009832035.1_49	lcl|MN043730.1_prot_QDP43079.1_49	lcl|NC_022771.1_prot_YP_008771420.1_54	lcl|NC_021856.1_prot_YP_008318312.1_53	lcl|NC_042133.1_prot_YP_009625678.1_28	*	*	*	*	*	*	*	*		*	*	*	*	*		*	*	*	*	*	*		*	*	*	*	*	*	*
10	10	0.461	lcl|MW419084.1_prot_QQO40516.1_88	lcl|MW419085.1_prot_QQO40782.1_88	*	*	lcl|MW419086.1_prot_QQO41030.1_76	lcl|MW419087.1_prot_QQO41307.1_91	lcl|MZ501262.1_prot_QZA69605.1_106	*	lcl|MZ501265.1_prot_QZA70246.1_95	*	lcl|NC_048726.1_prot_YP_009840640.1_172	*	*	lcl|NC_048652.1_prot_YP_009832143.1_157	lcl|MN043730.1_prot_QDP43190.1_160	lcl|NC_022771.1_prot_YP_008771537.1_171	*	*	*	*	*	*	*	*	*	*		*	*	*	*	*		*	*	*	*	*	*		*	*	*	*	*	*	*
3	3	0.791	*	*	*	*	*	*	lcl|MZ501262.1_prot_QZA69549.1_50	*	lcl|MZ501265.1_prot_QZA70193.1_42	*	lcl|NC_048726.1_prot_YP_009840695.1_227	*	*	*	*	*	*	*	*	*	*	*	*	*	*	*		*	*	*	*	*		*	*	*	*	*	*		*	*	*	*	*	*	*
6	6	0.594	*	*	*	*	*	*	lcl|MZ501262.1_prot_QZA69521.1_21	*	lcl|MZ501265.1_prot_QZA70164.1_13	*	lcl|NC_048726.1_prot_YP_009840721.1_253	*	*	lcl|NC_048652.1_prot_YP_009832222.1_236	lcl|MN043730.1_prot_QDP43270.1_240	lcl|NC_022771.1_prot_YP_008771607.1_241	*	*	*	*	*	*	*	*	*	*		*	*	*	*	*		*	*	*	*	*	*		*	*	*	*	*	*	*
4	4	0.825	*	*	*	*	*	*	lcl|MZ501262.1_prot_QZA69639.1_141	*	*	lcl|MF422185.1_prot_AUO79437.1_34	lcl|NC_048726.1_prot_YP_009840607.1_139	*	lcl|MW354667.1_prot_QRI44738.1_192	*	*	*	*	*	*	*	*	*	*	*	*	*		*	*	*	*	*		*	*	*	*	*	*		*	*	*	*	*	*	*
6	6	0.833	*	*	*	*	*	*	lcl|MZ501262.1_prot_QZA69608.1_110	*	*	lcl|MF422185.1_prot_AUO79473.1_70	*	lcl|MG000860.1_prot_ATN94414.1_65	lcl|MW354667.1_prot_QRI44699.1_153	*	*	lcl|NC_022771.1_prot_YP_008771533.1_167	lcl|NC_021856.1_prot_YP_008318422.1_163	*	*	*	*	*	*	*	*	*		*	*	*	*	*		*	*	*	*	*	*		*	*	*	*	*	*	*
3	3	0.889	*	*	*	*	*	*	lcl|MZ501262.1_prot_QZA69580.1_81	*	*	lcl|MF422185.1_prot_AUO79499.1_96	*	*	lcl|MW354667.1_prot_QRI44669.1_123	*	*	*	*	*	*	*	*	*	*	*	*	*		*	*	*	*	*		*	*	*	*	*	*		*	*	*	*	*	*	*
9	9	0.539	*	*	*	*	*	*	lcl|MZ501262.1_prot_QZA69531.1_32	*	*	lcl|MF422185.1_prot_AUO79536.1_133	*	lcl|MG000860.1_prot_ATN94475.1_126	lcl|MW354667.1_prot_QRI44630.1_84	lcl|NC_048652.1_prot_YP_009832214.1_228	lcl|MN043730.1_prot_QDP43262.1_232	lcl|NC_022771.1_prot_YP_008771599.1_233	lcl|NC_021856.1_prot_YP_008318469.1_210	*	*	*	*	*	*	*	lcl|NC_019487.1_prot_YP_007003315.1_58	*		*	*	*	*	*		*	*	*	*	*	*		*	*	*	*	*	*	*
2	2	1	*	*	*	*	*	*	lcl|MZ501262.1_prot_QZA69758.1_266	*	*	*	*	*	lcl|MW354667.1_prot_QRI44606.1_60	*	*	*	*	*	*	*	*	*	*	*	*	*		*	*	*	*	*		*	*	*	*	*	*		*	*	*	*	*	*	*
5	5	0.937	lcl|MW419084.1_prot_QQO40665.1_237	lcl|MW419085.1_prot_QQO40930.1_237	*	*	lcl|MW419086.1_prot_QQO41179.1_225	lcl|MW419087.1_prot_QQO41455.1_240	lcl|MZ501262.1_prot_QZA69595.1_96	*	*	*	*	*	*	*	*	*	*	*	*	*	*	*	*	*	*	*		*	*	*	*	*		*	*	*	*	*	*		*	*	*	*	*	*	*
9	9	0.445	lcl|MW419084.1_prot_QQO40551.1_123	lcl|MW419085.1_prot_QQO40817.1_123	*	*	*	lcl|MW419087.1_prot_QQO41345.1_130	lcl|MZ501262.1_prot_QZA69553.1_54	*	lcl|MZ501265.1_prot_QZA70196.1_45	*	*	*	*	lcl|NC_048652.1_prot_YP_009832188.1_202	lcl|MN043730.1_prot_QDP43234.1_204	lcl|NC_022771.1_prot_YP_008771581.1_215	lcl|NC_021856.1_prot_YP_008318456.1_197	*	*	*	*	*	*	*	*	*		*	*	*	*	*		*	*	*	*	*	*		*	*	*	*	*	*	*
8	8	0.609	*	*	*	*	*	*	*	*	*	*	*	*	*	*	*	*	*	*	lcl|NC_022761.1_prot_YP_008770043.1_109	lcl|KY368639.1_prot_APZ82345.1_105	lcl|MT601270.1_prot_QMV48413.1_107	lcl|MT601271.1_prot_QMV48637.1_106	lcl|MW001214.1_prot_QPX71674.1_116	lcl|NC_011421.1_prot_YP_002300383.1_107	lcl|NC_019487.1_prot_YP_007003424.1_167	lcl|MZ751040.1_prot_UAV84377.1_107		*	*	*	*	*		*	*	*	*	*	*		*	*	*	*	*	*	*
12	12	0.49	lcl|MW419084.1_prot_QQO40481.1_53	lcl|MW419085.1_prot_QQO40747.1_53	*	*	lcl|MW419086.1_prot_QQO40996.1_39	lcl|MW419087.1_prot_QQO41269.1_53	lcl|MZ501262.1_prot_QZA69559.1_60	*	lcl|MZ501265.1_prot_QZA70202.1_51	lcl|MF422185.1_prot_AUO79517.1_114	*	lcl|MG000860.1_prot_ATN94450.1_101	lcl|MW354667.1_prot_QRI44651.1_105	lcl|NC_048652.1_prot_YP_009832184.1_198	lcl|MN043730.1_prot_QDP43232.1_202	lcl|NC_022771.1_prot_YP_008771576.1_210	*	*	*	*	*	*	*	*	*	*		*	*	*	*	*		*	*	*	*	*	*		*	*	*	*	*	*	*
8	8	0.625	lcl|MW419084.1_prot_QQO40462.1_34	lcl|MW419085.1_prot_QQO40728.1_34	*	*	*	lcl|MW419087.1_prot_QQO41250.1_34	lcl|MZ501262.1_prot_QZA69528.1_29	*	*	*	lcl|NC_048726.1_prot_YP_009840714.1_246	lcl|MG000860.1_prot_ATN94476.1_127	*	*	*	*	lcl|NC_021856.1_prot_YP_008318470.1_211	lcl|NC_042133.1_prot_YP_009625744.1_94	*	*	*	*	*	*	*	*		*	*	*	*	*		*	*	*	*	*	*		*	*	*	*	*	*	*
5	5	0.883	*	*	lcl|MZ501260.1_prot_QZA69198.1_261	lcl|MZ501261.1_prot_QZA69478.1_261	*	*	lcl|MZ501262.1_prot_QZA69757.1_265	lcl|MZ501263.1_prot_QZA70049.1_263	lcl|MZ501265.1_prot_QZA70405.1_256	*	*	*	*	*	*	*	*	*	*	*	*	*	*	*	*	*		*	*	*	*	*		*	*	*	*	*	*		*	*	*	*	*	*	*
12	12	0.667	*	*	lcl|MZ501260.1_prot_QZA69197.1_260	lcl|MZ501261.1_prot_QZA69477.1_260	*	*	lcl|MZ501262.1_prot_QZA69756.1_264	lcl|MZ501263.1_prot_QZA70048.1_262	lcl|MZ501265.1_prot_QZA70403.1_254	lcl|MF422185.1_prot_AUO79558.1_155	*	lcl|MG000860.1_prot_ATN94492.1_143	lcl|MW354667.1_prot_QRI44599.1_53	lcl|NC_048652.1_prot_YP_009832003.1_17	lcl|MN043730.1_prot_QDP43048.1_18	lcl|NC_022771.1_prot_YP_008771379.1_13	lcl|NC_021856.1_prot_YP_008318270.1_11	*	*	*	*	*	*	*	*	*		*	*	*	*	*		*	*	*	*	*	*		*	*	*	*	*	*	*
7	7	0.597	*	*	lcl|MZ501260.1_prot_QZA69196.1_259	lcl|MZ501261.1_prot_QZA69476.1_259	*	*	lcl|MZ501262.1_prot_QZA69785.1_263	lcl|MZ501263.1_prot_QZA70047.1_261	*	*	*	*	*	lcl|NC_048652.1_prot_YP_009832004.1_18	lcl|MN043730.1_prot_QDP43049.1_19	*	*	*	*	*	*	*	*	*	*	*		*	*	*	*	lcl|NC_004166.2_prot_NP_690657.1_6		*	*	*	*	*	*		*	*	*	*	*	*	*
8	8	0.421	*	*	lcl|MZ501260.1_prot_QZA69192.1_255	lcl|MZ501261.1_prot_QZA69472.1_255	*	*	lcl|MZ501262.1_prot_QZA69752.1_259	lcl|MZ501263.1_prot_QZA70043.1_257	lcl|MZ501265.1_prot_QZA70419.1_250	*	lcl|NC_048726.1_prot_YP_009840596.1_128	*	*	*	*	lcl|NC_022771.1_prot_YP_008771487.1_121	*	*	*	*	*	*	*	*	*	*		lcl|MN176219.1_prot_QFR56292.1_79	*	*	*	*		*	*	*	*	*	*		*	*	*	*	*	*	*
8	8	0.668	*	*	lcl|MZ501260.1_prot_QZA69191.1_254	lcl|MZ501261.1_prot_QZA69471.1_254	*	*	lcl|MZ501262.1_prot_QZA69750.1_257	lcl|MZ501263.1_prot_QZA70042.1_256	lcl|MZ501265.1_prot_QZA70400.1_249	*	*	*	*	*	*	*	*	*	*	*	*	*	*	*	*	*		*	lcl|MN176227.1_prot_QFR56376.1_74	lcl|MN176228.1_prot_QFR56457.1_74	*	*		*	lcl|MT601272.1_prot_QMV48821.1_67	*	*	*	*		*	*	*	*	*	*	*
13	13	0.51	*	*	lcl|MZ501260.1_prot_QZA69189.1_252	lcl|MZ501261.1_prot_QZA69469.1_252	*	*	lcl|MZ501262.1_prot_QZA69748.1_255	lcl|MZ501263.1_prot_QZA70040.1_254	lcl|MZ501265.1_prot_QZA70398.1_247	lcl|MF422185.1_prot_AUO79562.1_159	lcl|NC_048726.1_prot_YP_009840490.1_22	lcl|MG000860.1_prot_ATN94498.1_149	lcl|MW354667.1_prot_QRI44595.1_49	lcl|NC_048652.1_prot_YP_009832007.1_21	lcl|MN043730.1_prot_QDP43052.1_22	lcl|NC_022771.1_prot_YP_008771384.1_18	lcl|NC_021856.1_prot_YP_008318277.1_18	*	*	*	*	*	*	*	*	*		*	*	*	*	*		*	*	*	*	*	*		*	*	*	*	*	*	*
4	4	0.11	*	*	*	*	*	*	*	*	*	*	*	*	*	*	*	*	*	lcl|NC_042133.1_prot_YP_009625715.1_65	*	*	*	*	*	*	lcl|NC_019487.1_prot_YP_007003470.1_213	*		*	*	*	*	*		*	lcl|MT601272.1_prot_QMV48914.1_160	*	*	*	lcl|KY030782.1_prot_APD21325.1_182		*	*	*	*	*	*	*
6	6	0.12	*	*	*	*	*	*	*	*	*	lcl|MF422185.1_prot_AUO79546.1_143	lcl|NC_048726.1_prot_YP_009840479.1_11	lcl|MG000860.1_prot_ATN94484.1_135	lcl|MW354667.1_prot_QRI44614.1_68	*	*	*	*	*	*	*	*	*	lcl|MW001214.1_prot_QPX71583.1_25	lcl|NC_011421.1_prot_YP_002300301.1_25	*	*		*	*	*	*	*		*	*	*	*	*	*		*	*	*	*	*	*	*
5	7	0.168	lcl|MW419084.1_prot_QQO40458.1_30	lcl|MW419085.1_prot_QQO40724.1_30	*	*	*	lcl|MW419087.1_prot_QQO41246.1_30	*	*	*	*	*	*	*	lcl|NC_048652.1_prot_YP_009831992.1_6,lcl|NC_048652.1_prot_YP_009832228.1_242	lcl|MN043730.1_prot_QDP43277.1_247,lcl|MN043730.1_prot_QDP43037.1_7	*	*	*	*	*	*	*	*	*	*	*		*	*	*	*	*		*	*	*	*	*	*		*	*	*	*	*	*	*
3	3	0.299	*	*	*	*	*	*	*	*	*	*	*	lcl|MG000860.1_prot_ATN94528.1_179	*	*	*	*	*	*	*	*	*	*	*	*	*	*		*	*	*	*	*		*	*	*	*	*	*		*	*	*	*	*	*	*
5	5	0.04	lcl|MW419084.1_prot_QQO40680.1_252	lcl|MW419085.1_prot_QQO40945.1_252	*	*	lcl|MW419086.1_prot_QQO41194.1_240	lcl|MW419087.1_prot_QQO41469.1_254	*	*	*	*	*	*	*	*	*	*	*	*	*	*	*	*	*	*	lcl|NC_019487.1_prot_YP_007003327.1_70	*		*	*	*	*	*		*	*	*	*	*	*		*	*	*	*	*	*	*
7	7	0.0823	*	*	*	*	*	*	*	*	*	*	*	*	*	*	*	*	*	*	lcl|NC_022761.1_prot_YP_008769969.1_35	lcl|KY368639.1_prot_APZ82273.1_33	lcl|MT601270.1_prot_QMV48340.1_34	lcl|MT601271.1_prot_QMV48564.1_33	lcl|MW001214.1_prot_QPX71592.1_34	lcl|NC_011421.1_prot_YP_002300310.1_34	*	lcl|MZ751040.1_prot_UAV84305.1_35		*	*	*	*	*		*	*	*	*	*	*		*	*	*	*	*	*	*
9	10	0.146	*	*	lcl|MZ501260.1_prot_QZA69190.1_253	lcl|MZ501261.1_prot_QZA69470.1_253	*	*	lcl|MZ501262.1_prot_QZA69749.1_256	lcl|MZ501263.1_prot_QZA70041.1_255	lcl|MZ501265.1_prot_QZA70399.1_248	*	*	lcl|MG000860.1_prot_ATN94497.1_148	*	lcl|NC_048652.1_prot_YP_009831999.1_13	lcl|MN043730.1_prot_QDP43044.1_14	*	lcl|NC_021856.1_prot_YP_008318275.1_16,lcl|NC_021856.1_prot_YP_008318276.1_17	*	*	*	*	*	*	*	*	*		*	*	*	*	*		*	*	*	*	*	*		*	*	*	*	*	*	*
10	10	0.239	*	*	lcl|MZ501260.1_prot_QZA69193.1_256	lcl|MZ501261.1_prot_QZA69473.1_256	*	*	lcl|MZ501262.1_prot_QZA69754.1_261	lcl|MZ501263.1_prot_QZA70044.1_258	lcl|MZ501265.1_prot_QZA70401.1_251	lcl|MF422185.1_prot_AUO79561.1_158	*	lcl|MG000860.1_prot_ATN94495.1_146	lcl|MW354667.1_prot_QRI44596.1_50	*	*	lcl|NC_022771.1_prot_YP_008771382.1_16	lcl|NC_021856.1_prot_YP_008318273.1_14	*	*	*	*	*	*	*	*	*		*	*	*	*	*		*	*	*	*	*	*		*	*	*	*	*	*	*
7	8	0.311	*	*	*	*	*	*	*	*	*	*	*	*	*	*	*	*	*	*	lcl|NC_022761.1_prot_YP_008770018.1_84	lcl|KY368639.1_prot_APZ82321.1_81	lcl|MT601270.1_prot_QMV48389.1_83	lcl|MT601271.1_prot_QMV48613.1_82	lcl|MW001214.1_prot_QPX71643.1_85	lcl|NC_011421.1_prot_YP_002300359.1_83,lcl|NC_011421.1_prot_YP_002300358.1_82	lcl|NC_019487.1_prot_YP_007003407.1_150	*		*	*	*	*	*		*	*	*	*	*	*		*	*	*	*	*	*	*
5	9	0.662	lcl|MW419084.1_prot_QQO40688.1_260,lcl|MW419084.1_prot_QQO40430.1_2	lcl|MW419085.1_prot_QQO40953.1_260,lcl|MW419085.1_prot_QQO40696.1_2	*	*	lcl|MW419086.1_prot_QQO41204.1_250,lcl|MW419086.1_prot_QQO40962.1_2	lcl|MW419087.1_prot_QQO41218.1_2,lcl|MW419087.1_prot_QQO41477.1_262	*	*	*	*	*	*	*	*	*	*	*	lcl|NC_042133.1_prot_YP_009625723.1_73	*	*	*	*	*	*	*	*		*	*	*	*	*		*	*	*	*	*	*		*	*	*	*	*	*	*
5	9	0.602	lcl|MW419084.1_prot_QQO40687.1_259,lcl|MW419084.1_prot_QQO40429.1_1	lcl|MW419085.1_prot_QQO40952.1_259,lcl|MW419085.1_prot_QQO40695.1_1	*	*	lcl|MW419086.1_prot_QQO41203.1_249,lcl|MW419086.1_prot_QQO40961.1_1	lcl|MW419087.1_prot_QQO41217.1_1,lcl|MW419087.1_prot_QQO41476.1_261	*	*	*	*	*	*	*	*	*	*	*	lcl|NC_042133.1_prot_YP_009625722.1_72	*	*	*	*	*	*	*	*		*	*	*	*	*		*	*	*	*	*	*		*	*	*	*	*	*	*
13	13	0.203	*	*	lcl|MZ501260.1_prot_QZA69186.1_249	lcl|MZ501261.1_prot_QZA69466.1_249	*	*	lcl|MZ501262.1_prot_QZA69746.1_252	lcl|MZ501263.1_prot_QZA70037.1_251	lcl|MZ501265.1_prot_QZA70395.1_244	lcl|MF422185.1_prot_AUO79564.1_161	lcl|NC_048726.1_prot_YP_009840492.1_24	lcl|MG000860.1_prot_ATN94501.1_152	lcl|MW354667.1_prot_QRI44592.1_46	lcl|NC_048652.1_prot_YP_009832008.1_22	lcl|MN043730.1_prot_QDP43053.1_23	lcl|NC_022771.1_prot_YP_008771388.1_22	lcl|NC_021856.1_prot_YP_008318281.1_22	*	*	*	*	*	*	*	*	*		*	*	*	*	*		*	*	*	*	*	*		*	*	*	*	*	*	*
4	5	0.372	lcl|MW419084.1_prot_QQO40457.1_29	lcl|MW419085.1_prot_QQO40723.1_29	*	*	*	lcl|MW419087.1_prot_QQO41245.1_29	*	*	*	*	*	*	*	*	*	*	*	*	*	*	*	*	*	*	*	lcl|MZ751040.1_prot_UAV84295.1_25,lcl|MZ751040.1_prot_UAV84492.1_222		*	*	*	*	*		*	*	*	*	*	*		*	*	*	*	*	*	*
7	7	0.337	*	*	*	*	*	*	*	*	lcl|MZ501265.1_prot_QZA70404.1_255	lcl|MF422185.1_prot_AUO79556.1_153	*	*	lcl|MW354667.1_prot_QRI44601.1_55	lcl|NC_048652.1_prot_YP_009832001.1_15	lcl|MN043730.1_prot_QDP43046.1_16	lcl|NC_022771.1_prot_YP_008771378.1_12	lcl|NC_021856.1_prot_YP_008318268.1_9	*	*	*	*	*	*	*	*	*		*	*	*	*	*		*	*	*	*	*	*		*	*	*	*	*	*	*
7	12	0.751	*	*	*	*	*	*	*	*	*	*	*	*	*	*	*	*	*	*	lcl|NC_022761.1_prot_YP_008769936.1_2,lcl|NC_022761.1_prot_YP_008770137.1_203	lcl|KY368639.1_prot_APZ82242.1_2,lcl|KY368639.1_prot_APZ82440.1_200	lcl|MT601270.1_prot_QMV48308.1_2,lcl|MT601270.1_prot_QMV48505.1_199	lcl|MT601271.1_prot_QMV48728.1_197,lcl|MT601271.1_prot_QMV48533.1_2	lcl|MW001214.1_prot_QPX71560.1_2	lcl|NC_011421.1_prot_YP_002300278.1_2	*	lcl|MZ751040.1_prot_UAV84272.1_2,lcl|MZ751040.1_prot_UAV84469.1_199		*	*	*	*	*		*	*	*	*	*	*		*	*	*	*	*	*	*
[truncated: 1,080 more rows]
[truncated: 21 more columns]
